# Supplementary material for: MicroRNAs contribute to postnatal development of laminar differences and neuronal subtypes in the rat medial entorhinal cortex
Source: Brain Struct Funct. 2017 Mar 4;222(7):3107–26. doi: 10.1007/s00429-017-1389-z (PMC5585308; doi:10.1007/s00429-017-1389-z)
Supplement: Supplementary file 2 — Supplementary material 2 (XLSX 10 KB) [file 429_2017_1389_MOESM2_ESM.xlsx]

## Sheet: SupplementaryTable1_GeneNames
Symbol	EntrezID	Name
Bace1	29392	beta-secretase 1
Cachd1	298267	cache domain containing 1
Cdh2	83501	cadherin 2
Elovl7	361895	ELOVL fatty acid elongase 7
Fads2	83512	fatty acid desaturase 2
Foxj3	313554	forkhead box J3
Foxp1	297480	forkhead box P1
Gli3	140588	GLI family zinc finger 3
Hcn1	84390	hyperpolarization-activated cyclic nucleotide-gated potassium channel 1
Hes5	79225	hes family bHLH transcription factor 5
Isl1	64444	ISL LIM homeobox 1
Klf4	114505	Kruppel-like factor 4 (gut)
Lmo4	362051	LIM domain only 4
Neurod1	29458	neuronal differentiation 1
Otx2	305858	orthodenticle homeobox 2
Pdgfra	25267	platelet derived growth factor receptor, alpha polypeptide
Reln	24718	reelin
Scn1a	81574	sodium voltage-gated channel alpha subunit 1
Scn2a	24766	sodium voltage-gated channel alpha subunit 2
Scn4b	315611	sodium voltage-gated channel beta subunit 4
Scn8a	29710	sodium voltage-gated channel alpha subunit 8
Sox11	84046	SRY (sex determining region Y)-box 11
Sox5	140587	SRY (sex determining region Y)-box 5
Sox6	293165	SRY (sex determining region Y)-box 6
Tcf12	25720	transcription factor 12
Tpm3	117557	tropomyosin 3
Ubash3b	315579	ubiquitin associated and SH3 domain containing, B
Zfp238	64619	zinc finger protein 238
