# Supplementary material for: MicroRNAs contribute to postnatal development of laminar differences and neuronal subtypes in the rat medial entorhinal cortex
Source: Brain Struct Funct. 2017 Mar 4;222(7):3107–26. doi: 10.1007/s00429-017-1389-z (PMC5585308; doi:10.1007/s00429-017-1389-z)
Supplement: Supplementary file 3 — Supplementary material 3 (XLSX 29 KB) [file 429_2017_1389_MOESM3_ESM.xlsx]

## Sheet: LIIvsLDeep
	logFC	AveExpr	adj.P.Val
rno-miR-143	1.35528	8.0708	4.55009e-08
rno-miR-126	0.865788	9.49821	3.36545e-07
rno-miR-26b	0.669052	8.3197	3.36545e-07
rno-miR-378*	3.32116	1.70398	3.88947e-07
rno-miR-652	0.722034	7.67269	8.96278e-07
rno-miR-378	0.941556	6.04143	4.07746e-06
rno-miR-219-5p	-1.07627	7.80268	5.35838e-06
rno-miR-146a	1.04434	5.98921	5.35838e-06
rno-miR-199a-3p	2.4714	6.20041	1.78903e-05
rno-miR-152	3.58008	2.75791	3.57108e-05
rno-miR-199a-5p	3.54688	2.77313	3.57108e-05
rno-miR-338	-0.721164	10.0331	6.13995e-05
rno-miR-23a	0.601091	9.17732	6.13995e-05
rno-miR-214	3.40703	3.93345	0.000267274
rno-miR-24	0.311514	9.67141	0.000446475
rno-miR-150	0.525607	7.31822	0.000579034
rno-miR-7b	-1.0158	5.8451	0.000708098
rno-miR-451	0.765508	6.38349	0.000708098
rno-miR-7a	-0.920837	8.49785	0.000748529
rno-miR-151	-0.31034	9.04892	0.000748529
rno-miR-124*	-0.649284	4.11507	0.00113496
rno-miR-181a	-0.370677	10.4306	0.0015374
rno-miR-874	-0.892355	3.05768	0.00300285
rno-miR-223	0.930932	5.63424	0.00543165
rno-miR-145	1.88196	0.658395	0.00543165
rno-miR-7a-1*	-0.332469	4.95252	0.00904612
rno-miR-30a	0.28641	8.9978	0.0101358
rno-miR-551b	-0.485825	10.3199	0.0110673
rno-miR-221	-0.572307	8.25401	0.0111391
rno-let-7i	0.284209	10.6787	0.0120104
rno-miR-488	-0.390157	4.71039	0.0120104
rno-miR-27a	0.525028	8.20265	0.0143384
rno-miR-598-3p	-0.470637	7.22681	0.0143384
rno-miR-503	1.88605	1.59992	0.0183986
rno-miR-28	1.38371	4.25389	0.0227863
rno-miR-383	-0.55392	6.27909	0.0246782
rno-miR-1	0.791096	-0.387559	0.033149
rno-miR-203	1.12119	-0.285655	0.0389523
rno-miR-23b	0.20286	10.2703	0.0389523
rno-miR-181b	-0.303278	7.77088	0.0389523
rno-miR-873	0.550534	5.55918	0.0389523
rno-miR-99a	0.33768	10.9317	0.0395574
rno-miR-340-3p	-0.435294	5.59214	0.0442512
rno-miR-340-5p	-0.347925	5.97825	0.0442512

## Sheet: P2LIIvsLDeep
	logFC	AveExpr	adj.P.Val
rno-miR-378*	4.28696	1.70398	0.00196576

## Sheet: P9LIIvsLDeep
	logFC	AveExpr	adj.P.Val
rno-miR-26b	0.980082	8.3197	3.00199e-05
rno-miR-126	1.21241	9.49821	3.09524e-05
rno-miR-143	1.42971	8.0708	0.00017846
rno-miR-378*	3.91238	1.70398	0.000297148
rno-miR-378	1.28659	6.04143	0.000297148
rno-miR-146a	1.37776	5.98921	0.000648383
rno-miR-23a	0.936364	9.17732	0.000667643
rno-miR-652	0.819752	7.67269	0.000682451
rno-miR-199a-3p	3.05168	6.20041	0.00283622
rno-miR-199a-5p	4.58274	2.77313	0.00288083
rno-miR-150	0.831819	7.31822	0.00315863
rno-miR-24	0.4436	9.67141	0.0072453
rno-miR-23b	0.477539	10.2703	0.0094205
rno-miR-152	3.77678	2.75791	0.0176244
rno-miR-181c	-0.512175	7.51326	0.0285285
rno-miR-483	2.3947	3.79921	0.0313878
rno-miR-214	3.85867	3.93345	0.0313878
rno-miR-551b	-0.794452	10.3199	0.0331769
rno-miR-17-1-3p	-2.40485	0.400743	0.0363051
rno-miR-223	1.35805	5.63424	0.0363051
rno-miR-15b	0.49492	8.28789	0.0363051
rno-miR-27a	0.866825	8.20265	0.0366687
rno-miR-219-5p	-0.86005	7.80268	0.0378262
rno-miR-27b	0.436282	8.65472	0.0490248
rno-miR-598-3p	-0.736345	7.22681	0.0490248
rno-miR-181a	-0.447358	10.4306	0.0490248

## Sheet: P23LIIvsLDeep
	logFC	AveExpr	adj.P.Val
rno-miR-219-5p	-2.10805	7.80268	0.000456583
rno-miR-338	-1.34639	10.0331	0.00451129
rno-miR-143	1.46926	8.0708	0.00451129
rno-miR-652	0.845231	7.67269	0.021266
rno-miR-26b	0.708726	8.3197	0.0214413
rno-miR-151	-0.553262	9.04892	0.0374469
rno-miR-30a	0.648602	8.9978	0.0402987
rno-miR-99a	0.92552	10.9317	0.042027
rno-miR-130b	1.73253	3.34625	0.042027
rno-miR-874	-1.69259	3.05768	0.042027
rno-miR-126	0.771707	9.49821	0.0495814

## Sheet: P45LIIvsLDeep
	logFC	AveExpr	adj.P.Val
rno-miR-143	1.65008	8.0708	0.000324658
rno-miR-219-5p	-1.44222	7.80268	0.00654714
rno-miR-199a-3p	3.29544	6.20041	0.00907373
rno-miR-652	0.784601	7.67269	0.00907373
rno-miR-126	0.843391	9.49821	0.00907373
rno-miR-151	-0.548241	9.04892	0.00907373
rno-miR-338	-0.980994	10.0331	0.0133101
rno-miR-7a	-1.45235	8.49785	0.0210054
rno-miR-26b	0.580753	8.3197	0.0210054
rno-miR-7b	-1.5466	5.8451	0.0225666
rno-miR-874	-1.52352	3.05768	0.0267934
rno-miR-146a	1.04395	5.98921	0.0287085
rno-miR-145	3.29302	0.658395	0.0323428

## Sheet: Young(P2P9)vsOld(P23P45)
	logFC	AveExpr	adj.P.Val
rno-miR-301b	4.87781	1.68513	1.68732e-23
rno-miR-29b	-5.42888	9.7222	9.14332e-22
rno-miR-29a	-4.88945	9.20153	1.13944e-21
rno-miR-298	4.70552	1.87958	3.34562e-20
rno-miR-130b	6.17322	3.34625	2.71965e-19
rno-miR-29c	-3.72998	8.93232	2.12005e-18
rno-miR-20a	2.4635	8.76057	4.11661e-18
rno-miR-15b	2.07173	8.28789	1.06986e-17
rno-miR-17-5p	2.82014	6.76998	3.69925e-17
rno-miR-135b	3.0328	8.01312	1.85919e-16
rno-miR-132	-2.2833	8.06637	1.85919e-16
rno-miR-92a	2.15518	7.92366	1.85919e-16
rno-miR-181d	1.48266	6.72019	6.57534e-16
rno-miR-19b	2.25658	9.49175	9.75709e-16
rno-miR-19a	2.26851	6.59459	1.57322e-15
rno-miR-106b	1.66564	8.14932	2.65446e-15
rno-miR-219-5p	-2.71863	7.80268	6.72925e-15
rno-miR-20a*	3.48349	1.60541	2.22734e-13
rno-miR-301a	1.64059	9.03112	5.82111e-13
rno-miR-24	-0.879527	9.67141	1.01979e-12
rno-miR-25	1.57417	6.80195	1.05456e-12
rno-miR-150	-1.51182	7.31822	1.06103e-12
rno-miR-672	2.03341	6.89862	1.07715e-12
rno-miR-130a	1.46989	10.2853	1.11087e-12
rno-miR-338	-1.72193	10.0331	1.1948e-12
rno-miR-219-2-3p	-7.19718	3.2597	2.39595e-12
rno-miR-129-2*	-2.23726	9.76168	2.47085e-12
rno-miR-342-3p	1.02417	9.37817	3.88345e-12
rno-miR-29a*	-3.1184	0.354802	5.09713e-12
rno-miR-24-2*	-3.49426	0.557587	5.82277e-12
rno-miR-93	1.4477	6.61782	6.6743e-12
rno-miR-185	-0.808791	7.03728	1.71295e-11
rno-miR-331	1.76977	9.53031	1.86195e-11
rno-miR-154	-1.19917	6.63307	5.54673e-11
rno-miR-23a	-1.15343	9.17732	1.16417e-10
rno-miR-27b	-0.906475	8.65472	1.22318e-10
rno-miR-23b	-0.758979	10.2703	1.54011e-10
rno-miR-133b	-4.82941	1.54503	1.80618e-10
rno-miR-212	-2.62937	5.70542	2.28093e-10
rno-miR-34a	-4.11135	6.46682	2.36161e-10
rno-miR-136*	-1.65638	6.92439	3.46166e-10
rno-miR-296*	1.88295	5.40379	2.40893e-09
rno-miR-488	1.05978	4.71039	2.64165e-09
rno-miR-18a	4.35016	4.12701	4.56471e-09
rno-miR-127	-0.815503	9.81028	1.92064e-08
rno-miR-410	0.641053	8.79925	2.60843e-08
rno-miR-350	1.92085	3.20305	3.20899e-08
rno-miR-21	0.984091	9.17766	3.21747e-08
rno-miR-16	0.722766	10.1689	4.14381e-08
rno-miR-124*	1.17079	4.11507	4.46341e-08
rno-miR-340-3p	1.21768	5.59214	6.56923e-08
rno-miR-192	-0.944281	4.80066	6.56923e-08
rno-miR-485	-1.19034	4.33841	6.80269e-08
rno-miR-181c	0.665656	7.51326	8.1769e-08
rno-miR-384-5p	-0.772398	8.38686	9.84968e-08
rno-miR-99a	0.899142	10.9317	1.06434e-07
rno-miR-27a	-1.1797	8.20265	1.2929e-07
rno-miR-409-5p	-3.45733	2.8651	1.2929e-07
rno-miR-320	1.20024	4.44093	1.58001e-07
rno-miR-322	0.83278	7.59813	1.79803e-07
rno-miR-29c*	-3.49494	4.7234	2.27224e-07
rno-miR-138	-1.3212	7.04274	3.07063e-07
rno-miR-652	0.66534	7.67269	3.15701e-07
rno-miR-143	-0.97817	8.0708	3.81799e-07
rno-miR-146b	-0.71939	6.19785	5.08755e-07
rno-miR-342-5p	2.09359	3.61923	5.40416e-07
rno-miR-128	-0.909072	12.9364	5.54484e-07
rno-miR-345-5p	0.783772	7.51888	6.39642e-07
rno-miR-330*	-2.08614	4.08095	1.15046e-06
rno-let-7b	0.574991	11.573	1.33712e-06
rno-miR-129	-1.05657	8.06423	1.47198e-06
rno-miR-153	-0.98355	8.21343	1.80784e-06
rno-miR-26a	-0.702053	10.9028	1.85807e-06
rno-miR-30e	-0.654372	8.70736	2.10773e-06
rno-miR-151	0.423886	9.04892	2.12534e-06
rno-miR-434	-0.603849	10.529	2.36115e-06
rno-miR-340-5p	0.762598	5.97825	3.3183e-06
rno-miR-532-3p	1.73752	3.78486	3.64194e-06
rno-miR-17-1-3p	2.52898	0.400743	5.83965e-06
rno-miR-100	0.530287	8.61355	7.79361e-06
rno-miR-190	-1.01335	-0.619993	9.22036e-06
rno-miR-195	-0.726935	7.6393	1.05374e-05
rno-miR-139-5p	-1.04144	6.63568	1.222e-05
rno-miR-222	-2.76738	5.10273	1.33717e-05
rno-miR-137	0.922959	10.0082	1.34798e-05
rno-miR-181a-1*	0.860239	6.91499	1.43497e-05
rno-miR-411	-0.589816	5.82905	1.43497e-05
rno-miR-324-5p	0.470644	8.3858	1.49258e-05
rno-miR-376b-5p	-2.26743	3.66064	1.66664e-05
rno-miR-30b-5p	-1.24145	8.22123	1.69671e-05
rno-miR-300-5p	-2.12588	3.51483	1.71684e-05
rno-miR-341	0.636141	7.82471	2.04695e-05
rno-miR-499	-2.41551	0.465895	2.15221e-05
rno-miR-1	-1.41463	-0.387559	2.31353e-05
rno-miR-664	-0.976036	4.99366	2.60369e-05
rno-miR-505	1.45192	3.10044	2.68549e-05
rno-miR-674-3p	-0.692462	4.16197	2.80288e-05
rno-let-7c	0.460802	12.2857	3.09645e-05
rno-miR-329	-0.655685	8.36612	3.79322e-05
rno-miR-425	-0.743777	5.20263	3.79322e-05
rno-miR-9*	0.708297	12.8671	4.28437e-05
rno-miR-199a-3p	1.94795	6.20041	5.60023e-05
rno-miR-145	-2.45293	0.658395	5.60023e-05
rno-miR-125b-5p	0.730348	13.4283	6.75425e-05
rno-miR-598-3p	-0.683018	7.22681	7.48473e-05
rno-miR-124	-0.646227	12.4896	8.31072e-05
rno-miR-542-3p	1.45719	4.37944	8.67864e-05
rno-let-7e	0.6036	10.676	8.80923e-05
rno-let-7e*	-2.14962	0.57241	8.96114e-05
rno-miR-551b	0.661121	10.3199	9.02672e-05
rno-miR-325-3p	0.336507	6.45896	9.92699e-05
rno-miR-99b	0.388064	7.58749	9.95488e-05
rno-miR-22*	-3.55438	2.8191	0.000100796
rno-miR-140*	-0.460647	6.17931	0.000132555
rno-miR-542-5p	1.43851	4.59086	0.00014181
rno-miR-7b	-0.992239	5.8451	0.000146007
rno-miR-339-3p	-2.40572	0.889122	0.000146007
rno-miR-487b	-1.90202	5.34341	0.000152717
rno-miR-101b	-0.615561	6.61755	0.000181216
rno-miR-22	-0.676532	10.9137	0.000188214
rno-miR-365	-0.593093	5.95346	0.000258313
rno-miR-484	1.13074	6.24104	0.000263104
rno-miR-582	-2.25826	5.40381	0.00028623
rno-miR-148b-3p	-0.368499	7.00735	0.00028623
rno-miR-218	-0.720922	9.05623	0.000320367
rno-miR-344a-3p	-0.595577	6.7373	0.000320367
rno-miR-361	-0.38211	7.62566	0.000349613
rno-miR-490	-2.51805	0.519373	0.000358009
rno-miR-497	-0.517937	7.79639	0.000358235
rno-miR-142-5p	-1.87849	-0.133788	0.000428946
rno-miR-337	-1.47881	4.81334	0.000428946
rno-miR-592	-2.56478	2.88472	0.000453276
rno-miR-338*	-1.43862	-0.365278	0.000517263
rno-miR-330	-0.721684	-0.696046	0.000568196
rno-miR-31	-2.99521	1.71312	0.000683087
rno-miR-674-5p	-1.4875	0.344563	0.0010351
rno-miR-299	-0.331893	5.28209	0.00106873
rno-miR-125a-5p	0.354385	10.0739	0.00113343
rno-miR-363	2.40738	0.310847	0.0012025
rno-miR-539	-1.25526	4.19612	0.00154975
rno-miR-431	1.25597	4.69205	0.00166195
rno-miR-28	1.54687	4.25389	0.00211254
rno-miR-138-1*	-0.794422	-0.605408	0.00212765
rno-miR-409-3p	0.828023	4.68022	0.00253344
rno-miR-532-5p	1.05665	4.07989	0.00459276
rno-miR-30a*	0.518269	5.96885	0.00474108
rno-miR-140	0.641305	7.64289	0.00523698
rno-miR-30b-3p	-1.34329	0.305771	0.00534339
rno-miR-9	0.617408	12.2999	0.00545194
rno-miR-30c-1*	-0.610119	-0.703556	0.00607849
rno-miR-135a	-0.677738	6.15537	0.0063007
rno-miR-194	-2.39888	2.1886	0.00647766
rno-miR-148b-5p	-0.374503	-0.848706	0.0067875
rno-miR-543*	-0.277417	6.44921	0.00708684
rno-miR-324-3p	0.327847	7.80753	0.00759801
rno-miR-495	-0.22064	7.52323	0.00926685
rno-miR-144	-1.5314	1.71006	0.0106676
rno-miR-382*	-2.35398	2.40937	0.0109807
rno-miR-384-3p	-1.83176	2.27178	0.01237
rno-miR-322*	1.48005	3.30136	0.012478
rno-miR-214	1.84549	3.93345	0.0126882
rno-miR-455	-1.83596	0.430422	0.0134872
rno-miR-377	-2.13258	2.15445	0.0148181
rno-miR-151*	1.38565	0.690894	0.0156144
rno-miR-352	-0.265297	5.45283	0.0158677
rno-miR-30d*	-0.73419	-0.541432	0.0163653
rno-miR-193	-1.88691	2.40903	0.0170882
rno-miR-223	0.64207	5.63424	0.0171377
rno-miR-125a-3p	0.994485	2.60526	0.0171377
rno-miR-1224	-0.736168	6.38092	0.0223704
rno-miR-181a	0.215832	10.4306	0.0226462
rno-miR-335	0.254298	7.44056	0.0226724
rno-miR-99a*	0.901223	4.41845	0.0237174
rno-miR-758	0.631134	6.46527	0.0255131
rno-miR-500	1.0944	5.56314	0.0257635
rno-miR-326	-0.383148	7.34914	0.0264935
rno-miR-346	1.21639	4.81568	0.0270558
rno-let-7b*	0.882632	5.20346	0.0288483
rno-miR-383	-0.426107	6.27909	0.0293665
rno-miR-30c-2*	-1.53646	1.44056	0.0295754
rno-miR-107	0.19717	10.2451	0.030512
rno-miR-872	0.955754	5.10821	0.030512
rno-miR-139-3p	1.55284	4.4449	0.0305471
rno-miR-369-3p	-1.27122	0.428721	0.0338716
rno-miR-496	-0.877576	5.18425	0.0341587
rno-let-7a	0.212479	12.0071	0.0364254
rno-let-7d*	0.928607	5.29197	0.0366632
rno-miR-7a	0.448293	8.49785	0.0383225
rno-miR-568	-1.7466	0.836755	0.0401681
rno-miR-323	0.15144	7.43979	0.0414501
rno-miR-376a	-0.352162	9.05346	0.0433773
rno-miR-103	0.204344	10.3149	0.0497145
