# Supplementary material for: MicroRNAs contribute to postnatal development of laminar differences and neuronal subtypes in the rat medial entorhinal cortex
Source: Brain Struct Funct. 2017 Mar 4;222(7):3107–26. doi: 10.1007/s00429-017-1389-z (PMC5585308; doi:10.1007/s00429-017-1389-z)
Supplement: Supplementary file 4 — Supplementary material 4 (XLSX 1248 KB) [file 429_2017_1389_MOESM4_ESM.xlsx]

## Sheet: LIIvsLDeep
	logFC	AveExpr	adj.P.Val
Tle4	-1.68297	6.87204	2.82574e-17
Brinp3	-1.96112	6.32744	2.82574e-17
Ipcef1	-2.10211	4.77757	2.82574e-17
Rab26	-1.92349	5.54885	8.24783e-17
Sstr2	-1.96518	4.14617	2.5357e-16
Lrrtm2	-1.39826	6.53136	6.75635e-16
Rassf2	1.03203	5.90695	6.75635e-16
Nxph3	-3.44438	4.59224	1.05146e-15
Mmp17	-1.61231	4.84718	1.9408e-15
Grik3	-2.23284	5.75	3.36774e-15
Slc12a4	1.03356	4.70808	7.36195e-15
Slc15a5	-4.68447	-0.714533	1.9408e-15
Ociad2	-1.4396	5.24186	1.20519e-14
Sema3e	-1.76494	4.82941	2.15927e-14
Myh2	-2.84229	1.31425	8.69511e-15
Myh3	-3.61899	2.69197	1.87846e-14
Fezf2	-3.51221	3.7385	2.90057e-14
Tmem178a	-1.11829	6.10055	8.09123e-14
Timp3	1.51602	5.81815	9.15369e-14
B3galt2	-1.99016	6.34239	9.66137e-14
Sema3c	-2.27278	6.10845	1.25293e-13
Bhmt	-4.51704	0.79025	1.1602e-13
Mmp14	1.96707	4.783	2.44759e-13
Lcat	2.08229	3.2427	2.44759e-13
Kcna6	-1.1076	6.53173	3.13426e-13
Vim	2.13762	7.21979	5.06981e-13
Itga8	-1.46534	4.43247	5.13816e-13
Sema3b	1.00184	3.84553	6.53058e-13
Rprm	-4.13403	4.06964	5.13816e-13
Upk1b	4.25586	-1.24906	3.0822e-13
Slc38a3	0.811105	6.81885	7.2522e-13
Stat5b	0.784028	5.17743	7.66211e-13
Sulf1	-2.80649	4.48267	8.45271e-13
Eepd1	-1.16774	4.94316	8.45271e-13
Igfbp2	2.31543	6.64112	8.90936e-13
Drd5	-4.04593	-0.434174	5.13816e-13
Traip	-1.32779	3.80492	1.25605e-12
Cntnap4	-1.58219	6.25888	1.25248e-12
Stat3	0.600795	6.156	1.25605e-12
Camk2d	0.848487	7.44161	1.64209e-12
Kcnf1	-1.1231	6.41276	1.6441e-12
Arhgap25	-1.16867	3.65238	1.78568e-12
Lcp1	-1.5291	5.13448	2.48735e-12
Neto2	-0.988706	6.19177	2.48735e-12
Insrr	3.82718	-0.166263	1.46252e-12
Scarf2	1.06671	4.67931	2.91276e-12
Mxra8	1.44763	3.99182	3.33977e-12
Sstr4	-1.18268	3.77904	3.72813e-12
Ddr2	2.0379	4.11128	4.45482e-12
Kank4	1.51538	3.08562	4.72568e-12
Bmp7	2.46713	3.58588	5.00738e-12
Msln	4.44146	0.63987	3.36683e-12
Ctgf	-2.03615	4.05791	5.86486e-12
Kcnmb4	-1.07502	5.83354	5.89804e-12
Cyth2	-0.704071	7.15291	5.93749e-12
Svil	1.57454	5.36968	6.41329e-12
RGD1561849	-1.15302	7.21729	1.03529e-11
Col23a1	-2.05823	3.42422	1.2574e-11
Aldh1l1	0.952373	5.60208	1.21812e-11
Calb1	1.51185	6.91944	1.19369e-11
Myh1	-2.78294	1.61798	1.03223e-11
Phactr2	1.0842	3.37517	1.87513e-11
Plcb3	0.685955	4.37347	1.98741e-11
Sfmbt2	-1.48209	2.65859	2.01871e-11
Jam2	0.853713	5.7751	1.98741e-11
Pc	0.522923	6.5877	1.98741e-11
Nin	-0.880296	5.65051	2.01871e-11
Rgs18	-3.96594	0.750571	1.50381e-11
Tgfbr3	1.68905	3.90574	2.36557e-11
Cplx3	-2.91217	3.26573	2.36557e-11
Pcsk5	-1.71135	5.02601	2.54977e-11
Ssfa2	0.729423	5.3976	2.64782e-11
Tnfrsf1a	1.024	3.55605	3.09886e-11
Ptpn13	1.4005	4.92304	2.97259e-11
Aebp1	2.34861	4.96859	3.02179e-11
Golim4	0.934454	4.72161	3.39624e-11
Cpxm1	1.24537	4.58341	3.59856e-11
Paqr8	0.785449	5.41219	3.64376e-11
Tpbg	-1.54515	3.60975	4.49385e-11
Sox5	-1.06526	5.70422	4.15795e-11
Lrrc63	-2.88576	-0.709933	2.36125e-11
Thsd7b	-1.32691	5.62457	4.20318e-11
Dcc	0.781302	6.23842	4.17545e-11
Ndrg3	-0.703952	8.32146	4.15795e-11
Plod1	1.03752	4.6373	4.85719e-11
Col14a1	2.34926	2.48817	5.36064e-11
Tcn2	1.09815	4.7334	5.41458e-11
Mpzl2	5.00999	-0.561655	4.77115e-11
Syt10	-2.03448	2.64364	6.26248e-11
Net1	1.59878	5.53524	6.65656e-11
Nptx1	-1.84001	6.02354	7.27264e-11
Atp1a2	1.27448	9.75872	6.6952e-11
Cpt1a	0.793122	5.85355	7.48318e-11
Nxph4	-2.91471	1.67698	7.27264e-11
Bok	0.751473	5.71905	7.83089e-11
Slc26a2	1.49844	3.79549	8.78818e-11
Mrc2	2.32603	4.31376	9.37139e-11
Htra3	1.42583	3.80124	9.37286e-11
Slc2a1	0.615083	6.18129	8.50376e-11
Tagln2	1.17321	4.66709	9.61351e-11
Spx	3.11732	-2.15031	5.74875e-11
P4ha3	-2.00875	2.43415	1.06532e-10
Vcl	0.828588	6.0929	1.14123e-10
Cdk18	-0.997216	3.07496	1.33865e-10
Tshz3	-1.7775	4.92513	1.33865e-10
Pdpn	1.13387	5.15465	1.33865e-10
Cldn2	3.86928	-1.06638	8.73156e-11
Itgb4	4.25816	2.404	1.33865e-10
Heph	1.39317	3.3654	1.54228e-10
Loxl1	1.60213	4.24983	1.50932e-10
Rap2a	-0.715534	3.64506	1.62255e-10
Il17re	3.0431	-0.520281	9.65608e-11
Slc12a7	1.94319	3.84098	1.70085e-10
Galntl6	-0.83406	4.17557	1.69562e-10
Myl9	1.46775	4.45992	1.70085e-10
Nppa	-2.33791	0.964099	1.33865e-10
Adamts9	1.51307	3.67341	1.81997e-10
Prkca	0.78362	6.65175	1.69562e-10
Nxn	0.826644	4.67957	1.78454e-10
Lamb2	1.39606	5.72375	1.75923e-10
Fgf9	0.991381	2.88659	1.96199e-10
Bcan	0.693721	8.36277	1.70085e-10
Pdlim5	0.908032	5.11742	1.78454e-10
Prokr1	-4.22922	-0.0742782	1.54228e-10
Fkbp9	1.4357	5.33354	1.86798e-10
Rab38	-2.48946	0.835092	1.62255e-10
Anks1b	-0.439823	8.5845	1.77097e-10
Hmgcs2	1.30952	4.38125	2.05926e-10
Anxa8	3.92938	-1.07019	1.43372e-10
Sh3gl3	-0.719301	5.61849	1.86798e-10
Ptgfr	3.01179	1.10775	1.70085e-10
Bnc2	4.71597	0.793985	1.96199e-10
Eln	1.34622	4.61817	2.35256e-10
Gfap	1.27953	8.30276	2.04083e-10
Aldh2	0.751013	5.82346	2.16263e-10
Inpp4b	0.652207	4.92233	2.43141e-10
LOC499715	-2.85715	-2.57631	1.75923e-10
Serpinb10	3.10516	-2.02466	1.77648e-10
Sptb	0.79621	6.90669	2.4076e-10
Ucma	-3.33999	-1.3155	2.16263e-10
Rai14	0.882922	4.59566	2.95102e-10
Reln	1.70749	8.62148	2.68526e-10
Plat	1.16465	5.73135	2.94949e-10
Six1	3.96249	-1.34294	2.24279e-10
Icam1	1.75602	1.77677	3.01586e-10
Fam3c	0.647783	6.72263	2.94949e-10
Abcb1a	0.908125	5.04394	3.2295e-10
Tbr1	-2.21321	4.94778	3.45104e-10
Col5a2	1.83308	5.18625	3.42401e-10
Pdzrn3	0.86665	6.04131	3.2125e-10
Gdf11	0.368703	5.58446	3.2137e-10
Pear1	1.16203	4.32931	3.67076e-10
Cubn	2.58097	1.28843	3.2137e-10
Prss12	-2.80127	4.58694	4.34465e-10
Brinp2	-0.804642	7.03456	3.53033e-10
Tagln	2.40707	3.35088	4.52656e-10
Rxfp1	-1.65921	2.85349	4.70989e-10
Tgfbi	2.27625	2.65192	4.70989e-10
Ubash3a	-2.94704	-0.0476944	3.4555e-10
Il6st	0.703656	7.1975	4.15422e-10
Fam110b	-0.57359	6.35111	4.37664e-10
Rspo2	-1.58945	3.59769	5.15478e-10
Stambpl1	-0.562249	4.99808	4.70193e-10
Stom	0.987909	3.4628	5.3284e-10
Pros1	1.11163	3.84525	5.39648e-10
Axl	0.744388	5.4018	4.92398e-10
Rftn1	-1.49867	3.95556	5.96331e-10
Itgb1	0.682897	7.39419	4.92398e-10
Apoe	0.827627	10.6625	4.99308e-10
Gtdc1	-0.617657	5.16885	5.82083e-10
Lingo2	0.747987	4.76918	6.20679e-10
Ramp3	-1.17201	3.46879	6.75821e-10
Alpl	1.41036	4.21265	6.75821e-10
Slc27a1	0.554131	6.3527	5.96331e-10
Fermt2	0.43211	6.94241	6.13638e-10
Fkbp10	1.29826	4.06361	7.45094e-10
Slc22a2	2.9198	-2.12041	4.76606e-10
Serinc2	-1.40971	2.70304	7.6582e-10
Aspg	3.54907	0.210959	6.08076e-10
Sfrp1	2.24934	4.97359	7.74272e-10
Rasal1	-0.768644	7.19362	7.13962e-10
Gpr68	-1.10231	2.55263	8.70256e-10
Grb10	0.793006	6.19996	7.45094e-10
Sema4a	-0.658312	5.41913	8.00254e-10
Foxc2	4.20219	0.231479	7.82107e-10
Tmem164	0.938825	6.33274	7.95999e-10
Myh4	-2.85282	-0.806664	6.75821e-10
Zfp423	0.79747	5.73235	8.00254e-10
Map4	0.348287	8.44513	7.82505e-10
Idh2	0.619325	6.28728	8.00254e-10
LOC691995	-0.845912	7.50097	8.36194e-10
Akt2	0.529857	6.00432	8.64011e-10
Lrp4	1.04251	6.43614	8.70256e-10
Uaca	1.26603	4.73601	1.01469e-09
Wwtr1	1.03654	3.97287	1.08873e-09
Cars	-0.353141	6.74476	9.60002e-10
Vangl1	0.714898	3.4114	1.20424e-09
Ltbr	0.885076	4.43993	1.11869e-09
Htr1a	1.00398	3.89529	1.16505e-09
Ttc22	-1.36774	3.31872	1.25412e-09
Ptrf	1.68986	4.32127	1.181e-09
Fcgrt	1.25925	5.10646	1.11655e-09
Fap	-2.78653	2.58847	1.26734e-09
Slc25a14	-0.514739	5.46543	1.11655e-09
Slc6a12	2.56218	-1.00633	8.70256e-10
Lect1	3.13897	-2.23348	9.67568e-10
Trib2	-0.831469	6.83241	1.20424e-09
Cp	1.8299	4.26982	1.45633e-09
Slc9a3r1	0.679899	5.43061	1.28562e-09
Wnt9a	-1.44352	2.62538	1.55484e-09
Sorcs3	0.712542	6.27881	1.26734e-09
Txnip	1.2537	6.34615	1.28562e-09
Prodh	0.823183	5.21869	1.41297e-09
Slc35f1	-0.66058	7.08529	1.41297e-09
Zhx3	0.375781	6.66934	1.43964e-09
Trpc6	0.802992	4.26492	1.68201e-09
Clec1a	-1.4698	2.47691	1.94113e-09
Kank2	1.69627	4.9658	1.73127e-09
Zcchc24	0.565587	6.76214	1.59092e-09
Tlr5	2.28585	-1.72379	1.28562e-09
Slc2a12	3.44378	2.33636	1.96979e-09
Rgs9	-2.42101	2.41357	2.13452e-09
Cdh1	5.10599	1.53307	2.03786e-09
Rffl	-0.768624	2.97846	2.23196e-09
Prodh2	-1.75833	0.854239	1.73154e-09
Smo	1.0011	3.91055	2.21102e-09
Rsph9	-0.976701	4.29688	2.24705e-09
Gal3st1	-0.900603	2.21481	2.47433e-09
Slc4a4	1.06235	6.55917	1.99525e-09
Pfkl	-0.54696	7.27199	1.99097e-09
Slco2a1	2.74132	1.75078	2.33548e-09
Ptk2	-0.339529	7.77186	2.04278e-09
Vcsa1	-2.81353	-2.35819	1.79993e-09
Rps6ka2	-0.674983	7.09946	2.09561e-09
Lepr	1.22284	4.31644	2.49849e-09
Prrx2	4.10082	-0.68896	2.19021e-09
Gpha2	2.93567	-2.34386	1.9213e-09
Evc	0.764328	3.28972	2.73601e-09
Pde1a	-1.07434	6.68635	2.24705e-09
Ctsh	0.981877	5.48506	2.37847e-09
Col6a2	2.13873	5.17921	2.53952e-09
Ano6	0.757548	5.1996	2.50965e-09
Pttg1ip	0.608937	6.12884	2.53952e-09
Lama5	1.18168	4.24407	3.1689e-09
Slc6a20	2.91535	3.80906	3.50289e-09
Emilin1	1.29302	4.37947	3.50289e-09
Yap1	0.95535	3.79943	3.65994e-09
Lrrtm3	-0.901292	6.07648	3.09851e-09
Fbln1	2.20786	4.87714	3.50289e-09
Sh3rf2	3.26116	-0.736727	2.89266e-09
Slc13a3	2.24668	5.11561	3.52845e-09
Cckbr	-1.03286	4.41271	3.65994e-09
Efemp1	3.67271	2.17286	4.12702e-09
Msn	0.904959	4.68404	3.65994e-09
Myh11	1.59739	3.90742	4.16512e-09
Dync1i1	-0.800523	8.37083	3.36324e-09
Gypc	1.83244	1.63011	3.91143e-09
Mpped2	0.757929	4.94004	3.7244e-09
ST7	-0.485645	5.05302	3.81083e-09
Slc47a1	4.60685	1.06493	4.01225e-09
Fzd2	0.881644	3.78677	4.43588e-09
Cyba	1.24802	3.0484	4.83656e-09
Ghr	0.847816	3.35232	4.83656e-09
Sardh	0.542945	4.23209	4.53274e-09
Fbn1	1.29486	5.3236	4.28056e-09
Tspan1	-1.61767	1.00669	4.19075e-09
Pbxip1	0.858881	5.77968	4.19975e-09
Wnt6	4.45808	0.413987	4.64208e-09
Rspo1	-2.28059	0.00596058	4.64208e-09
Abcc3	1.19851	1.69466	5.11248e-09
Tgfbr2	1.36203	4.22672	5.08183e-09
Eya2	3.2985	0.575394	4.82934e-09
Kcnj13	4.49126	0.0737605	4.89909e-09
Cybrd1	1.83602	1.52561	5.11248e-09
Notch2	1.32635	5.98467	4.54778e-09
Pgpep1	0.572589	4.64641	5.09035e-09
Flnc	1.41243	4.57441	5.20549e-09
Stat5a	1.17769	1.74637	5.87514e-09
Serpinf1	3.20606	4.02531	5.93711e-09
Thbs1	2.53965	4.38091	6.15258e-09
Gpr81	3.62756	-0.593646	5.09035e-09
Nacc2	0.682488	5.32599	5.21816e-09
Anxa2	2.35781	4.80135	5.87514e-09
Acss1	0.694605	5.79599	5.20549e-09
Sparc	0.95915	8.93658	5.09035e-09
Bmpr1a	0.594376	6.24365	5.20549e-09
Nnt	0.691815	5.66436	5.3488e-09
Ocln	0.760388	4.13991	6.30093e-09
Bcl11b	-1.01622	6.50546	5.72007e-09
Cald1	1.09287	4.67965	6.60205e-09
Lbp	2.62557	-1.99095	5.3371e-09
Adamts12	2.66174	4.44324	7.53886e-09
Vwf	1.21243	5.86585	6.19995e-09
Ctdsp1	0.820684	5.12996	6.60205e-09
Zfhx4	1.80816	3.86245	7.92067e-09
Serpind1	2.25586	-2.50479	6.15258e-09
Olfml2a	1.96997	4.75079	7.40573e-09
Arg1	-1.44415	2.25313	8.36187e-09
Slc7a2	1.30798	3.42517	8.94222e-09
Uap1l1	0.87949	3.6135	9.20935e-09
Fgfr1	0.749133	6.17674	7.40573e-09
Fgl2	2.31066	2.02278	9.61451e-09
Chrna5	-1.39516	3.45851	9.54408e-09
Serpinh1	1.46368	6.37499	7.66292e-09
Bin1	-0.312178	7.69165	7.48725e-09
Sorbs3	0.815088	4.41518	8.94222e-09
Vstm4	1.34426	2.36506	1.02709e-08
Slc41a1	1.0106	5.7582	8.29393e-09
Aqp4	1.01676	8.28225	7.82738e-09
Wnt5a	1.38573	1.61892	9.88612e-09
Zfp286a	-0.46436	4.17098	1.01711e-08
Parp14	1.03465	3.47002	1.10024e-08
Lama1	1.63244	4.49409	1.04138e-08
Pak1ip1	-0.485262	4.20297	1.15241e-08
Ahnak	2.19979	7.2882	9.67595e-09
Ncald	-0.959219	8.71528	9.60706e-09
Dap	0.746367	3.80424	1.24118e-08
Sdpr	1.06039	3.81238	1.24786e-08
Tcf12	0.491063	5.73298	1.08292e-08
Wls	1.03342	6.29477	1.07533e-08
Mfap5	3.09059	-1.16453	1.1257e-08
Flna	0.898819	7.80781	1.07256e-08
Ptgis	1.98687	0.748216	1.2448e-08
Cpz	3.90942	1.50547	1.37126e-08
Prkd3	0.70725	5.35495	1.2107e-08
Slc22a8	1.526	3.81672	1.39544e-08
Mapk4	0.455546	5.8826	1.23828e-08
Gabra3	-0.89276	6.29389	1.26559e-08
Kif1c	0.624754	6.57331	1.26086e-08
Alx4	3.67535	-0.823186	1.38751e-08
Ssbp3	-0.67492	5.60527	1.3291e-08
Slc5a6	0.641371	6.00663	1.29269e-08
Slc16a11	1.94776	4.26772	1.56642e-08
Lix1l	0.561257	5.53176	1.38073e-08
Glul	0.785561	9.86538	1.3291e-08
Ngef	-0.961648	7.54538	1.34876e-08
Tbc1d2b	0.562635	5.91253	1.39544e-08
Cerk	0.399195	7.03968	1.36152e-08
Ppfibp1	0.655084	6.72637	1.38073e-08
Dok7	-1.42958	2.32245	1.95405e-08
Dctd	-0.952102	2.65869	1.96693e-08
LOC361016	-0.831578	3.12178	1.95676e-08
Pgm5	1.91791	2.50513	2.04162e-08
Crym	-1.86831	7.90752	1.49774e-08
Crispld2	1.8497	1.75868	2.0438e-08
Xkr7	-1.56429	3.28483	2.15141e-08
Krt8	3.66274	0.322418	2.01931e-08
Pald1	0.551524	4.64956	1.86671e-08
Pcdh7	0.733137	7.41543	1.62213e-08
Suclg2	0.670317	5.92166	1.71358e-08
Dock1	0.676263	6.14454	1.69123e-08
Neu2	-1.25961	2.62713	2.28118e-08
Glud1	0.466858	9.10309	1.63774e-08
Emp2	1.31174	2.36788	2.30622e-08
Zbtb7c	1.2198	2.87215	2.36346e-08
Cpq	0.959867	3.67843	2.27568e-08
Nmral1	-0.795544	3.95327	2.28207e-08
Crtac1	-0.656887	6.28771	1.80136e-08
Abca1	0.801535	6.5315	1.87774e-08
Rxrg	-1.52986	3.54726	2.54511e-08
Evpl	2.90916	-0.433504	2.23667e-08
Ptpn14	1.42747	3.29679	2.65767e-08
Pik3r1	-0.405503	7.11357	1.95408e-08
Anxa1	1.75847	3.31688	2.67266e-08
Ccdc80	1.42496	4.30639	2.35912e-08
Tnnt2	4.08532	2.19458	2.67266e-08
Nfatc4	1.85945	1.69269	2.67266e-08
Smyd3	-0.588928	3.95647	2.58229e-08
Smoc2	-1.87595	2.62159	2.86574e-08
Rasgrp1	-1.84542	6.72895	2.26892e-08
Peli1	-0.67264	5.56012	2.39287e-08
Acss3	1.92906	1.65876	2.99991e-08
Prickle1	-0.755395	6.65722	2.2776e-08
Tspan15	-0.984527	2.60233	3.20746e-08
Egflam	1.22634	3.90699	2.93986e-08
Camkmt	-0.536561	4.1173	2.96229e-08
Adamts3	-1.38179	4.67008	2.75517e-08
Lrrk1	0.892179	3.31875	3.20746e-08
Cxcl16	1.91442	2.14703	3.3975e-08
LOC688765	-0.718933	2.7113	3.43908e-08
Tmem163	-1.35203	5.2556	2.95705e-08
Kcnk1	-0.53168	5.64343	2.82537e-08
Pcdhb5	-0.428356	4.23692	3.25087e-08
Six2	2.77311	-2.07289	2.92672e-08
Actr3b	-0.564583	6.5755	2.8408e-08
Wnt2b	2.14944	0.200553	3.3975e-08
Gpc3	2.72166	4.634	3.82072e-08
Efhd2	-0.696736	6.7826	2.94104e-08
Tubb6	1.52661	3.98953	3.82592e-08
Car13	3.02527	0.389327	3.77998e-08
LOC100361083	0.87974	4.94277	3.3975e-08
Cpm	-1.33714	4.54573	3.6684e-08
Mmp16	-0.499698	6.59515	3.1668e-08
Kcnmb1	2.20219	-2.41566	3.43908e-08
Sspn	0.942653	3.8027	4.03287e-08
Esyt1	0.982675	4.38992	3.8433e-08
Gcg	-3.18379	-1.5431	3.77998e-08
Elovl5	0.532279	5.8413	3.3975e-08
Dsn1	-1.02314	2.46378	4.79433e-08
Klk8	-2.44379	-0.6653	4.39746e-08
Timp1	2.09647	2.57502	5.08711e-08
Snx7	-0.617627	4.88953	4.20361e-08
Adamts2	1.25603	4.30791	4.45091e-08
Lgi4	0.935064	3.94104	4.91691e-08
Rd3l	-1.54189	1.77693	5.07423e-08
Flnb	0.824145	6.75355	3.77998e-08
Agtrap	0.667951	3.85153	4.75764e-08
Rbp1	1.81975	3.34711	5.23181e-08
LOC691083	2.0773	-2.60829	4.28288e-08
Parva	0.677514	3.50232	5.08711e-08
Sdc2	0.71875	5.47072	4.24484e-08
Shisa3	4.13934	0.887566	5.56459e-08
Swap70	0.583503	4.40021	5.05064e-08
Gatsl3	1.29867	2.276	6.1605e-08
Aldh4a1	0.428049	5.00914	4.9078e-08
Kdelr3	1.6039	2.47518	6.36621e-08
Pcp4	-0.992556	7.07875	4.72928e-08
Sdc4	0.898902	5.06	5.33874e-08
Zfp217	0.897445	2.54702	6.83872e-08
Sned1	2.95524	4.39586	6.16697e-08
Cnn3	0.485958	7.50157	4.88424e-08
Cdh5	1.56756	4.12458	6.1605e-08
Ampd3	0.594843	5.42889	5.26384e-08
Hs3st5	-0.771146	4.14817	6.55299e-08
Hfe	1.82096	0.852423	6.55299e-08
Id3	1.36469	5.53194	5.56459e-08
Aox1	1.92482	2.81387	7.24589e-08
Aldh7a1	0.446316	5.84127	5.39204e-08
Glra2	-1.28585	5.00713	6.88925e-08
Cyp7b1	0.722343	3.97773	6.5767e-08
Limd1	0.830393	3.97473	6.59912e-08
Tnxa-ps1	1.15746	1.56686	7.42126e-08
Gstm2	3.52249	2.10031	7.35169e-08
Ccnd2	0.616089	6.07958	5.56459e-08
Dab2	2.08717	4.73718	6.58527e-08
Lifr	0.564988	5.33332	5.94406e-08
Vcam1	0.596637	5.64532	5.94406e-08
Bmp5	3.54023	0.403225	7.71067e-08
RGD1309821	0.561068	4.37741	7.05955e-08
Gna14	-1.25385	1.5329	8.595e-08
Bace2	1.08983	2.51652	8.61958e-08
Eci3	1.6169	1.87566	8.67685e-08
Tln1	0.747331	6.77328	6.34789e-08
Fam151b	-0.593985	3.8146	8.02526e-08
Htr1b	-0.748872	3.83269	8.27005e-08
Tmod3	0.575992	5.08328	7.21053e-08
Fxyd5	1.34753	3.88938	8.27005e-08
LOC688090	2.26758	-2.31921	7.98834e-08
RT1-Bb	2.26758	-2.31921	7.98834e-08
Tek	0.838922	4.98997	7.41179e-08
Mogat2	-1.50671	0.663473	8.77318e-08
Hpcal4	-0.550497	6.50895	6.83872e-08
Smad6	1.64583	0.926304	8.90315e-08
Fibin	2.36777	1.4525	9.05662e-08
Abhd4	0.51688	6.63627	7.04386e-08
Sparcl1	0.675489	10.6736	6.87418e-08
Aass	1.03679	2.57821	9.93217e-08
Tmem132a	-0.570278	9.53068	6.88925e-08
Lmo2	0.642987	4.12933	8.82664e-08
Itgb5	0.613819	5.72102	7.66874e-08
Cck	-1.34775	7.39512	7.3826e-08
Parp9	0.932793	3.23211	1.00046e-07
Gramd3	0.637812	5.45906	8.15017e-08
Palmd	0.525229	4.82748	9.00796e-08
Mrgprf	3.8627	0.285747	1.02362e-07
Thbd	2.6273	3.83665	1.03658e-07
Pdgfrb	0.843089	6.00126	8.04847e-08
Gjb2	3.66554	3.08666	1.12019e-07
Lsm11	-0.731143	5.03216	9.43948e-08
Lhx2	0.765384	6.35034	8.23723e-08
Ralyl	-0.585629	5.79617	8.59873e-08
Ahcyl2	0.483347	6.50239	8.35283e-08
Acpp	-2.11901	-2.48009	9.99161e-08
Aldh6a1	0.637101	5.6864	8.77318e-08
Bmyc	-0.545089	5.03016	9.4116e-08
Cfb	2.00602	2.68699	1.26144e-07
Hspb8	1.12687	3.63594	1.1774e-07
Pld2	0.646009	5.23595	9.67133e-08
Slc2a3	-1.20694	1.19553	1.25349e-07
Pkd2	0.578376	5.26238	9.99161e-08
Esr1	-2.2093	-0.0618401	1.17627e-07
Scube3	1.94675	0.642964	1.23687e-07
Col26a1	1.88534	3.49964	1.39281e-07
Meaf6	-0.375191	5.92398	9.93217e-08
Pdgfrl	2.88648	1.3085	1.40404e-07
Ednra	1.00121	3.26389	1.39574e-07
Foxc1	1.82175	3.40178	1.3755e-07
Efna1	-0.786837	2.45681	1.45451e-07
Cdc14a	1.05951	3.15817	1.3818e-07
C1r	2.07328	3.86504	1.37462e-07
Col1a1	4.18292	5.05893	1.33223e-07
Tspan2	-0.58461	6.4142	1.03291e-07
Robo1	0.652757	7.33383	1.02362e-07
Col1a2	3.61101	-0.409922	1.3755e-07
Cpxm2	2.76483	3.59742	1.49754e-07
Wbp1l	0.318237	6.51467	1.07743e-07
Acsl6	0.345831	7.24045	1.09963e-07
Fmo3	3.43787	0.428636	1.57069e-07
Lonrf3	0.628189	3.68954	1.46262e-07
Pde7b	0.600404	3.43633	1.57605e-07
Bmp15	2.4582	-0.95249	1.46262e-07
Pcolce	2.7484	2.69903	1.73601e-07
Mgp	2.3333	2.33463	1.76412e-07
C1qtnf3	3.58908	0.298557	1.69386e-07
Fancd2	-0.80031	3.28398	1.73601e-07
Irgm	1.04803	1.60436	1.76412e-07
Colec12	3.07929	4.10595	1.69669e-07
Atoh8	-0.990698	2.02168	1.87537e-07
Alcam	0.733437	8.00557	1.34676e-07
Man1a1	0.922737	5.60298	1.43472e-07
Thbs2	2.12167	3.40486	1.91396e-07
Fah	-0.55239	2.71811	1.92502e-07
Il11ra1	0.837052	4.18523	1.69386e-07
Otop3	-1.94925	0.900199	1.92174e-07
Lyrm9	-0.607527	4.33025	1.74704e-07
Pcdh8	1.09024	6.41161	1.52441e-07
Krt1	-1.68187	0.479535	1.91344e-07
Slc8a3	-0.671676	5.56684	1.5541e-07
Adrbk2	-0.585593	5.59108	1.57636e-07
Add3	0.412103	7.71475	1.50156e-07
Msx2	2.04657	-0.00576102	2.09066e-07
Pde9a	-0.572822	5.22635	1.74704e-07
Clmp	0.659353	6.20996	1.71786e-07
Adh1	3.65419	0.404877	2.21411e-07
Retsat	0.632631	5.57481	1.69386e-07
Btbd17	0.577497	4.59912	1.8292e-07
Myh8	-2.01801	1.27247	2.32956e-07
Clec2d2	1.84682	-2.80566	2.09066e-07
Map7d3	2.09271	0.0142844	2.21716e-07
Synm	0.807732	5.48914	1.78399e-07
Serping1	3.05782	1.22455	2.5429e-07
C4a	1.05524	3.56576	2.35472e-07
Rhoj	1.01616	2.90547	2.5429e-07
Akr1c14	2.98668	2.12175	2.62987e-07
Rhoq	0.642636	4.25306	2.18588e-07
Emp3	2.06958	1.93754	2.68368e-07
Cdk14	0.376967	7.95519	1.7748e-07
Col3a1	3.71275	5.57658	2.16341e-07
Mas1	-1.39095	1.50618	2.72238e-07
Mrap2	-0.887989	3.67661	2.6191e-07
Thoc5	-0.312354	6.62575	1.92157e-07
Tmem132d	-1.26404	4.22139	2.46902e-07
Cdc7	-0.497069	4.20674	2.5429e-07
Tcf15	-1.31474	0.27777	2.71201e-07
Bfsp1	-0.869956	2.33625	3.04042e-07
Tspan8	1.85666	2.51555	3.04688e-07
Ephx1	0.801651	4.87586	2.38836e-07
Slc1a3	0.809078	9.48155	2.10443e-07
Dse	0.963115	3.90908	2.76602e-07
Tmem41a	-0.449754	4.23262	2.66306e-07
Pltp	0.830394	5.67413	2.35472e-07
Khdrbs2	-0.838172	4.4462	2.71553e-07
Plod2	0.675041	3.60445	3.05256e-07
Cdkl1	-0.505945	4.3204	2.72141e-07
Trim25	1.02995	2.34886	3.36949e-07
Grip1	-0.374942	6.3816	2.38836e-07
Mycl	-0.819441	4.39912	2.99589e-07
Ccl11	-2.19266	-2.80302	3.05809e-07
Pknox1	-0.521637	3.75026	3.05809e-07
LOC100360552	2.31365	2.04336	3.57763e-07
Scn4b	2.28694	2.31594	3.54604e-07
Aldh1a3	2.72937	0.349791	3.47726e-07
Tmem37	2.04518	0.393395	3.42019e-07
Slc13a4	4.01671	3.21193	3.64692e-07
Lhfpl2	0.834365	5.4515	2.64308e-07
Gpat2	-1.92672	-2.86396	3.33944e-07
Mrvi1	1.7339	1.8578	3.78071e-07
Islr	2.76561	3.83657	3.50962e-07
Syt5	-0.388302	7.72914	2.5429e-07
Fads1	0.322325	7.98955	2.55871e-07
Oprm1	-1.53676	2.15929	3.91952e-07
Piezo1	0.966862	4.06996	3.36298e-07
Dpysl5	-1.01976	6.36731	3.31514e-07
Lpar3	2.37366	-0.510065	3.57527e-07
Aox3	2.45795	0.50364	3.87805e-07
Col9a1	-1.28094	1.97132	4.12301e-07
Rad1	-0.579613	3.18153	3.87577e-07
Ier3	1.79034	2.49099	4.10869e-07
Fgf11	-0.86065	3.28007	3.9579e-07
Actl6b	-0.449981	6.90513	2.78369e-07
Ivns1abp	-0.51768	7.56242	2.76602e-07
St6gal2	-0.844551	4.96501	3.33899e-07
Tram1l1	-0.473583	5.25186	3.12331e-07
Igf2	3.43938	5.93512	3.34274e-07
C1s	1.60693	2.89908	4.24106e-07
Vwa3a	-2.13775	3.6121	4.17387e-07
Tnfsf13	1.04643	3.10152	4.18463e-07
RT1-Da	2.71096	-1.12887	4.24106e-07
Masp1	-0.550392	5.94218	3.21728e-07
Fn1	1.66777	6.44184	3.21728e-07
Ifitm2	1.34189	4.01785	4.01648e-07
Arhgap29	1.13531	5.25088	3.5233e-07
Tcirg1	0.560611	3.72496	4.17387e-07
Zdhhc13	-0.498263	5.21388	3.63693e-07
Ccdc8	0.716629	3.82638	4.29218e-07
Rbp4	1.71467	4.13804	4.34098e-07
Aoc3	2.25833	0.1094	4.7629e-07
Ypel4	-0.611719	3.95076	4.34433e-07
Mex3b	-0.616757	5.40732	4.01648e-07
Aplp2	0.451818	9.15871	3.4211e-07
Decr1	0.653241	4.63042	4.08537e-07
Fstl4	1.01124	3.79928	4.51622e-07
Igsf21	-1.33446	6.40332	3.81506e-07
Twist1	2.13412	0.783035	5.25575e-07
Ppp1r3b	2.68824	1.59271	5.50827e-07
Ppap2b	0.554243	7.96442	3.78872e-07
Pygb	0.512167	8.40695	3.80909e-07
Wfs1	1.05482	6.22628	4.17387e-07
Gmip	-1.02167	4.42039	5.02852e-07
Cxxc4	-0.642863	5.22359	4.23212e-07
Opcml	-0.623543	7.04975	3.89159e-07
Bicc1	1.30924	3.22599	5.45679e-07
Bmp6	2.84479	3.15108	5.99407e-07
Hs3st6	2.70683	-0.691576	5.5972e-07
Shc1	0.885002	4.31069	4.9074e-07
Slc1a1	-0.301281	6.45681	4.06792e-07
Nqo1	0.710736	3.7243	5.28777e-07
Asgr1	2.21631	-0.0604295	5.89755e-07
Anxa5	0.832079	5.99907	4.22057e-07
Fgfr2	0.491613	6.29677	4.18463e-07
Bgn	2.24696	3.02819	6.16878e-07
Pigl	-0.426364	3.09792	6.11436e-07
Adgrf5	0.571357	5.33981	4.70884e-07
Myh7	-1.22303	2.13488	6.75797e-07
Grik4	-0.791899	4.2888	5.45679e-07
Aldh1a2	4.0864	2.9654	6.80863e-07
Fam163b	-1.21	4.93087	5.45041e-07
Tinagl1	1.07663	2.35435	6.78604e-07
Wdr72	2.79096	-1.34339	6.32805e-07
Gria3	-0.607958	7.6953	4.48203e-07
Ap2a2	-0.191701	9.08752	4.51622e-07
Iqgap1	0.637451	5.87848	4.88602e-07
Rin3	0.904095	2.02616	7.32394e-07
Nek6	0.506788	5.78107	5.04477e-07
Pdzd3	-1.3926	1.82475	7.32394e-07
Dpysl4	-0.455171	7.02794	4.86745e-07
Fam180a	3.3841	1.44519	7.67837e-07
Ptgdrl	2.45897	-1.05798	6.94993e-07
Zfpm2	-1.74141	2.91883	7.30281e-07
Scin	2.49133	-2.17599	7.03254e-07
B4galt1	1.16146	2.08243	7.93055e-07
Zfp133	-0.409032	4.75931	5.99407e-07
Slc44a2	0.275405	6.2764	5.35834e-07
Snx15	-0.413779	4.77222	6.06814e-07
Fmod	3.42879	2.52513	8.12311e-07
Dcdc2	1.32156	2.98502	7.94786e-07
Rbms1	0.73339	3.60136	7.24289e-07
Slc16a12	1.35825	2.52872	8.45927e-07
Prr15	-1.54065	-0.0271729	7.92746e-07
Gnai2	0.306305	8.04983	5.69226e-07
Capn2	0.305252	7.04389	5.77009e-07
Calml4	2.29607	0.447964	8.55856e-07
Dusp27	1.96288	-0.554194	8.20263e-07
Snx33	0.693013	3.58422	7.74421e-07
Stra6	1.57242	1.21074	8.979e-07
Clic1	0.847012	3.95293	7.76912e-07
Oprl1	-0.258774	6.39747	6.11412e-07
Pkhd1l1	2.49838	0.203086	8.83543e-07
Galnt9	-0.686544	6.1205	6.24192e-07
Prr18	-1.18598	1.81393	9.49461e-07
Stat1	0.602139	5.191	6.90226e-07
Col16a1	0.91049	5.05825	7.03664e-07
Phgdh	0.530991	6.08797	6.61313e-07
Gfra4	-0.847171	2.59948	9.6328e-07
Map4k3	-0.338939	7.07	6.455e-07
Sphk1	2.42417	1.41185	9.87944e-07
Arhgap22	-0.688966	2.87372	9.27776e-07
Foxp1	-0.704964	5.11674	7.2537e-07
Cd63	0.617337	5.87119	6.81817e-07
Gsta4	0.687138	4.31977	7.92746e-07
Zdhhc9	-0.431079	6.14342	6.78604e-07
Usp53	0.554456	5.61237	6.96925e-07
Rhbdf1	0.592915	4.04414	8.5003e-07
Il1r1	1.19327	2.35241	1.01971e-06
Zbtb3	-0.484773	3.00882	9.6328e-07
Tbx15	2.4709	-0.21805	9.89784e-07
Spp1	2.33151	0.697922	1.02715e-06
Mfap3l	0.582699	6.24835	7.03254e-07
Ccl19	2.99929	-0.00741813	1.02283e-06
Ccni	0.397268	8.11693	6.85349e-07
Dnaaf2	-0.39455	3.99725	8.83543e-07
Nfe2l2	0.812842	4.53696	8.20263e-07
Slc38a2	0.694616	7.78625	6.9329e-07
Tnmd	2.9948	-1.53475	1.00261e-06
Tmtc2	0.604158	4.50687	8.22584e-07
Aimp2	-0.385369	5.09782	7.92641e-07
Dock11	0.738964	4.75669	8.50293e-07
Rin2	0.405919	5.45186	7.63568e-07
Kctd8	-1.10029	2.95762	1.02368e-06
St5	0.633613	5.4159	7.84065e-07
Plcb1	-0.502037	8.37483	7.25974e-07
Prom1	0.512921	5.31348	7.9673e-07
Ajuba	0.769916	2.95038	1.08335e-06
Nudt6	-0.911405	1.98634	1.15903e-06
Chrdl1	0.894897	3.3755	1.03815e-06
Ptgdr	2.37556	-1.36025	1.07031e-06
Nr0b1	-1.55162	-0.537143	1.14231e-06
RGD1563986	-0.555918	5.31225	8.57397e-07
Rab11fip1	1.61568	1.02801	1.22732e-06
Sp140	1.09437	1.79345	1.24885e-06
Cep78	-0.45018	3.83139	1.04638e-06
Alx1	2.83482	-0.837407	1.1632e-06
Etv1	-1.00739	7.02713	8.30823e-07
Sox13	0.868247	3.4262	1.12318e-06
Aig1	-0.323414	5.89243	8.55654e-07
MGC116121	-0.434142	4.17998	1.03048e-06
Kdelc2	0.581068	5.12031	9.34316e-07
Scpep1	0.49362	5.40985	9.18279e-07
Tjp2	0.49775	5.1598	9.34316e-07
Slc38a4	-1.90328	1.78214	1.34176e-06
Foxd1	2.70573	0.540059	1.3138e-06
Ehd2	1.12677	3.07767	1.25139e-06
Appl2	0.564165	4.11052	1.11316e-06
Luzp1	0.531168	6.05971	9.32512e-07
Bcam	0.851178	4.35328	1.08432e-06
Mterfd3	-0.503252	3.55594	1.22197e-06
Myo10	0.633397	6.62547	9.23102e-07
Gemin2	-0.481212	3.68997	1.20996e-06
Tpm4	0.564346	5.56124	1.01971e-06
Rapgef6	-0.631426	6.2589	9.91727e-07
Bnip3	0.787266	7.4372	9.49275e-07
Hmcn1	1.168	4.75212	1.11316e-06
Tmem2	-0.489957	5.88083	1.01971e-06
Eya4	-1.37148	1.73903	1.51385e-06
Stk32c	-0.575944	5.83086	1.02368e-06
Ednrb	0.768373	5.26225	1.06913e-06
Nid2	1.85588	4.80314	1.19988e-06
Nadk	0.353486	6.05482	1.01601e-06
Ptgds	5.01122	6.80971	1.25618e-06
Marc2	0.481826	4.71648	1.13365e-06
Adam9	0.308892	6.33544	1.01601e-06
Galnt1	0.41323	6.1314	1.02544e-06
Camkv	-0.433269	9.33012	9.9806e-07
Tsga10ip	1.64011	-2.90101	1.50634e-06
Lrrc58	0.379654	6.06759	1.0482e-06
Slc24a3	0.49146	7.43781	1.02368e-06
Jag1	0.775434	4.6711	1.22294e-06
Aldh9a1	0.426387	4.89232	1.15673e-06
Vamp5	1.6091	1.01028	1.63071e-06
Pxn	0.653878	4.93116	1.18854e-06
Fxyd6	-0.63394	8.4195	1.03868e-06
Rnh1	0.401322	5.47232	1.13213e-06
Slc2a4	1.83915	1.0612	1.69319e-06
Atp6ap1l	-1.31611	1.99074	1.72785e-06
Msx1	2.9941	1.19924	1.74927e-06
Aifm3	1.04493	4.83918	1.32923e-06
Rasl11b	-1.03047	4.30672	1.46428e-06
Zswim3	-0.379163	4.45245	1.36715e-06
Fbxo25	-0.315885	5.94995	1.15977e-06
Cyp4v3	0.756743	2.73274	1.67954e-06
Rreb1	0.961243	3.60598	1.56629e-06
Enpp4	-0.508355	4.21175	1.40407e-06
Prph	-1.52122	3.53361	1.69319e-06
Slc6a1	0.465228	8.87291	1.13213e-06
Slc26a7	1.91643	1.75938	1.86917e-06
Hdac10	-0.753492	4.51801	1.54654e-06
Trim5	0.828874	3.30838	1.71635e-06
Sft2d2	0.94943	3.68188	1.72747e-06
Lztr1	0.257307	7.19079	1.22677e-06
Rpain	-0.507876	3.6664	1.66767e-06
Cdc42bpg	0.824211	2.8243	1.86853e-06
Dag1	0.462969	7.57692	1.22704e-06
Adamts10	0.649261	5.21863	1.38939e-06
Lpcat3	0.347714	5.12847	1.40811e-06
Errfi1	0.404694	4.90698	1.42525e-06
Edar	2.36974	0.267883	1.98947e-06
RGD1305645	2.88663	0.540584	2.04267e-06
Pja1	-0.376223	8.34477	1.26382e-06
Pcsk4	-0.72375	2.89126	1.91221e-06
Gabrq	-1.87838	0.494505	2.04705e-06
Ppp1r3c	0.592339	6.17136	1.36715e-06
Ada	1.92364	2.36077	2.18663e-06
Rhoc	0.62078	4.75897	1.58525e-06
Gldc	0.58547	5.2222	1.51385e-06
Cd48	0.742446	4.30612	1.71635e-06
Slc39a1	0.480328	6.24295	1.43586e-06
Snca	-0.735396	8.19447	1.42525e-06
Ldlrad4	0.433019	4.6889	1.68737e-06
Dsc2	1.19154	1.30903	2.36244e-06
Mtmr11	0.601833	3.96083	1.9471e-06
Id1	0.924696	4.3153	1.83703e-06
Kif19	1.04109	2.83186	2.16942e-06
Fat4	0.908403	7.21959	1.52561e-06
Slc7a5	0.324779	7.23958	1.51385e-06
Osr1	3.72365	0.867722	2.45343e-06
Mad1l1	-0.421027	4.37219	1.88986e-06
Trpv4	1.91935	-0.82271	2.27723e-06
Npas2	-0.928665	5.81289	1.59278e-06
Stard8	0.895826	3.52409	2.15449e-06
Zfp516	0.596302	4.20415	1.9369e-06
Enpp1	1.06018	1.88542	2.51413e-06
Plk3	-0.66826	3.51331	2.27793e-06
Slc6a13	3.17583	3.15388	2.46168e-06
Wisp2	2.44958	1.21549	2.56179e-06
Cdkn1c	2.14916	4.01958	2.06272e-06
Wnk4	2.13918	1.29142	2.61311e-06
Ccdc28a	-0.561914	2.95242	2.42983e-06
Cd163	2.7927	1.20631	2.63233e-06
Egfem1	-0.753868	5.03097	1.82345e-06
Dmrtc1c1	2.49686	-1.16907	2.4822e-06
Inppl1	0.498079	5.66764	1.72611e-06
Lgals3	1.92946	0.588387	2.65958e-06
Mill1	1.89773	-2.72079	2.56644e-06
Abcc4	0.48689	4.48631	2.02334e-06
Hebp1	-0.534279	4.24194	2.18833e-06
Ptbp1	0.455917	5.73156	1.85538e-06
Ucp2	0.81032	3.89476	2.22231e-06
Slc7a11	1.8645	6.32491	1.85863e-06
Vtn	0.795466	4.72951	2.04705e-06
Htr1f	-1.86333	0.349496	2.82124e-06
Zfp36l1	0.849655	4.35098	2.18833e-06
Acsbg1	0.568427	7.55832	1.83703e-06
Ptar1	0.492197	4.45553	2.18993e-06
Tgm2	1.32063	4.45349	2.29429e-06
Ifitm1	1.71255	0.107325	3.05285e-06
Exosc8	-0.653284	3.20921	2.91064e-06
Tlr12	2.70496	-1.3512	3.05168e-06
Ankrd24	-0.67553	2.05006	3.18211e-06
Atl1	-0.316858	7.79377	1.9863e-06
Sft2d3	-0.604432	2.52177	3.13841e-06
Coch	1.23913	3.02532	3.10538e-06
S100a11	1.49693	1.62604	3.31652e-06
Crip1	0.959608	2.61293	3.18288e-06
Dhrs3	0.664083	3.66174	2.79091e-06
Ncam2	-0.910025	7.25614	2.10361e-06
Slc20a2	0.386237	5.67798	2.21926e-06
Rims2	-0.426251	7.30169	2.11696e-06
Polr1e	-0.464899	4.3342	2.70739e-06
Cdc42ep4	0.440742	6.74525	2.18993e-06
Ppic	1.47344	3.46863	3.19242e-06
Olfml3	1.61682	3.26009	3.21912e-06
Kcnn2	-0.381852	4.14586	2.65958e-06
Chrnb3	3.19481	-1.32215	3.53789e-06
Gja1	1.02896	7.51841	2.22231e-06
Gabra2	0.743367	6.97245	2.2588e-06
Pdgfra	0.611878	7.35942	2.24266e-06
Chmp4c	1.92906	-1.4734	3.53789e-06
Map3k1	0.675463	3.58852	3.12778e-06
Abcg3l3	2.18791	0.292727	3.65945e-06
St3gal1	-0.825907	4.03873	2.89946e-06
Zfp275	0.587731	5.14367	2.61311e-06
Frk	2.80374	0.0483053	3.69581e-06
Ntn5	2.0687	-1.7774	3.56624e-06
RGD1311084	-0.850873	1.71556	3.72883e-06
Actg2	2.56256	-1.53892	3.60644e-06
Mertk	0.510483	4.80512	2.75274e-06
Stmn1	-0.561239	10.2868	2.2878e-06
Spag16	1.85018	-0.253717	3.74786e-06
Nucb1	0.229219	7.85304	2.37447e-06
Plcd4	0.628759	4.32528	2.97222e-06
Gjc2	-1.03493	1.77488	4.02079e-06
Yars2	-0.447303	3.66002	3.37885e-06
Erbb2	0.82174	2.3233	4.01788e-06
Aldh3a1	2.02354	0.305839	4.02219e-06
Dnajb5	-0.27666	6.88184	2.51408e-06
Inmt	1.58454	-2.9916	3.93977e-06
Josd2	-0.451831	4.16696	3.05285e-06
Il2ra	1.94973	-2.37443	3.93636e-06
Itga1	0.857685	3.21836	3.56624e-06
Mrgpre	-0.574229	4.13902	3.29483e-06
Pgap3	-0.407803	3.52823	3.53013e-06
Defb1	2.29208	-2.10366	4.02144e-06
Arhgef40	0.588269	5.91817	2.71343e-06
Arhgap31	0.6298	4.61463	3.03654e-06
Lats2	0.581101	4.96027	2.94366e-06
Htr2a	-1.18758	3.95396	3.62263e-06
Anxa6	0.616753	6.88282	2.63685e-06
Ezr	0.742343	6.26881	2.68408e-06
Tie1	0.912341	5.10056	2.97222e-06
Akap13	0.645694	5.67425	2.81125e-06
Sema3a	1.0793	5.18464	3.19519e-06
Cd74	2.6934	0.62155	4.41425e-06
Lmod1	1.83579	1.28364	4.41425e-06
Oaf	0.540563	5.24509	3.03946e-06
Klf15	0.432376	4.36876	3.37885e-06
Tac1	-1.41422	3.27605	4.12422e-06
Kdr	1.17635	4.95634	3.24514e-06
Lpp	0.945972	3.23825	4.02369e-06
Lox	2.89103	0.736038	4.64456e-06
Figf	-2.4801	-0.657876	4.51194e-06
Adsl	-0.286898	6.49675	2.95291e-06
Ogn	2.33264	-1.89578	4.54859e-06
Mmd2	0.47059	7.48323	2.9444e-06
Rhno1	-0.491958	3.52538	4.12422e-06
Gsdmd	0.693345	2.77062	4.46498e-06
Tead3	0.874082	1.46494	4.93024e-06
Laptm4a	0.716673	7.80132	2.97929e-06
Arpc1b	0.852233	4.50711	3.62263e-06
Card6	1.00576	2.5292	4.81102e-06
Nt5dc2	0.789643	4.28142	4.01788e-06
Fam76a	-0.249396	5.23812	3.35016e-06
Txndc5	0.387962	6.7719	3.08373e-06
St6galnac3	-0.299144	4.72837	3.59942e-06
Gpam	0.268068	6.88175	3.13841e-06
Ctsc	1.08648	3.27861	4.53546e-06
Krt19	2.3144	0.423083	5.19479e-06
Nebl	0.423144	4.53926	3.7842e-06
Angptl2	2.96618	2.43776	5.25375e-06
Slc19a1	0.514368	3.80973	4.30748e-06
Rassf9	0.935537	2.3489	5.15287e-06
Kcnc2	-0.508148	6.11089	3.40571e-06
Scara3	0.880618	4.47801	4.07506e-06
Prg4	2.96893	-0.460388	5.6661e-06
Spata2	-0.285207	6.1993	3.53789e-06
Ptn	0.672295	8.95355	3.40728e-06
Gfra1	-0.995618	5.16903	4.01788e-06
Ugt8	-0.751346	4.7799	4.2429e-06
Angpt1	0.847565	2.97836	5.32326e-06
Pirt	-1.7838	-1.59378	5.61847e-06
U2af1	-0.4212	5.80436	3.67964e-06
Nuak2	0.834857	2.4187	5.58702e-06
Emp1	1.23972	3.36858	4.93633e-06
ste2	-1.21711	-3.52033	5.71221e-06
Sult1e1	-1.21711	-3.52033	5.71221e-06
Zcchc10	-0.726328	2.26975	5.78159e-06
Samd4a	0.644221	3.92266	4.70398e-06
Slc25a32	-0.385016	3.58096	4.83007e-06
Lmo4	-0.650295	7.18502	3.65366e-06
Ppapdc1a	-0.66063	3.34507	5.19601e-06
Apol9a	2.44644	-1.15107	5.88564e-06
Klf4	0.950708	3.04216	5.38233e-06
Pbx1	-0.612728	7.36969	3.74786e-06
Sgcz	-0.937849	1.85937	6.2082e-06
Wdr86	3.33958	0.759472	6.26986e-06
Ccsap	-0.370523	4.60352	4.41425e-06
Xrcc4	-0.384523	4.43564	4.63884e-06
Acadvl	0.378149	5.79347	4.01788e-06
Samd7	-1.55235	-2.39461	6.18381e-06
Cryga	-0.941675	2.07455	6.45861e-06
Nmt2	-0.271994	6.61936	3.94359e-06
Arrdc2	-0.539693	3.42687	5.32326e-06
Fdps	-0.551917	7.77859	3.93977e-06
Lamc3	1.53824	3.48486	5.5531e-06
Zeb1	0.526873	5.99608	4.10212e-06
Tmcc2	0.277677	8.06921	3.94359e-06
Tjp1	0.64004	7.05888	4.01788e-06
Ift43	-0.621943	2.91044	6.14359e-06
Sult1a1	2.35472	3.55732	6.04907e-06
Plk2	-0.598571	8.08802	4.0285e-06
Igbp1b	-1.9596	0.480943	6.79769e-06
Prmt3	-0.329635	5.44184	4.54859e-06
Clic3	2.30873	-0.922214	6.85541e-06
Pmp22	0.77349	4.73828	4.81026e-06
Tti2	-0.270943	4.58798	4.99573e-06
Akr1c19	1.56378	0.482853	7.0764e-06
Abcc2	-0.958172	0.698521	7.16834e-06
Cbs	0.441485	6.04187	4.48823e-06
Unc13c	0.756939	5.30623	4.77124e-06
Lancl2	-0.313013	7.44511	4.41425e-06
Srebf1	0.53624	5.99753	4.55636e-06
Irs3	1.30841	0.269522	7.35052e-06
Ptpru	-0.960941	5.89422	4.63884e-06
Afap1l1	0.540342	3.50338	6.04843e-06
Glb1	0.354282	4.62273	5.26059e-06
Olfm1	-0.318434	9.53286	4.41425e-06
Fmo1	2.06409	4.25934	6.38651e-06
Cpne3	0.502967	3.67429	6.04509e-06
Frem2	0.934419	4.61139	5.35584e-06
Dtx3l	1.11267	1.77054	7.58919e-06
Dtd2	-0.509432	2.95203	6.8388e-06
Ptprg	0.492164	7.46666	4.53624e-06
Dhcr24	-0.396906	6.7168	4.76337e-06
Asic2	-0.936896	4.67889	5.71221e-06
Plgrkt	-0.567316	4.43231	6.10383e-06
Acsf2	0.685914	4.49665	5.93016e-06
Cd93	0.930617	4.63569	6.09844e-06
Pcbd1	-0.928686	3.02228	7.88907e-06
Shroom2	0.312547	7.42176	4.98852e-06
Col18a1	2.22877	4.60858	6.34909e-06
Cyp2t1	0.956481	1.81525	8.54515e-06
Zic2	2.14243	3.96155	6.91336e-06
Klk6	-1.18489	-0.998105	8.71659e-06
Gpr45	-0.456393	3.89214	6.59781e-06
Bdh2	1.30818	0.68993	8.73293e-06
Kctd15	0.376848	5.17402	5.68958e-06
Adpgk	-0.384474	4.80119	5.84856e-06
Dusp15	-0.607522	5.01685	5.83126e-06
RGD1308106	-0.342753	5.32026	5.78159e-06
Mylk	0.829887	3.94208	6.88902e-06
Nlgn1	0.362852	7.33611	5.34809e-06
Fxyd1	0.681456	3.89104	7.09913e-06
Pld1	0.468753	4.65846	6.18348e-06
Grin3a	-1.07917	5.03555	6.68987e-06
Trpv2	-0.310297	6.19942	5.68958e-06
Igfbp5	0.863857	5.86225	6.03576e-06
Itga5	0.952958	2.39406	9.01531e-06
Myl12a	0.686933	5.14042	6.10383e-06
Prr16	0.742774	2.76222	8.61869e-06
Bmp1	0.553268	5.31641	6.11495e-06
Lsm8	-0.574825	4.65935	6.63709e-06
Acacb	0.811221	3.23479	8.13067e-06
Szrd1	0.355012	6.20085	5.80004e-06
Prmt8	0.354872	6.66812	5.75387e-06
Cers4	0.42809	5.73814	6.03576e-06
Nppc	-0.900464	1.75804	9.80389e-06
Ccdc27	-1.81102	-1.33219	9.95859e-06
Cpt2	0.509441	3.59681	8.092e-06
Drd1	-0.944136	4.01312	7.58919e-06
Cela3b	1.88222	-2.02808	9.95859e-06
Fzd1	0.700427	5.21721	7.04606e-06
Srsf12	-0.419677	4.14647	8.00358e-06
B3galt5	-0.461701	4.10645	7.70557e-06
Lfng	0.548937	4.54252	7.33102e-06
Gucy2e	1.94575	-0.24111	1.07263e-05
Hmg20b	0.551979	3.37548	8.88511e-06
Kcnt2	0.459313	5.3485	6.87998e-06
Prelp	2.31681	2.68976	1.03756e-05
Clic4	0.955185	4.83065	7.34643e-06
Clec2g	1.35887	3.89503	8.64909e-06
Erap1	0.762875	4.89068	7.42115e-06
Mknk2	0.319771	6.62554	6.57781e-06
Plaur	-1.84464	-0.649057	1.13321e-05
Tpm1	0.36331	7.91716	6.55785e-06
LOC500227	-0.514127	3.99243	8.78074e-06
Zfp668	-0.353108	4.65894	8.13067e-06
Doc2a	-0.430927	6.01634	6.95958e-06
Tpp1	0.540416	4.99955	7.76e-06
Vrk1	-0.483779	4.20432	8.95999e-06
Gpd1	-0.769777	4.73396	8.60083e-06
Frmd6	0.756219	5.06588	7.9928e-06
Cnih3	-0.48735	4.35104	8.78074e-06
Osr2	1.63342	-2.7075	1.22758e-05
Anks1a	0.364634	5.92435	7.53678e-06
Marveld1	0.779205	2.89699	1.11156e-05
Hist2h2ab	-0.902536	2.39827	1.22758e-05
Ten1	-0.499998	3.54017	1.01439e-05
Enthd1	-2.33171	-1.20145	1.27544e-05
Rab30	0.281707	4.91979	8.49486e-06
Rest	0.558761	3.94854	9.79824e-06
Lysmd1	-0.271595	5.5251	8.10296e-06
Kin	-0.480024	3.7407	1.03756e-05
Cfh	0.770122	5.11936	8.78074e-06
Ubl7	-0.251665	6.29876	7.75472e-06
Cyb561d2	-0.392404	5.31347	8.47808e-06
LOC100911827	-1.32581	0.436679	1.36664e-05
Fbxo2	0.864864	4.69256	9.76774e-06
Ivd	0.290501	6.37544	7.88907e-06
Nsun6	-0.496632	3.71724	1.10855e-05
Adap2	0.534434	2.41584	1.27847e-05
Mdk	0.6548	4.04745	1.03756e-05
Mvp	0.48285	3.73796	1.07269e-05
Nipsnap1	-0.284864	7.38688	8.0867e-06
Ift57	-0.374656	5.51656	8.79438e-06
Rab39a	-0.374599	3.79613	1.09205e-05
Lrrc43	-0.989508	1.82201	1.42943e-05
Bag3	0.729917	2.04455	1.38833e-05
Rassf3	0.615677	4.04749	1.06647e-05
Pcyt1b	-0.362674	5.62338	9.0651e-06
Ccl24	2.39992	-0.632252	1.45068e-05
Ccnd3	0.444852	4.94895	9.64374e-06
Cnp	-0.501653	7.27363	8.54327e-06
Clec10a	2.32765	0.462347	1.50886e-05
Megf6	1.53314	3.17544	1.27409e-05
Chchd2	-1.18059	0.864529	1.5154e-05
Tfcp2l1	1.00956	1.60202	1.50259e-05
Enpp6	-1.64354	0.13602	1.53622e-05
Tfpi	0.810504	4.95958	1.01349e-05
Incenp	-0.457717	4.04797	1.15366e-05
Prex1	0.482051	7.85481	8.81251e-06
Foxp2	-1.57773	3.35652	1.33756e-05
Pim2	-0.346116	5.44876	9.76872e-06
Tnfrsf19	0.521781	4.66196	1.07263e-05
Sstr1	-1.01092	6.88123	9.28523e-06
Anks4b	-1.3309	0.219522	1.60127e-05
Acta2	2.66875	0.859928	1.65703e-05
Ppm1h	0.477293	5.7255	9.95859e-06
Csf1	0.591064	3.29915	1.4212e-05
Basp1	-0.366771	8.99503	9.37557e-06
Mmaa	-0.340096	4.55551	1.15366e-05
Shisa2	-0.836718	2.05995	1.62984e-05
S100a6	2.27897	0.889925	1.7093e-05
Hs3st3b1	2.01959	-1.59393	1.67813e-05
Plec	0.740506	8.08789	9.62877e-06
Opn3	-0.848615	3.10069	1.44527e-05
Cxcl13	1.56901	-3.02989	1.74456e-05
Nedd4	0.264236	10.2756	9.84461e-06
Col5a1	1.10384	6.06532	1.07468e-05
Rp9	-0.513104	2.69142	1.61154e-05
Thg1l	-0.579133	2.77877	1.60839e-05
Rab13	0.67452	3.27158	1.49437e-05
Prcp	0.428016	4.36554	1.28404e-05
Mxd4	0.29838	5.06596	1.15639e-05
Ppp1r9b	0.299602	9.32376	1.01566e-05
Akap5	0.63604	6.77895	1.05213e-05
Kcng1	-1.08363	4.59195	1.34331e-05
Sept2	0.437409	6.99245	1.04917e-05
Lef1	0.942931	1.88634	1.77882e-05
Brsk1	0.217343	8.46759	1.0513e-05
Rab3b	-0.498982	6.11251	1.11376e-05
C2	0.955984	3.23608	1.58522e-05
Misp	2.0731	0.242774	1.90872e-05
Col4a1	0.726668	7.2637	1.10348e-05
Adgre5	0.846186	3.63321	1.53184e-05
F3	0.57885	4.25292	1.37095e-05
Rtkn2	-0.718774	2.62666	1.76453e-05
Zfp39	-0.439383	4.40603	1.40866e-05
Mt4	-2.34296	-1.4343	1.93065e-05
Fam151a	2.16958	-2.66939	1.93065e-05
LOC100294508	0.24416	7.02338	1.11376e-05
Ltbp3	0.95502	4.27968	1.402e-05
Copz2	1.90893	1.10414	2.0065e-05
Dbnl	-0.208455	6.86962	1.14845e-05
Orc6	-0.515488	3.89717	1.58771e-05
Adh7	2.20967	-2.08966	2.00356e-05
Ramp1	-0.681026	4.03307	1.6046e-05
Gpx1	0.713402	5.54038	1.27637e-05
Tp53rk	-0.507585	3.20214	1.73416e-05
Tma7	-0.983537	0.871371	2.09578e-05
Spata5l1	-0.396726	2.98174	1.87099e-05
Rhpn2	0.593162	3.40515	1.73297e-05
Csgalnact1	0.331941	5.21018	1.34331e-05
Ncan	0.533107	9.30385	1.21667e-05
Nupl2	-0.381916	3.66989	1.6959e-05
Suv39h1	-0.296145	4.45578	1.57405e-05
Nr3c2	0.678694	5.54515	1.38577e-05
Acadm	0.509653	4.56679	1.48948e-05
Galnt7	0.529447	4.15221	1.5726e-05
Tns1	0.795545	4.72617	1.45412e-05
Chst13	-0.941304	-3.4372	2.19419e-05
Ipo9	0.20943	7.502	1.24588e-05
Rarres2	1.51685	3.49682	1.8422e-05
Tpi1	-1.03973	1.75882	2.15458e-05
Gtf3c5	-0.271435	5.14795	1.42943e-05
Taf1a	-0.362724	4.15494	1.64518e-05
Fads3	-0.361873	5.60425	1.402e-05
Chic2	-0.394991	3.33731	1.88507e-05
Dio2	0.824023	4.0533	1.62558e-05
Lrrc32	2.02566	1.37555	2.28659e-05
B4galt3	-0.317847	5.92781	1.37011e-05
Gatm	0.342211	6.14647	1.33703e-05
Spsb1	-0.621161	3.26277	1.83522e-05
Tnn	-1.46109	1.09276	2.32611e-05
Abcg3l2	0.753613	1.95343	2.23388e-05
Smpdl3a	0.734244	3.29967	1.89628e-05
Odf3l1	-1.38806	-2.21921	2.31846e-05
P3h1	0.499325	4.06324	1.69881e-05
Slc9a3r2	0.385782	5.68074	1.39705e-05
Gipr	-1.6154	3.42614	2.23411e-05
Adamts7	1.10845	2.98363	2.2973e-05
P4hb	0.299621	7.93668	1.33711e-05
Ror1	1.28315	1.48689	2.37491e-05
Mtss1	0.393691	7.04366	1.38347e-05
Metap1d	-0.549584	2.84784	2.17337e-05
Plxnd1	0.975452	7.19292	1.38577e-05
Mdfic	1.0748	2.02889	2.38299e-05
Lca5	-0.556889	3.61197	1.93842e-05
Sdk2	-0.894599	5.10771	1.53455e-05
Ntm	-0.391462	7.76105	1.37779e-05
Epha4	0.815118	8.20402	1.37095e-05
RGD1310587	1.42206	3.80372	1.89919e-05
Capn12	-0.787896	1.44657	2.47909e-05
Rapgef3	0.558145	5.53541	1.51876e-05
Nfkbia	0.378479	4.91522	1.62558e-05
Lhfpl1	1.58419	-1.18266	2.53363e-05
Actn2	-0.608235	3.92611	1.79763e-05
Gpr182	2.35526	-2.18369	2.54998e-05
Ttll1	-0.301387	5.55072	1.58522e-05
Il17rc	0.916102	1.79954	2.54755e-05
Kazn	-0.554622	5.52879	1.58522e-05
Cebpa	0.626687	2.49681	2.37491e-05
Clp1	-0.439256	3.96227	1.93938e-05
Fbxw9	-0.39304	5.02319	1.78239e-05
Adarb1	0.311439	7.30891	1.48425e-05
Slc4a2	0.436563	4.9798	1.66019e-05
Sst	-0.950893	7.21548	1.50987e-05
Smim5	2.02809	-1.18368	2.69366e-05
Atl3	0.426539	4.116	1.90063e-05
Ctnna1	0.363661	6.83699	1.51926e-05
Zbtb8b	-0.538429	3.58747	2.20986e-05
Adat1	-0.513876	2.87295	2.40912e-05
Sccpdh	-1.32629	0.266554	2.80719e-05
Zfp830	-0.359416	3.65411	2.14576e-05
Adam17	0.391531	4.89633	1.75563e-05
RGD1561161	1.1531	1.29868	2.81505e-05
Vamp8	0.907683	2.82636	2.43052e-05
Grm8	0.562966	5.05403	1.82888e-05
Ybx3	0.34731	5.8546	1.66236e-05
Pawr	0.962803	1.4606	2.86605e-05
Rspo3	-0.776688	3.15365	2.36254e-05
Piga	-0.7615	1.45505	2.91739e-05
Ephb2	-0.463	5.70817	1.75387e-05
Sec61a1	0.264679	6.95848	1.64227e-05
Ifitm3	1.20964	1.57036	2.91739e-05
Pcsk9	-1.60285	-1.25857	2.95471e-05
Ccdc112	-0.553362	3.78465	2.37491e-05
Tp53i11	0.610957	6.39777	1.75502e-05
Tnc	1.03788	6.97573	1.8892e-05
Med31	-0.472568	3.97009	2.22166e-05
Bcar3	0.51	4.56337	2.00169e-05
Plscr4	0.687947	2.31157	2.86007e-05
Spryd7	-0.394001	5.12082	1.91373e-05
Vps45	-0.248415	5.83016	1.79763e-05
Klf5	0.867141	4.05214	2.1884e-05
Ccdc167	-0.584554	2.27902	2.87566e-05
Scarb2	0.265983	7.66823	1.73275e-05
Tst	0.495881	5.87042	1.83522e-05
Galnt14	-1.02221	4.77985	1.99213e-05
Fgf16	1.34161	0.432513	3.20723e-05
Mob1a	0.453623	5.29758	1.95515e-05
Gsta1	1.51671	3.30339	2.88472e-05
Fancc	-0.512806	2.53912	3.01193e-05
Dmgdh	-1.16345	2.64542	3.03216e-05
Fdft1	-0.370171	7.6212	1.81318e-05
Gins3	-0.572521	2.61302	3.03124e-05
Ptgr1	1.78433	0.337425	3.38919e-05
Lrp5	0.564133	4.4065	2.31527e-05
Lypd6b	-0.792827	3.60546	2.75766e-05
March3	0.587777	3.12201	2.9454e-05
Cldn5	0.621033	6.6766	1.91373e-05
Pnp	0.51595	6.47736	1.93938e-05
Fat1	0.831153	7.55308	1.93065e-05
Nrap	-1.41574	0.290684	3.57768e-05
Wdyhv1	-0.504986	2.95672	3.07975e-05
S1pr1	0.51906	6.29318	2.06123e-05
Rcn3	0.722505	3.56959	2.86641e-05
Metrn	0.577111	5.09568	2.27463e-05
Apbb1	-0.238976	9.18831	1.99627e-05
Tsc22d1	0.256953	9.54355	2.0065e-05
Katna1	-0.398567	4.08394	2.7156e-05
Ubxn7	-0.484344	2.53156	3.48269e-05
Sp110	0.65578	2.27738	3.59936e-05
Dusp9	-1.11939	0.724192	3.90491e-05
Eml1	-0.379089	5.95658	2.18346e-05
Plekhf2	0.405941	4.63205	2.54755e-05
Mag	-1.00605	4.29968	3.03754e-05
Fam122a	-0.35832	3.91627	2.86641e-05
Tmem194b	-0.464034	3.29033	3.25256e-05
Prkcz	-0.23046	7.65567	2.15458e-05
Gjb6	2.04788	4.26858	3.15962e-05
Cygb	-0.503117	4.69191	2.61021e-05
Sncaip	0.533501	4.80876	2.83771e-05
Zfp511	-0.408082	3.77036	3.00572e-05
F13a1	2.05513	1.57941	4.14296e-05
S1pr5	-1.06039	1.01132	4.14736e-05
Lrrc61	-0.362197	4.26485	2.87566e-05
Otof	-2.26959	3.31849	3.84779e-05
Megf10	0.735204	3.92754	3.0357e-05
Taf1b	-0.382076	4.21907	3.03216e-05
Rnaseh1	-0.470175	3.76737	3.28536e-05
Fkbp5	0.341978	5.59883	2.54755e-05
Vgll4	0.324397	4.99714	2.74565e-05
Sytl4	1.68754	0.507452	4.50217e-05
Slco4a1	1.05939	2.7282	4.20177e-05
Smarcd2	0.356032	4.79701	2.84504e-05
Tg	-1.01806	0.457186	4.59798e-05
Pcyox1l	-0.260552	4.86477	2.91539e-05
Pex11a	-0.545499	2.50842	4.2528e-05
Mt2A	1.27154	3.6898	3.65079e-05
Tle3	0.7048	5.58582	2.84043e-05
Fam163a	0.646074	4.2785	3.37545e-05
Tex30	-0.632724	2.04227	4.66417e-05
Tdp1	-0.379675	3.54364	3.88655e-05
Fam19a5	0.339921	6.84495	2.67172e-05
Lilrb4	1.49561	-2.71695	4.92155e-05
Bcat2	0.531212	4.16959	3.50655e-05
Ficd	-0.359218	4.11825	3.38945e-05
Gjb1	-0.843508	1.11697	4.86277e-05
Dusp4	0.654994	4.10186	3.67584e-05
Fosl2	-0.867345	2.93072	3.98106e-05
Dab2ip	0.386296	7.55874	2.69366e-05
Thap1	-0.448855	3.49056	3.90491e-05
Nsun7	-0.641113	2.38251	4.652e-05
Cgnl1	0.7004	4.93802	3.06588e-05
Smap2	-0.187456	7.65514	2.7156e-05
Aldob	-1.63696	-1.32706	5.05159e-05
Ptpn21	0.596474	2.77215	4.3491e-05
Gnaz	-0.231432	6.66469	2.78428e-05
Abhd14b	0.450909	3.73056	3.7558e-05
Lrrc71	1.7449	0.61639	5.16572e-05
Ggt5	-0.98159	1.0681	5.16572e-05
Tcea3	2.34411	-0.72516	5.25171e-05
Plekha5	0.424075	6.62201	2.85275e-05
Vps16	-0.2399	6.39436	2.88472e-05
Nrip3	0.475187	6.31317	2.91616e-05
Ssx2ip	-0.22861	6.5936	2.89657e-05
Rad51ap1	-0.471473	2.95221	4.65322e-05
Trpm5	2.32976	-1.39614	5.43903e-05
Ccr1	2.30466	-1.106	5.47832e-05
Tmem206	-0.360714	4.40191	3.78954e-05
Oprd1	-1.34333	0.144068	5.54582e-05
Tspan12	0.406722	5.23359	3.22832e-05
Mark1	-0.279278	6.97705	2.98667e-05
Gprc5c	1.50728	1.33061	5.5307e-05
Man2a2	0.267751	6.68743	3.00572e-05
Pbx4	-0.748409	2.56522	5.00468e-05
Sms	-0.408094	6.75382	3.03754e-05
Mapk8	-0.414612	8.17987	2.96737e-05
Naaa	0.556229	2.89257	4.7245e-05
Bcdin3d	-0.354449	3.03798	4.69038e-05
Irak1bp1	-0.351448	4.64357	3.61383e-05
Mpp6	0.396877	6.61833	3.0357e-05
Hadh	0.524203	3.93267	3.95271e-05
Exosc7	-0.424884	4.32151	3.88871e-05
Igsf11	0.508513	4.95422	3.56027e-05
Plp2	1.50783	0.22718	5.78094e-05
Epn2	-0.236279	7.54038	3.09033e-05
Nsun5	-0.34435	4.51936	3.89064e-05
LOC100125368	-0.673056	1.66432	5.71037e-05
Chdh	-0.735827	2.155	5.5307e-05
Tapbpl	0.728142	2.94549	5.00468e-05
Efna2	-0.468316	2.9022	5.1391e-05
Pak1	-0.285037	8.1119	3.12736e-05
Pde3a	0.557368	3.62824	4.59129e-05
Man1c1	-0.579673	4.78102	3.79936e-05
Med4	-0.424524	4.7747	3.88655e-05
Evi2a	-0.767193	3.25702	4.91121e-05
Cav1	0.627686	5.0118	3.72973e-05
Enpep	1.6357	2.389	5.57715e-05
Ptger3	-0.814447	3.24815	5.48822e-05
Shd	-0.403023	5.81533	3.50655e-05
Enc1	-0.40525	10.0697	3.31287e-05
Epha2	0.834567	1.95882	6.06442e-05
Gabpb1l	-0.489129	2.82292	5.70901e-05
Slc15a4	-0.246024	5.40087	3.73e-05
Lman1	0.241744	5.22669	3.8167e-05
Gemin8	-0.376041	4.38031	4.26729e-05
Cacng5	-0.886353	2.07427	6.22852e-05
Rnf112	-0.377566	7.84226	3.43379e-05
Gatad2a	0.287257	6.17194	3.57768e-05
Pcdha4	-0.299351	7.58626	3.50655e-05
Xpa	-0.678908	2.36669	6.06638e-05
Ogfod2	-0.343203	3.47789	4.99266e-05
Psrc1	-0.611729	3.20318	5.5081e-05
Mtfp1	-0.480356	4.6102	4.26729e-05
Kiss1r	-1.14125	1.88712	6.61947e-05
A3galt2	1.02197	1.68226	6.54542e-05
Pard6b	-0.446376	3.24005	5.47683e-05
Phyhip	-0.956575	1.1272	6.74171e-05
Fhod1	0.601805	2.70904	5.95704e-05
Nat14	-0.417028	5.48558	4.01535e-05
Ninj2	-1.19836	0.211989	6.89669e-05
Smarca1	-0.366322	6.28978	3.9467e-05
Tmeff1	-0.404284	7.49875	3.79587e-05
Rbak	-0.353153	4.51034	4.71971e-05
B4galt4	0.375839	4.28482	4.87302e-05
Klf2	0.614891	3.00654	5.7905e-05
Dlk2	-0.490678	5.21328	4.26729e-05
RGD1566099	-0.560084	2.80556	6.07402e-05
Parp16	-0.487548	2.83478	6.2794e-05
Frmpd4	-0.576021	6.24238	3.9607e-05
Myh14	0.499809	4.35727	4.71971e-05
Zfp263	-0.245893	4.74706	4.62702e-05
Zfp608	0.505514	5.88423	4.30245e-05
Pnlip	-1.62943	1.3329	6.82653e-05
Klhl8	-0.196101	6.52527	3.9467e-05
Chrna4	-0.615839	5.07246	4.30227e-05
Sec23b	0.376196	4.95683	4.48569e-05
Srpx	0.906065	1.66047	7.26019e-05
Cmbl	1.33621	2.69127	6.65239e-05
Mbp	-1.03854	7.61607	4.18932e-05
Lgals1	1.54191	4.11368	5.47683e-05
Rtn3	-0.232153	9.88104	3.96553e-05
RT1-CE5	0.469255	3.37076	5.73479e-05
Wdr5b	-0.574705	2.53342	6.7966e-05
Cacnb2	-0.530157	5.39744	4.50927e-05
Ubac2	0.32608	5.76666	4.31714e-05
Fam102b	-0.516962	6.37955	4.37281e-05
Hist3h2ba	-0.547648	5.58294	4.70961e-05
Inpp1	-0.367408	4.33715	5.26649e-05
Cytl1	2.403	-0.7974	8.1539e-05
Slc20a1	0.261503	7.01402	4.30227e-05
Wdr31	-0.522873	3.29919	6.47157e-05
Adra1d	-1.45718	2.52312	7.55682e-05
Lrp10	0.48476	4.78617	5.06845e-05
Grb14	-0.548901	5.38424	4.90099e-05
Glp2r	-1.76981	-2.47499	8.35704e-05
Magt1	0.55843	3.859	5.78436e-05
Synpo2	1.45209	0.778583	8.35704e-05
Abcd2	0.451605	5.33312	4.89012e-05
Azgp1	1.39394	-3.17189	8.44405e-05
Lipt2	-0.610459	2.64555	7.45545e-05
Fbll1	-0.42668	5.77876	4.78135e-05
Des	1.00615	1.75536	7.99444e-05
Cir1	-0.332735	4.89759	5.18382e-05
Scfd2	-0.272272	5.04653	5.09562e-05
Tmem229a	0.46634	6.0718	4.69401e-05
Abcg3l4	0.711548	2.00164	7.98856e-05
Trim6	1.88884	-2.35485	8.75861e-05
Mmp2	1.15453	3.32988	6.98258e-05
Entpd4	0.32125	6.66547	4.64707e-05
Ak2	0.271665	4.32973	5.72958e-05
Pecam1	0.436585	4.34199	5.61226e-05
Itm2a	0.592856	5.18467	5.20102e-05
Asb2	-0.701156	1.66377	8.47972e-05
Trmt10b	-0.383501	4.2986	6.00426e-05
Arhgef25	0.26977	6.42371	4.78135e-05
Stk17b	0.513612	3.68582	6.47157e-05
Usp30	-0.224886	5.94626	4.97796e-05
Mum1	-0.240381	5.68747	5.11888e-05
Zfp667	-0.456831	4.80467	5.73479e-05
Plac8	1.80318	-0.0277697	9.34492e-05
Tpcn1	0.502116	6.12223	5.00468e-05
Socs2	-0.511786	3.29495	6.85574e-05
Rpusd3	-0.37519	3.93737	6.43582e-05
Podxl2	-0.367176	7.71823	4.92155e-05
Large	-0.37817	8.63572	4.89559e-05
Cyp27a1	1.12874	1.92735	8.75861e-05
Mlc1	0.619809	7.73308	5.00468e-05
Car14	1.75295	0.551135	9.12659e-05
Pdgfd	0.756676	1.53064	9.39902e-05
Crabp2	3.12478	3.32705	8.91498e-05
Rprml	-1.01999	5.1648	5.74794e-05
Nek9	0.21425	6.33496	5.21519e-05
Cd320	0.334789	4.59944	6.15543e-05
Cwh43	-1.65938	-0.186405	9.99591e-05
Tfpt	-0.412225	4.3797	6.47157e-05
Trim47	0.504209	2.98601	8.03815e-05
Slc1a5	1.46481	1.64625	9.69121e-05
Slc15a2	0.45711	5.78913	5.5553e-05
Apopt1	-1.66665	-1.33293	0.000101152
Slco2b1	0.405195	4.84083	6.06442e-05
LOC367195	-0.822129	0.503974	0.000101493
Sox10	-0.565437	4.38611	6.44801e-05
C1ql3	-1.44223	4.91679	6.61947e-05
Srr	-0.267734	6.39461	5.47832e-05
Arhgef12	0.276557	8.51178	5.26649e-05
Dnajc4	-0.401287	3.77674	7.21298e-05
Fmo2	1.41559	-1.11551	0.0001028
Mapkapk3	0.445309	3.60967	7.45425e-05
Slc7a14	-0.651768	5.03251	6.15958e-05
Zfp772	-0.344787	4.58444	6.54471e-05
Col13a1	2.06648	0.147402	0.0001045
Polr3d	-0.227892	5.98951	5.68576e-05
Tubgcp2	-0.179164	6.63627	5.5553e-05
Apol3	1.057	2.80691	8.79356e-05
Angpt2	1.1311	2.55128	9.31349e-05
Fbxo27	-0.491407	3.34829	8.38706e-05
Nts	-2.77037	-0.747051	0.000109224
Lpar1	1.37834	3.9056	8.59061e-05
Gnb5	-0.28411	6.07122	5.84608e-05
Thra	-0.29852	9.34393	5.60737e-05
Wnt5b	1.28167	0.062031	0.000111106
Fzd6	0.669229	3.14183	8.93113e-05
Fam109b	1.71959	-0.784347	0.00011321
Ptprm	0.269451	6.75442	5.93578e-05
Ptges	1.81477	-0.577167	0.000114516
Gabrg1	0.415227	6.13715	6.11297e-05
Clcn1	-1.07892	1.29895	0.000112669
Kcnk15	-1.36651	-1.00675	0.000115677
Sema3d	0.793653	4.03666	7.76345e-05
Wnt11	2.00352	-0.740216	0.000116859
Mtmr12	-0.290176	4.53015	7.51977e-05
B2m	0.619893	7.67861	6.06884e-05
Pdcd5	-1.39106	-0.033858	0.00011874
Dcxr	0.657816	2.98463	9.35957e-05
RGD1305420	-0.654795	2.20664	0.000107486
Rnf219	-0.264309	4.78543	7.14491e-05
Mmd	-0.44612	7.7205	6.13644e-05
Clec14a	1.00635	2.85342	0.000100468
Ccdc130	-0.378405	4.35306	7.83909e-05
Nmb	1.45437	0.074323	0.000120933
Rbm39	-0.813421	2.17428	0.000110466
Glrb	-0.318134	7.06056	6.22852e-05
Eng	0.504377	4.8422	7.26019e-05
Fgf1	1.79788	-0.536499	0.000122036
Crot	0.391063	5.52354	6.723e-05
Tmprss5	-1.17294	-0.12806	0.000121653
Pold2	-0.373276	4.21545	8.37951e-05
Susd2	-0.645618	3.00167	0.000100528
Prrx1	0.735546	2.21633	0.000109938
Cep41	-0.700967	3.33892	9.91983e-05
Atg7	-0.273663	4.52454	7.69485e-05
Ccdc101	-0.304093	4.37926	8.05807e-05
Wdr73	-0.312628	5.29162	7.26019e-05
Mcart1	-0.592816	2.21186	0.000110925
Mid1ip1	0.274126	6.21073	6.61625e-05
RGD1305089	-0.37903	3.88011	8.72519e-05
Ifi44	1.0161	2.20389	0.000113591
Syt15	1.62559	-1.34116	0.000126158
Cxcl14	0.521779	5.34761	7.1903e-05
Atp5f1	-1.00733	1.7789	0.000120285
Man2b1	0.388614	5.56145	6.96049e-05
Tceal7	-0.957971	1.32747	0.00012652
Wbp11	-1.15527	0.257601	0.000129024
Tpm3	-0.292055	8.08066	6.72035e-05
Slc3a2	0.272488	7.49865	6.7937e-05
Hexa	0.281191	6.0743	7.10129e-05
Bmpr1b	0.420673	3.35768	0.000100468
Grm6	-1.25564	1.60806	0.00012987
Pde5a	0.831131	4.34031	8.77103e-05
Ppapdc1b	-0.366409	4.28161	9.27985e-05
Cdc42ep2	-0.499721	4.01068	9.12377e-05
Kcnd2	0.373686	6.944	6.99381e-05
Zfp346	-0.245344	5.44983	7.64648e-05
Cyp1b1	2.3891	2.30831	0.00012996
Ppm1l	0.368946	7.54914	7.09048e-05
Sncg	1.53705	0.694643	0.000136979
Abcg3l1	0.688238	2.10183	0.000123985
Decr2	-0.443111	2.6873	0.000116
Cort	-1.17047	1.62879	0.000131719
Sema3g	0.548255	4.10933	9.30531e-05
Nubpl	-0.482372	3.16343	0.000110466
Rpa3	-0.558866	2.94297	0.000114974
Pias3	0.24127	4.88583	8.35704e-05
Inpp5d	-0.551456	4.41937	8.8549e-05
Pvrl3	0.436099	4.58025	8.93113e-05
Nefh	0.823971	5.24711	8.41419e-05
Klk7	-1.15862	-3.30104	0.000142313
Arhgap28	0.972282	2.82301	0.000120606
Rab40c	-0.432201	3.55427	0.000105268
Rnf121	-0.281671	4.48821	9.08215e-05
Rwdd2a	-1.00945	2.19199	0.000135074
Nptx2	-0.460152	4.45129	9.15206e-05
Cers3	-1.45941	-0.612551	0.000145453
Myo1d	-0.391972	3.96637	9.56652e-05
Meis2	-0.74772	6.7159	7.55004e-05
Coq10a	-0.330758	5.23025	8.35704e-05
Eva1b	0.893852	2.99043	0.000115677
Loxl3	0.61863	2.64316	0.000124136
Gpr83	-0.665707	2.77506	0.000119223
Oplah	0.543609	4.62209	9.03993e-05
Mbtps1	0.160986	6.87902	7.75997e-05
Grb2	-0.234292	6.66679	7.8104e-05
Mdfi	1.29972	0.454478	0.000150725
Olfml2b	0.62189	3.32646	0.000114974
Mrc1	1.81465	3.62395	0.000114377
Magi1	0.297336	7.06033	7.83909e-05
Hdlbp	0.265011	8.24243	7.75997e-05
Slc2a13	0.464689	6.42744	8.10928e-05
Foxo1	0.883864	3.4937	0.000116564
Gnl2	-0.292154	5.47544	8.65386e-05
Nrsn1	-0.388271	5.69111	8.63605e-05
Zc3hav1	0.769529	2.54154	0.000130834
Tns3	0.324886	6.84252	8.09779e-05
Armc10	-0.346548	6.10085	8.52756e-05
Abca8a	-0.653243	4.68679	9.23738e-05
Slitrk1	-0.26708	7.11695	8.21422e-05
Zeb2	-0.452237	7.15789	8.25317e-05
Rnls	-0.501499	2.82938	0.000133912
Cspg5	0.243492	8.69538	8.15834e-05
Btn1a1	1.35567	-2.90414	0.0001638
Htra1	0.502642	4.98024	0.000101493
Slc25a22	-0.925905	1.45357	0.000155643
Cntfr	0.47917	4.79593	9.77645e-05
Agk	-0.226946	6.13605	8.6866e-05
Arhgef28	-0.418524	6.17518	8.75647e-05
Tmem47	0.591619	6.32673	8.74433e-05
Phyh	0.3395	6.02537	8.77103e-05
Ccdc65	-0.415981	4.56705	0.000100924
Flt1	0.473723	5.47119	9.07613e-05
Adamts15	0.554763	3.83349	0.000110466
Ccdc69	1.56418	-2.29009	0.000168485
Atp10a	0.458203	4.03944	0.000106921
Aplp1	-0.229286	9.94333	8.44405e-05
Fgd6	0.566432	4.01702	0.000112791
Itpr3	0.825164	2.83722	0.000136979
Exoc1	-0.199651	6.12853	9.01066e-05
Abcg3	1.23384	0.72359	0.000172725
Ptk7	0.535421	4.99319	0.000103392
Hnrnpab	-1.01032	1.85376	0.000166138
Abcc6	0.899362	2.61046	0.000146873
Nfkb1	0.295122	4.84184	0.000101141
Atg101	-0.32626	5.58245	9.39177e-05
Aff1	0.642533	3.1965	0.000132747
Noa1	-0.170644	5.41016	9.73517e-05
Zbtb20	0.819305	5.22501	0.000100214
Lin37	-0.341018	4.36099	0.00011175
Med10	-0.387448	5.01771	0.000102457
Pdlim2	1.50754	0.466812	0.00017906
Eci1	0.498927	3.99347	0.000119895
Spata33	-0.397899	3.71574	0.000126413
Ints12	-0.387231	3.90515	0.000123397
Itpr2	0.61056	5.21202	9.98445e-05
Nipal4	-1.1066	0.339221	0.000177574
Exosc3	-0.524171	2.80322	0.000150292
Yrdc	-0.328443	4.82378	0.000107707
Slc5a5	1.82194	1.4821	0.000174138
Stambp	-0.286406	4.75193	0.000109443
Calb2	-1.02871	6.24606	0.000100792
Fibcd1	-1.88667	-1.5822	0.00018595
Notch3	0.82691	5.40963	0.000106621
Hey2	0.469035	3.39903	0.000135868
Gemin6	-0.456212	3.47078	0.000135143
Lrrc40	-0.295994	5.73274	0.000100468
Trim36	-0.559257	3.17797	0.000146562
Myl1	-1.4989	-1.30803	0.000189629
Polr3gl	-0.399804	3.52185	0.000136629
Nos3	0.515798	4.08741	0.000124008
Fam84a	0.503411	6.27951	9.81185e-05
Sh3kbp1	-0.309075	6.81644	9.7905e-05
Slc22a5	0.347521	3.48035	0.000137348
Slc22a6	3.94884	2.61938	0.00017373
Rbpms2	0.741572	1.36114	0.00018595
Gys1	0.242823	5.60768	0.000102637
Sult2b1	-0.712909	2.81336	0.000151392
Chst14	0.694879	1.33191	0.000187364
Agpat2	1.79259	-0.767221	0.000193462
Sstr3	-0.446668	4.06928	0.000127628
Gbe1	0.36862	5.81426	0.000102637
Mir124-2	-1.28423	0.729834	0.000196142
Rcl1	-0.458042	3.11364	0.000150073
Ppm1d	-0.36765	4.51509	0.000122154
Tril	0.56125	6.61234	0.000100468
Hspb1	0.920904	2.26729	0.00017373
Pcdhgc3	0.274886	8.86292	9.90143e-05
Efhd1	0.99366	2.56961	0.000168485
RGD1562747	-0.459532	3.94698	0.000135934
Lipg	-1.00593	0.582987	0.000201299
Rbmx2	-0.538605	3.4452	0.000150496
Rqcd1	-0.196887	6.10557	0.000104852
Ddx58	0.540671	2.3244	0.00017373
Myo5b	-0.536215	7.07951	0.000102637
Mtg2	-0.223569	5.50484	0.000110658
Vezt	-0.201336	6.55442	0.000104065
Rnf24	-0.480051	3.03149	0.000164385
Fgf22	-1.0168	0.505287	0.000204546
Ptchd1	-0.622283	3.25861	0.000155177
Ube2ql1	-0.260111	7.20725	0.000102947
Enah	0.463201	5.80459	0.000108915
Srgn	0.765499	3.70612	0.000148449
Pcca	0.323359	4.78628	0.00012319
Kcnk3	-1.08797	1.27481	0.000213348
Ears2	-0.432804	2.67905	0.000180084
Mab21l1	2.15556	1.33595	0.00020924
Rab33b	-0.266558	5.07737	0.000122919
Nfkb2	0.607121	2.16086	0.000194357
Ccp110	-0.269799	6.58089	0.000111618
Hsdl2	0.354934	4.84691	0.00012727
Ovol2	-1.17859	0.45208	0.000204546
Tmem110	-0.267999	4.19157	0.000141965
Oacyl	-0.912181	0.279822	0.000226086
Cndp2	0.2954	6.17394	0.000115599
Hbp1	0.33434	5.14824	0.000125336
Ppp6r1	0.194244	7.80228	0.000112333
F11r	0.652441	3.71378	0.000155987
Cpox	-0.293425	4.40608	0.000137348
Zfp260	-1.00588	0.517538	0.000233524
Snai2	1.37522	-0.187768	0.000236659
Galnt6	-1.32787	0.208178	0.000226086
Elp5	-0.289251	4.67607	0.000142313
Zfp3	-0.336949	3.8987	0.000160861
Cpne8	0.692954	4.42807	0.000144863
Scd1	0.527278	5.39919	0.000127267
Mesp2	-0.921655	0.5219	0.000236615
Nufip1	-0.240039	5.47907	0.00012871
Armc7	-0.458725	3.3292	0.000181546
Gclc	0.219598	5.88647	0.00012319
Gnmt	1.99817	-2.28175	0.000242628
MGC95210	-0.394046	3.92004	0.000168485
Prex2	0.563057	6.70693	0.000125814
Slc6a7	-0.391647	6.58987	0.000124136
Rxfp2	-1.3198	-0.572754	0.000246479
Mrps27	-0.229904	4.59754	0.000147135
RT1-Ba	1.98696	-1.43027	0.000246998
Kcnk5	1.28957	0.306685	0.000246508
Mtrf1l	-0.367383	3.60698	0.00017373
Fam43a	-0.57586	2.8237	0.000189973
Stx1a	-0.356166	8.32488	0.000121928
Wrnip1	-0.244568	6.1735	0.000126681
Adck1	-0.334899	4.44502	0.000152998
Pcdh20	0.964517	5.41084	0.000135705
Chac1	-0.426578	3.39007	0.000178661
Npsr1	-1.79553	-1.72385	0.000253867
Adamtsl4	1.16229	1.60822	0.000233205
Amz1	-0.517236	4.26538	0.000173518
Prmt10	-0.202679	5.42697	0.000137348
Atp1b3	0.427406	6.56481	0.000128063
Smr3a	-1.33334	-3.08716	0.000262876
Adam15	0.307332	6.14276	0.000133369
PCOLCE2	1.21838	1.62932	0.000249503
Slc51a	1.75249	-2.59261	0.000267408
Slco1c1	0.554122	6.88302	0.000132832
Rgs8	-0.664303	5.83996	0.0001382
Pla2g16	0.547734	3.87067	0.000183533
Slc22a25	1.98404	-1.72979	0.000272166
Fut9	-0.590887	4.58893	0.000159776
Ston2	0.552404	5.31108	0.000147825
Tep1	0.547628	4.69878	0.000160396
Sez6	-0.489891	8.27717	0.000133369
Klhl12	-0.186731	5.6761	0.000142978
Trappc13	-0.283835	6.51043	0.000137348
Plce1	0.697547	4.14165	0.00018496
Creb3l2	0.725689	2.38954	0.000232268
Il13ra2	1.90734	-1.70071	0.000281265
Pnma1	-0.511905	2.79916	0.000230509
Eef2	0.209188	11.2202	0.000135143
C1qtnf7	1.744	-1.54016	0.000285708
Cux2	0.617268	6.62823	0.000140966
Cib1	0.500698	3.34057	0.00020924
Il1rapl2	-0.614655	3.22816	0.000195451
LOC680200	-0.54061	1.63814	0.000272166
Cd14	1.20757	0.286359	0.000291534
RGD1305587	-0.366355	5.49798	0.000155987
Tssc1	-0.247362	5.95957	0.000148449
Esam	0.525253	4.4107	0.000177574
Gtpbp8	-0.485488	3.12311	0.000226389
Ankrd54	-0.33416	4.14762	0.000195219
Bcl3	1.87498	-1.23451	0.000299958
Mettl10	-0.283698	4.15051	0.000190635
Rbpjl	-0.69674	1.60548	0.000278407
Slc39a4	1.78756	-1.75594	0.000301986
Bcas2	-0.334392	5.64252	0.000159045
Lsg1	-0.238194	5.1107	0.0001665
Slc44a5	-0.782218	3.02179	0.000253818
Pcdha10	-0.277551	7.50298	0.000149056
Efnb3	-0.341543	7.1067	0.000156335
Pcsk1	-0.507948	3.56466	0.000215208
Zic4	3.02207	0.126252	0.000304009
Pik3ip1	-0.262725	4.89226	0.000171732
Tlr3	0.750801	1.9027	0.000280866
Scyl3	-0.270882	4.27433	0.000192242
Slx1b	-0.273642	4.97392	0.000174806
Cpa2	-0.742612	1.83086	0.000294036
Orai3	0.299643	3.48087	0.000222536
Aqp12a	-1.16685	-3.27843	0.000316274
Vstm5	-0.555803	3.40894	0.00023051
Kctd1	0.356439	5.26097	0.000172424
Cilp	1.582	-0.420048	0.000320756
Myo1b	0.339944	5.87358	0.000167609
Setd6	-0.365491	3.95542	0.000214959
Pcdha2	-0.285837	7.55235	0.000158105
Ece1	0.392334	5.72852	0.000168535
Mterf	-0.44903	3.33133	0.000238519
Pcdha3	-0.280322	7.56028	0.000160573
Ankrd16	-0.357836	3.18537	0.000246501
Slc26a1	-0.58795	2.47489	0.000278323
Tuba1c	1.66883	-0.51799	0.000334901
Vsig10	0.820714	1.49691	0.000308635
Camk4	-0.480533	6.68593	0.000165494
LOC498368	0.42683	3.49256	0.000235114
Zfp707	-0.498334	2.45813	0.00027977
Cdh2	-0.277374	8.02594	0.000164022
Znrd1	-0.418678	3.79403	0.00023213
Terf1	-0.308803	3.97483	0.000222153
Erlin2	0.295595	5.99262	0.000173329
Hspa12b	0.593162	3.66914	0.000232099
Reep3	0.452508	5.02361	0.000187438
Vopp1	-0.289563	7.92845	0.000166908
Ezh1	-0.170904	6.15558	0.00017373
Rsg1	-0.785705	0.850632	0.000342024
Cenpl	-0.473366	3.16036	0.000271333
Cyth3	-0.234697	6.7535	0.000174038
Bcas1	-0.709068	5.36417	0.000192242
Ube2l6	0.80443	1.43477	0.000334901
Robo3	-1.7041	0.0733458	0.000350089
Zdhhc12	-0.40868	3.488	0.000255043
Ankh	-0.280351	7.16413	0.000174138
Chid1	-1.20674	0.143639	0.000358317
Slain1	-0.320911	5.51378	0.000190635
Dbt	0.312829	5.10997	0.000193996
Dock6	0.649689	4.25387	0.00022048
Fndc3b	0.366891	4.89396	0.000205108
Ldb2	-0.511914	5.74153	0.000189465
Mustn1	0.605609	2.67068	0.000291985
Rpa1	0.237618	5.59687	0.000189376
Enpp3	1.3752	1.63494	0.000337921
Pde11a	0.712229	2.4254	0.000293283
Gne	-0.219934	5.73441	0.000189869
Tm4sf1	1.09928	2.0311	0.000329037
Nsmce2	-0.312544	4.55832	0.000217525
Ttc38	0.551794	1.62622	0.000334921
Pcbp3	-0.303007	5.19323	0.000200294
Pdk4	0.671786	1.54895	0.000344714
Cfd	1.38355	0.463171	0.000369598
Nr4a2	-1.46096	7.04274	0.000181021
Spata6l	-0.708369	1.91935	0.000336203
Tfap2b	2.18061	-0.99591	0.00037982
Pcdha7	-0.270033	7.54845	0.00018595
Pcdha11	-0.278325	7.48032	0.00018615
Rasgef1c	-0.789088	4.02872	0.000270043
Kti12	-0.371092	2.8971	0.000299831
Pth1r	0.586677	2.40617	0.000313073
Fbxo28	-0.235716	5.28146	0.000208741
Dusp6	-0.376074	5.91625	0.000197174
St8sia3	-0.47678	5.49653	0.000204454
Panx1	-0.326064	5.74625	0.000213348
Epas1	0.728375	5.61798	0.000204546
Necab3	-0.48133	5.9088	0.000198323
Rassf1	-0.333167	4.1187	0.000256095
RGD1559896	0.271391	6.90961	0.000192276
Dph5	-0.380041	3.89113	0.000260574
Gpx3	-0.817932	2.4973	0.000334901
Ccdc59	-0.334749	3.764	0.000266316
Crygn	1.42193	-2.95785	0.000402449
Atcay	-0.1833	8.56181	0.000192242
Bcs1l	-0.261849	4.49429	0.000241942
Ppp2r2a	-0.222122	6.86155	0.000199422
Myom2	0.91585	1.04864	0.000372312
Acy3	0.493356	2.29788	0.000346604
Mak16	-0.28861	4.82179	0.000233337
Pmepa1	-0.468952	3.32655	0.000298289
Ccdc166	-0.930325	1.0166	0.000405958
Parp3	1.36007	1.55051	0.000374975
Pcdha13	-0.275184	7.49196	0.000200294
Stx8	-0.362199	4.97391	0.000229329
Fbxw11	0.155104	7.26958	0.000200525
Mrps10	-0.459253	3.78813	0.000277713
Gja4	0.586242	2.6038	0.000343993
Cpsf3l	-0.209121	5.53602	0.000221078
Nudcd3	-0.411773	3.2123	0.000308025
Ccnd1	0.40648	5.35815	0.000230474
Efcab2	-0.528446	2.34189	0.000368826
Tmco6	-0.361335	3.76576	0.000287583
Mat1a	-1.18532	-2.1796	0.00043196
Pcdha9	-0.277269	7.49113	0.000209081
Pygo1	0.413419	3.59451	0.000296673
Pdxp	-0.265768	7.45767	0.000210233
Kif16b	0.286856	5.12885	0.000236659
Lamp2	0.427535	6.31752	0.000217138
Lax1	-1.19123	-0.770979	0.000439858
Ets1	0.533279	5.21272	0.0002388
Pcdha8	-0.274184	7.51331	0.000212316
Mtfmt	-0.258054	4.21136	0.000274134
Rhog	-0.400494	3.18604	0.000314787
Spint2	0.430679	5.42241	0.000239294
Wfdc1	1.67745	2.53071	0.00037926
Rnf130	-0.295533	5.58192	0.00023213
Ren	-1.50302	-1.54924	0.00044594
Arl4a	0.505127	5.34483	0.000240816
Ttc7a	0.462725	3.72853	0.000294478
Fam136a	-0.463379	5.32039	0.000254142
Nipsnap3b	-0.577299	5.51005	0.000253818
Matk	-0.449502	7.54296	0.000216234
Cxcl11	1.09608	-3.47061	0.000449768
Clrn1	-1.28833	-2.8948	0.000454866
Ncdn	0.326656	9.78692	0.000216234
Fbxo7	-0.306145	6.22547	0.000227849
Cd34	0.477903	4.12582	0.000280297
Zfp956	-0.314975	4.62369	0.000266998
Fuz	-0.324301	4.24918	0.00028501
Trmt12	-0.334432	3.6333	0.000310014
B3gnt4	-1.25927	0.314965	0.00045891
Med6	-0.358855	3.96991	0.000300575
Prmt5	-0.171756	6.62925	0.000229035
Slc23a2	0.35877	7.17614	0.000226079
Slc2a10	0.884241	2.21045	0.000401708
Mettl15	-0.603908	0.816408	0.000459238
Ccdc163	-0.467396	1.7108	0.000423976
Il17ra	-0.306995	4.59213	0.00026694
Tapbp	0.436794	3.82436	0.000307313
Tank	-0.476299	4.22697	0.000286506
Pygm	0.714425	4.42569	0.000306119
RGD1560436	-0.533437	1.89594	0.000426242
Mmp19	1.20493	0.631208	0.000473802
C4b	0.854666	1.33288	0.000450744
N4bp2l1	-0.421409	3.4033	0.000334921
Calcr	2.11337	-1.98961	0.000479464
Rgs3	0.429196	5.7264	0.000255895
Tmem200c	-0.746957	4.12367	0.000337397
Tmem35	-0.426095	7.20772	0.000236659
Crls1	-0.411558	5.18892	0.000259331
Eno3	-0.537959	2.44015	0.000409069
Rmnd5b	-1.57246	-0.958936	0.000494083
Tlr8	1.61125	-2.10254	0.000493858
Srpk3	-1.20987	1.74947	0.000441138
Aco2	0.201779	9.34646	0.000234797
Tmem51	0.688521	3.09281	0.00037632
Rsl1d1	-0.5689	1.84868	0.000450744
Sec63	0.271506	6.5218	0.000243983
Sepp1	0.67012	7.90681	0.000239864
Capn1	0.548403	3.55825	0.000333249
Cdk19	-0.333932	6.6364	0.000246143
Phlda1	-0.507751	3.22485	0.000372926
Eef2k	0.372317	5.28649	0.000278407
Hsd17b13	-1.0381	1.21258	0.000479526
Pard3	0.450353	5.22908	0.00026857
Prpf4	-0.192483	5.37673	0.000270552
Abhd3	0.435768	6.17397	0.000260786
St7l	-0.278742	5.46019	0.000267097
Prkd1	-0.420646	3.959	0.000326712
Igf2bp2	-0.766246	2.28707	0.000484985
Pcdha5	-0.268744	7.52209	0.000248815
Cep57	-0.291483	5.28424	0.000278017
Gprc5b	0.52021	4.74766	0.000308635
Tlk1	-0.419246	2.9379	0.000387671
Sfxn5	0.403393	6.26422	0.000260574
Fam89a	-0.550729	2.25928	0.000430699
Sox17	0.710745	2.68308	0.000413441
Smad3	0.629298	5.47891	0.000279564
Mapk11	-0.451071	5.22966	0.000275656
Apeh	0.22876	5.43258	0.000274576
St3gal6	0.503223	2.81629	0.000395712
Trpv6	-0.994788	-0.0256817	0.000490941
Mgat4c	-0.688582	2.78827	0.000433318
Coil	-0.295042	4.87953	0.000299623
Peli2	0.459479	3.78158	0.000355415
Inpp5b	-0.229309	5.95116	0.000267898
Ctu1	-0.397615	4.42502	0.000334921
Trmt112	-0.349429	5.14617	0.000289918
Abca4	0.951364	0.563834	0.000536635
Tp73	1.61292	0.110859	0.000531461
Arv1	-0.390666	3.5027	0.000387784
Sgms1	0.269618	5.50061	0.000278407
Cnrip1	-0.265523	7.72188	0.000260334
Phka1	0.291168	5.51025	0.000278902
Ercc1	-0.335952	4.75168	0.000307313
Gpr88	-0.527821	5.38921	0.000282862
Mme	0.694373	2.94675	0.000449768
Ttc7b	-0.229624	6.66897	0.000267605
Serpinb1a	1.30426	2.02323	0.00047869
Aplf	-0.574352	3.08145	0.000404441
Npr1	0.908142	2.88153	0.000422845
Podxl	0.388099	6.19183	0.000276012
Thnsl2	0.418664	2.60894	0.000441138
Gas7	-0.534136	9.5864	0.000262724
Crhbp	-0.87677	3.61794	0.000394402
Sqle	-0.311339	7.20108	0.000270043
Magi2	-0.197232	7.49003	0.000267605
Txlnb	-1.03689	0.527908	0.000562211
Plekhh1	-0.545845	4.02059	0.000339605
Tubb2a	-0.274499	9.20016	0.000268035
Cyp3a9	-0.867698	-1.72914	0.000550698
Rgs12	-0.304782	6.86475	0.000276293
Nol12	-0.599484	2.47969	0.000476694
Sertm1	-0.63678	7.5886	0.000275656
Nadk2	0.40309	5.85119	0.000291579
Ggcx	0.307559	4.81454	0.000323373
Spg20	0.349239	4.87433	0.000317996
Mib1	0.322427	7.84739	0.000278407
Nt5c1a	-0.473449	2.42392	0.000477725
Elmod1	-0.258718	8.23951	0.000278323
Prkcdbp	0.555819	4.04599	0.000369915
Ric8a	-0.235892	6.98774	0.000281416
Ctsw	1.1292	-3.30181	0.000593809
Fam196a	0.50062	3.6104	0.00038577
Slc28a1	1.73289	-1.82487	0.000600925
Fuca1	0.320459	5.53814	0.000305208
Myt1l	-0.330216	8.11559	0.000283537
Dmtn	-0.346396	7.84448	0.000284828
Alx3	2.0398	-0.159944	0.000602226
Csf2rb	0.900862	0.165898	0.000607727
Nhlh1	1.6054	-0.66888	0.00061024
Mdga2	-0.704274	5.24811	0.000318761
Tmem30b	1.3775	-1.12383	0.00061609
Snx9	0.300749	4.24691	0.000369915
Lysmd2	-0.328011	4.77135	0.000339634
Dpp8	0.230616	8.42438	0.000288232
Rasl10a	-0.512683	3.22531	0.000446236
Mturn	0.36505	6.75478	0.000301749
Vasp	0.337256	4.66964	0.00037422
Pde8b	0.397214	5.00247	0.000332636
Npy	-1.63703	-0.925161	0.000625712
Adra2c	-0.504969	4.23175	0.000377361
Ckmt1b	-0.630712	6.8119	0.000302192
Lsr	0.763516	4.19929	0.000387671
Pcdha1	-0.276942	7.42784	0.000297239
Elk3	0.55721	3.58736	0.00042078
Fbln5	-0.875914	3.33299	0.000440167
Prss53	-0.719321	2.26036	0.000532195
Dnajc22	1.19972	-0.208839	0.000637057
Nupr1l	-0.501254	3.0147	0.000483185
Gda	-0.44263	7.84863	0.000298289
Slc25a34	0.542407	3.03424	0.000472158
Ccdc148	-0.347492	3.61057	0.000427031
Lrrc8a	0.252974	6.68818	0.000303748
Hs3st3a1	1.50545	-2.98573	0.000640728
Gpr173	-0.571453	2.33645	0.000547435
Chac2	-0.422548	3.24786	0.000453957
Cftr	-1.41077	-0.377114	0.000640728
Dusp10	-0.480813	3.25918	0.000458276
Mst1r	-0.976171	1.39883	0.000578987
Adgrl4	0.515681	4.42157	0.000379599
Efemp2	0.422447	4.65598	0.000362135
Pcdha12	-0.27538	7.53226	0.000305937
Bves	1.51742	-0.699985	0.000655823
Ppfia4	0.466114	6.70218	0.000309383
Gemin7	-0.429156	2.6701	0.00050701
Tigd3	-0.639671	2.32548	0.000572351
Khdrbs3	-0.436841	8.32031	0.000305138
Erg	0.496159	2.59734	0.000510921
P2ry1	0.802575	2.95488	0.000500301
Hadha	0.186824	7.27608	0.000309575
Hdac1	0.247126	5.30761	0.000346604
Ecm1	0.617197	1.9389	0.00057783
Pcdhac1	-0.270205	7.46384	0.000314362
Natd1	-1.30142	-1.78217	0.000672414
Slc9a4	-0.691192	2.67007	0.000518297
LOC500684	-0.579949	2.39491	0.000569727
Cdk5rap3	-0.249357	5.71389	0.000335441
Prss23	0.623692	2.61322	0.000535704
Clmn	-0.587799	4.01238	0.00043196
Slx4ip	-0.425092	2.61953	0.000553012
RGD1308428	0.215424	6.07673	0.000330206
Arrdc4	-0.535172	3.38233	0.00051542
Zfp689	-0.259877	4.27966	0.000412688
Zfp653	-0.294204	4.53737	0.000391745
Lnc134	-0.363822	3.54952	0.000456393
Mmachc	-0.424053	3.11668	0.000493981
Erc1	0.370313	6.86747	0.000328681
Grhl3	-1.43508	-0.627259	0.000705236
Calca	-1.43016	-0.395245	0.000690752
Ctxn1	-0.28091	7.90802	0.000328681
Cox17	-0.354066	4.60316	0.000398975
Pgm1	0.253964	6.52291	0.000336203
Bckdha	0.310523	5.44401	0.000358409
Gtpbp2	-0.224779	5.99493	0.000347975
Necap2	0.218397	5.1855	0.000369915
Cyp4f6	0.519335	3.08323	0.000520854
Mir1298	0.662036	-3.70891	0.000721295
Raver2	0.502384	4.34314	0.000429167
Pyroxd2	0.786736	2.20394	0.000609726
Adcy4	0.69809	1.8689	0.000644521
Trim21	0.558221	1.43426	0.000667441
Serpine2	0.483209	7.42734	0.000342659
Tlr1	1.52872	-2.12932	0.00073427
Cpne4	0.537557	5.96669	0.000366408
Pi16	0.624874	4.1568	0.000450744
Acot13	-0.460154	4.13887	0.000443919
Furin	0.426067	5.93035	0.000363711
[truncated: 3,128 more rows]

## Sheet: P2LIIvsLDeep
	logFC	AveExpr	adj.P.Val
Hmgcs2	1.67869	4.38125	1.04391e-06
Tle4	-1.41489	6.87204	3.00827e-06
Fezf2	-2.51748	3.7385	1.47271e-05
Sstr2	-1.76761	4.14617	1.86897e-05
Nin	-0.997608	5.65051	2.78646e-05
Il1rapl2	-1.93215	3.22816	2.78646e-05
Aplp2	0.786637	9.15871	3.65265e-05
Rspo3	-2.3809	3.15365	3.65265e-05
Tshz3	-1.99277	4.92513	5.58032e-05
Fosl2	-1.89045	2.93072	5.8142e-05
Cckbr	-1.91376	4.41271	5.98976e-05
Tbr1	-2.82715	4.94778	6.04745e-05
Fam105a	0.99019	3.06723	7.0906e-05
Prss12	-2.82177	4.58694	9.53988e-05
Grb10	1.00678	6.19996	9.53988e-05
Nxph3	-2.38965	4.59224	0.000109849
Smoc2	-2.49278	2.62159	0.000134776
Satb2	-2.90009	4.70344	0.0002116
Ptpn11	0.347964	8.24823	0.0002116
Il6st	0.829964	7.1975	0.0002116
Cep120	0.705503	6.22717	0.0002116
Nt5c1a	-1.39264	2.42392	0.000239282
Dusp6	-0.820753	5.91625	0.000279419
Peli1	-0.821044	5.56012	0.000374818
Rasgrp1	-2.89888	6.72895	0.000383786
Npas2	-1.67247	5.81289	0.000383786
Psrc1	-1.01951	3.20318	0.000421104
Rspo2	-1.97734	3.59769	0.000422001
Kif1c	0.814184	6.57331	0.000405951
Fbxw11	0.327703	7.26958	0.000407679
Paqr8	0.865007	5.41219	0.000440265
Ccnd2	0.833102	6.07958	0.000426411
Ocln	1.07025	4.13991	0.000441443
Sema3e	-1.52198	4.82941	0.000441443
Slc4a4	1.30094	6.55917	0.000440265
Vnn3	1.54751	-3.66005	0.000327583
Prickle1	-1.0143	6.65722	0.000441443
Slc15a5	-3.64338	-0.714533	0.000383786
Grm8	1.18136	5.05403	0.000471649
Vcl	0.858793	6.0929	0.000448896
Sgms2	2.33153	0.668296	0.000383786
Zeb1	0.848677	5.99608	0.000471649
Aldh1l1	0.857101	5.60208	0.000490295
Layn	2.31922	1.65442	0.000426411
Adra2c	-1.48443	4.23175	0.000673199
Figf	-3.64138	-0.657876	0.000471649
Dnajb5	-0.42945	6.88184	0.00062758
Reln	1.74916	8.62148	0.000638548
Cpt1a	0.79184	5.85355	0.00072362
Drd1	-1.98245	4.01312	0.000852065
Lifr	0.744244	5.33332	0.000809258
Galnt14	-1.84968	4.77985	0.00082669
Tp73	2.29738	0.110859	0.000852065
Esr1	-2.76336	-0.0618401	0.000638548
Sertm1	-1.29098	7.5886	0.00082669
Grem1	-1.93602	3.18724	0.00103178
Traip	-0.992143	3.80492	0.00103178
B3galt5	-0.690077	4.10645	0.00103178
Prkd1	-0.819262	3.959	0.00118612
Sox5	-0.92863	5.70422	0.00105661
Cck	-1.76523	7.39512	0.00105999
Rhno1	-0.628767	3.52538	0.00141612
Mas1	-2.59242	1.50618	0.000955472
Chrna5	-1.76715	3.45851	0.00155234
Brinp2	-0.809031	7.03456	0.00141612
Ppp1r3c	0.883712	6.17136	0.00148001
Slc2a1	0.596151	6.18129	0.00154664
Nsun5	-0.516909	4.51936	0.00157507
Syne3	2.92436	1.01562	0.00141328
Rasal3	-2.19861	0.731752	0.00130824
Mat1a	-2.45945	-2.1796	0.00119337
Pde2a	-0.611839	9.00216	0.00154664
Scn4b	4.11292	2.31594	0.00157507
Sulf1	-1.86944	4.48267	0.00200938
Anks1b	-0.411009	8.5845	0.00185097
Sdc2	0.870528	5.47072	0.00206547
Calcr	3.80567	-1.98961	0.00205366
Cspg5	0.422115	8.69538	0.00201738
Plat	1.14867	5.73135	0.00214768
Foxn4	3.14881	-2.27797	0.00185097
Kdelc2	0.849466	5.12031	0.0023616
Fbxo27	-0.743181	3.34829	0.00248681
Arrdc4	-0.671455	3.38233	0.00244636
Trpv1	1.51005	1.48194	0.0024472
Heph	1.33939	3.3654	0.00254436
RGD1306739	2.94321	1.68036	0.00244515
Gcg	-3.59047	-1.5431	0.00224418
Kank4	1.43032	3.08562	0.0027326
Ermp1	0.544128	6.40562	0.0024472
Pdlim5	0.884312	5.11742	0.00254436
Crtac1	-0.747971	6.28771	0.0024472
Tg	-1.35506	0.457186	0.00255775
Dync1i1	-0.816317	8.37083	0.0024472
Aqp4	1.10633	8.28225	0.0024472
Slc9a3r2	0.650061	5.68074	0.00254436
Adamts3	-1.43464	4.67008	0.00254436
F2rl1	2.28879	-0.125222	0.00248681
Cd37	-2.07201	0.537058	0.0024472
Slc24a3	0.652723	7.43781	0.00254436
Sparc	0.99067	8.93658	0.00256493
Slc2a13	0.829653	6.42744	0.00275937
Matk	-0.813544	7.54296	0.00275937
Ggt5	-1.3856	1.0681	0.00344394
Ypel4	-0.919901	3.95076	0.00401331
Prokr1	-3.47286	-0.0742782	0.0038014
RGD1305207	-2.5641	-2.96752	0.00316818
Adamts9	1.1517	3.67341	0.00420037
LOC100361092	-1.53779	1.44923	0.00435319
Nkain3	0.837573	3.25125	0.0040844
Zfp286a	-0.385232	4.17098	0.00401331
Fzd6	0.935544	3.14183	0.00446462
Lpar1	3.2969	3.9056	0.00446462
LOC100912083	-0.914833	2.26751	0.00470092
Necab3	-0.908138	5.9088	0.00428
Itgb1	0.61812	7.39419	0.00407022
Nqo1	1.01853	3.7243	0.00513808
Stat3	0.433578	6.156	0.00435319
Cntn1	0.502673	9.4958	0.00428286
Rcn1	0.817025	6.47705	0.00435319
Cav2	1.58513	3.34733	0.0054597
Ankrd24	-0.909041	2.05006	0.00545392
C1qtnf3	3.89849	0.298557	0.00523578
Rasal1	-0.696157	7.19362	0.00447393
St3gal1	-1.02342	4.03873	0.00545392
Nlgn1	0.490385	7.33611	0.00474788
Ednra	1.01726	3.26389	0.00590735
Sspn	1.2911	3.8027	0.00602899
Sema3c	-1.43772	6.10845	0.0051288
Ctu1	-0.553144	4.42502	0.00545392
Nr2f1	-1.62325	6.30243	0.00538561
Lgr4	0.612875	6.01914	0.00545392
Prmt3	-0.417875	5.44184	0.00545392
Stat5a	1.21099	1.74637	0.00664219
Sfmbt2	-1.05363	2.65859	0.00679597
Actr3b	-0.607528	6.5755	0.00547457
Cd38	1.55397	2.04983	0.00602899
Dok7	-1.66335	2.32245	0.00685283
Nxn	0.699221	4.67957	0.0063157
Sstr3	-1.09967	4.06928	0.00714543
Col5a2	1.43893	5.18625	0.00602899
Ndrg3	-0.561533	8.32146	0.00576793
Nps	-2.32925	-3.17436	0.0061943
Ivns1abp	-0.582275	7.56242	0.00591809
Col26a1	1.17697	3.49964	0.00670053
Dmtn	-0.595708	7.84448	0.00600733
Galntl6	-0.653334	4.17557	0.00714543
Cyp2j3	2.70277	1.24657	0.00685283
Fam110b	-0.476328	6.35111	0.00655161
Bnc2	3.84427	0.793985	0.00817601
Dlk1	3.53279	-0.332069	0.00799893
Man1a2	0.391044	6.83238	0.00679597
Arl4d	-0.897947	4.69947	0.00756382
Cers4	0.564642	5.73814	0.00714543
Kcnk1	-0.593525	5.64343	0.00756382
Bcan	0.571652	8.36277	0.00687791
Dpp4	-2.27608	3.83961	0.00877023
Agps	0.436207	5.73935	0.00726427
Fbxl6	-0.49225	3.93232	0.00801993
Drp2	0.598949	5.79669	0.00768228
Ercc1	-0.569142	4.75168	0.0080632
Nr4a2	-2.3772	7.04274	0.00726427
Acss3	2.24001	1.65876	0.00868111
Adamts12	2.07866	4.44324	0.00842485
Tinagl1	1.5413	2.35435	0.00891484
Glud1	0.457296	9.10309	0.00756382
Agtr2	2.74737	-3.09053	0.00842485
RGD1310587	2.02172	3.80372	0.00897292
Cbx5	0.394681	6.65229	0.00780665
Pth1r	1.1	2.40617	0.00943892
Gfap	1.06128	8.30276	0.00794389
Ghr	0.816189	3.35232	0.00943892
Pld1	0.682048	4.65846	0.00891484
Rad1	-0.556714	3.18153	0.0091395
Gbe1	0.622434	5.81426	0.00854067
Calml4	2.71462	0.447964	0.00897292
Dusp10	-0.77141	3.25918	0.00925619
Srpk3	-2.97007	1.74947	0.00868111
Tmem178a	-0.742762	6.10055	0.00863199
Cmtm4	0.440573	5.21539	0.00877023
Zfhx4	1.32685	3.86245	0.00891484
Parp16	-0.54343	2.83478	0.00943892
Ddr2	1.31531	4.11128	0.0091395
Ttyh1	0.503513	9.17272	0.00819195
Ak4	-0.853455	4.3232	0.00925336
Pdgfd	1.23664	1.53064	0.00987161
Cdh8	0.864742	7.44677	0.00852047
Neto2	-0.623084	6.19177	0.00856674
Sap30bp	-0.2649	5.6459	0.00877023
Slc30a1	0.372007	5.4707	0.00889499
Khdrbs2	-0.763284	4.4462	0.00897292
Nr4a3	-1.22354	4.42879	0.00917145
Grik3	-1.03679	5.75	0.00878465
Ctgf	-1.73397	4.05791	0.0110877
Klf6	0.350876	7.37965	0.00878465
Pard3	0.701566	5.22908	0.00897292
Gas7	-0.867781	9.5864	0.00878465
Mdga1	-1.10091	4.58877	0.00897292
Man1c1	-0.870491	4.78102	0.00987161
Noa1	-0.249411	5.41016	0.0095543
Prom1	0.593794	5.31348	0.00987161
Inpp4b	0.571312	4.92233	0.0107448
C3ar1	-1.44106	0.667092	0.0115613
Stat5b	0.515144	5.17743	0.0100762
Aldh5a1	0.867508	6.38238	0.00987161
Enpp1	1.5517	1.88542	0.0117536
Pknox1	-0.497521	3.75026	0.0111151
Camkv	-0.495278	9.33012	0.00943892
Ubash3a	-2.57898	-0.0476944	0.0115317
Nfya	-0.776229	3.28845	0.0115482
Oxsr1	0.304759	6.83161	0.00986127
Wwtr1	0.864165	3.97287	0.0117536
Gipr	-1.15461	3.42614	0.0112207
Wls	1.0259	6.29477	0.0107448
Sctr	-2.19331	-0.387765	0.0126627
Ssbp3	-0.591393	5.60527	0.0101622
Tmem132a	-0.569852	9.53068	0.0099169
Prodh2	-1.52831	0.854239	0.0126627
Eya4	-1.59202	1.73903	0.0133981
Fam110a	-0.633277	4.51246	0.011099
Erg	0.957247	2.59734	0.0133981
Grm6	-1.63803	1.60806	0.0133981
Slc1a3	0.852591	9.48155	0.0103436
Myh3	-2.04868	2.69197	0.0133981
Ankh	-0.435906	7.16413	0.0107448
Rbms1	0.750672	3.60136	0.0127582
Bmp15	2.50769	-0.95249	0.0126627
Nt5c	-0.750676	1.99066	0.0136254
LOC691083	1.99626	-2.60829	0.0132915
Mycl	-0.602532	4.39912	0.0117536
Cryba2	1.42506	-3.59839	0.0133981
Adgre5	1.02255	3.63321	0.0133981
Ednrb	0.896733	5.26225	0.0126627
Hdac10	-0.622795	4.51801	0.0121648
Slc12a4	0.613033	4.70808	0.0133981
Gpr153	0.839042	4.62992	0.0126627
Map4	0.283104	8.44513	0.011652
Calu	0.488073	7.37526	0.0117536
Msra	-0.6032	4.77555	0.0126627
Nanos3	-1.0098	0.886757	0.0152483
Lrrc58	0.434206	6.06759	0.0123879
Tex15	0.752225	3.59639	0.0132915
Shkbp1	-0.470375	4.12092	0.0131277
Ppp3r2	-2.78344	-2.33062	0.0136254
Fmo9	-2.16785	-2.26844	0.0137393
Pop5	-0.647044	5.07226	0.0133981
Itga8	-0.926257	4.43247	0.01347
Gpc3	1.93355	4.634	0.0133981
Adck1	-0.481456	4.44502	0.0133981
Pdk1	0.407685	5.43792	0.0132809
Rbm10	-0.224856	6.48112	0.0126627
Samd4a	0.785293	3.92266	0.0146222
LOC104845258	1.94354	-0.608434	0.0144888
Acadm	0.761498	4.56679	0.0146222
Vsnl1	1.02219	8.54678	0.0127117
Mrpl38	-0.423786	5.39251	0.0133981
Nob1	-0.415227	5.36794	0.0132915
Lama1	1.23163	4.49409	0.0133981
Cldn2	2.70665	-1.06638	0.0156169
Slc2a12	3.19894	2.33636	0.0164615
Myh1	-1.8265	1.61798	0.0169106
Dynll2	0.394944	7.56749	0.0132809
Slc35e3	0.314873	6.03988	0.0133981
Slc38a3	0.508214	6.81885	0.0133981
Lrrn1	0.564393	6.18009	0.0133981
Zfp13	-0.601415	4.76132	0.0136254
Poc1a	-0.626558	2.2531	0.0172424
Plod1	0.774808	4.6373	0.0152559
Atp1a2	0.929314	9.75872	0.0133981
Scaf11	0.416223	6.19012	0.0133981
Rorb	-1.10701	4.50467	0.0164603
Ldlrad4	0.526164	4.6889	0.0154026
Crym	-1.69304	7.90752	0.0133981
Hyal3	-0.45509	4.32882	0.0152839
Cav1	0.929717	5.0118	0.0154026
RGD1563986	-0.606425	5.31225	0.0142764
Golim4	0.667452	4.72161	0.0152559
Masp1	-0.530316	5.94218	0.0136254
App	0.315547	10.2219	0.01347
Rdx	0.517481	6.75967	0.013655
LOC100158225	-0.590695	2.95485	0.0173353
Abcg8	-1.11603	-3.63451	0.0173353
Ccdc167	-0.791565	2.27902	0.0190889
Uaca	0.991722	4.73601	0.0156583
Fgfr2	0.506647	6.29677	0.0143831
Cyp2a3	-2.38859	-2.58391	0.0175818
Ccsap	-0.497475	4.60352	0.0172424
Slc26a1	-0.816835	2.47489	0.019108
Htr5b	-1.33907	2.5638	0.0196637
Neurod2	-2.12161	5.33374	0.0152559
Ptx3	-1.16188	1.94116	0.0193932
Lrp4	0.855439	6.43614	0.0150282
P2rx6	2.70122	0.0632464	0.018522
Usp6nl	0.325768	6.07152	0.0147886
LOC499971	-1.49251	-1.35065	0.0192094
Slc1a5	1.86633	1.64625	0.0202093
Mlec	0.326099	5.81983	0.0154026
Nts	-3.44155	-0.747051	0.0199544
Cln3	-0.522451	3.93982	0.0177908
Pnpla1	1.85036	0.240343	0.019108
Fcrl2	-0.858106	3.28677	0.0165436
Itgb5	0.58299	5.72102	0.0160374
Synpo	-1.28414	5.06393	0.0199544
Slc52a3	1.7665	0.970285	0.0199544
Slc20a2	0.461172	5.67798	0.0169431
Cplx3	-2.84237	3.26573	0.0209629
Mug1	0.6285	-3.82113	0.0199544
Tmem65	0.627021	6.40452	0.016121
Gmip	-0.739167	4.42039	0.0164615
Apold1	0.933908	3.36335	0.0205199
Ccdc103	2.1126	-1.04457	0.0199544
Rprm	-1.18582	4.06964	0.0173353
Mir592	2.01622	-2.877	0.0202765
Dmgdh	-1.39454	2.64542	0.0211544
Traf1	-1.20793	0.571193	0.0211088
Csf2ra	-0.56606	3.07367	0.0199544
Dock1	0.616196	6.14454	0.0174201
Tek	0.881353	4.98997	0.0198143
Map7d2	0.610095	6.48567	0.0176974
Krt32	1.5034	-3.4753	0.0214984
Fermt2	0.334725	6.94241	0.0173353
Mir497	-1.26138	-3.59819	0.0216127
Ppm1j	-1.63089	1.98637	0.0221894
Plekha5	0.540565	6.62201	0.0174201
Med24	-0.355822	6.78039	0.0174201
Lhfpl1	1.94887	-1.18266	0.0219112
Lipg	-1.11801	0.582987	0.0234513
Abca8a	-0.900805	4.68679	0.019447
Gria3	-0.618436	7.6953	0.0178264
Pde1a	-0.885238	6.68635	0.0185759
Zic4	3.90219	0.126252	0.0239632
Pde9a	-0.488031	5.22635	0.0190889
Zfp64	-0.451525	4.29281	0.0199544
Wnt5a	0.867099	1.61892	0.0239632
Fam198b	1.00982	3.16409	0.0240693
B4galt5	0.378114	5.87875	0.0190889
Ptrf	1.37263	4.32127	0.0216127
Samd8	0.295882	6.50982	0.0189088
Rpusd1	-0.471247	4.78927	0.0206507
Laptm4b	1.09806	5.02316	0.0209877
Lpar3	2.20656	-0.510065	0.0238623
Mir181d	-2.16606	-3.12613	0.0234513
Esyt1	0.942989	4.38992	0.0216127
As3mt	1.10487	2.78091	0.0244598
Lpcat3	0.359315	5.12847	0.0199544
Tgfbr3	1.1685	3.90574	0.022513
Col6a2	1.66322	5.17921	0.0205199
Dhodh	-0.389227	3.96306	0.0211544
Slc46a2	0.945659	-3.732	0.0239632
RGD1561157	1.95	0.0519151	0.0239632
Galnt1	0.439676	6.1314	0.0199544
Cacna1s	-2.39753	-0.543388	0.0247175
Tmem47	0.86156	6.32673	0.0205199
Grin3a	-0.955961	5.03555	0.0199544
Tmem39b	-0.472449	3.34739	0.0221014
Spg20	0.545168	4.87433	0.0215417
Itgb2	-0.873865	2.41435	0.0265661
Med16	-0.377139	6.0793	0.0199544
Nr3c2	0.78059	5.54515	0.0205199
Trpv4	1.99971	-0.82271	0.0246021
Scin	2.47153	-2.17599	0.0247175
Nt5dc2	0.65155	4.28142	0.0208909
Zic3	1.56975	0.967732	0.0266586
Clgn	0.74089	3.03605	0.0241096
Stra6	1.53732	1.21074	0.0266586
Asic2	-1.11261	4.67889	0.0226151
Hfe	1.66612	0.852423	0.0265772
Npy2r	-1.37212	0.925602	0.0268306
Thnsl1	0.362006	4.83358	0.0219522
Cyp2r1	2.29398	-0.673129	0.0260292
Mum1l1	0.765035	2.5212	0.0266586
Pwp2	-0.314773	6.00742	0.0205199
Decr1	0.696918	4.63042	0.0234929
Kcnmb4	-0.713411	5.83354	0.0215837
Kif23	0.660853	2.89354	0.0239632
Pla2g3	1.63358	1.11809	0.0266586
Ackr3	-0.689586	4.28396	0.022513
Gtf3c5	-0.293376	5.14795	0.0211544
Apoe	0.615807	10.6625	0.0203359
Txndc5	0.423032	6.7719	0.0205199
Igsf21	-1.25874	6.40332	0.0206335
Gpank1	-0.461993	4.61395	0.022513
Lrrtm3	-0.732813	6.07648	0.0215417
Mpped2	0.611117	4.94004	0.0221894
Sparcl1	0.614807	10.6736	0.0205199
Tmem255b	-1.34999	1.59815	0.0279975
Efna4	-1.38525	0.735038	0.0265772
Col1a2	3.22483	-0.409922	0.0274777
Ccdc85a	0.556102	5.04849	0.022513
Fndc3b	0.464956	4.89396	0.0218624
Zfp91	0.44889	7.33765	0.0211088
Otub2	-0.302126	4.92059	0.0221894
Man1a1	0.896473	5.60298	0.0223131
Ppp1r36	1.334	2.70067	0.0280126
Klhl38	-1.43128	-0.26503	0.0274777
Tmem50b	0.588103	7.40171	0.0215417
Csn1s2a	1.42793	-3.55066	0.0279975
Akp3	-1.15774	-3.6619	0.0279975
Vdac1	0.293036	8.29529	0.0215417
Scrt2	-1.32472	0.921814	0.0295587
Adck3	-0.516643	4.59382	0.0260292
Sptlc2	0.333524	6.47721	0.0219112
Phf19	-0.608106	2.14291	0.0279975
Mir3102	-0.918571	1.9914	0.0296789
Synm	0.809242	5.48914	0.0239632
Zbtb3	-0.456688	3.00882	0.0279975
Pnpla7	-0.560348	4.38396	0.0265772
Trim14	-0.884851	0.902133	0.0302054
Galnt9	-0.761081	6.1205	0.0239632
Arhgef3	0.734928	5.44791	0.0262884
Plscr1	2.3604	-0.498368	0.0291443
Nfix	-0.841632	6.144	0.0221894
Csnk1g3	0.366685	6.62988	0.0221894
Bhmt	-2.548	0.79025	0.0300615
Ipcef1	-0.996272	4.77757	0.0273477
Ifrd2	-0.535653	3.43907	0.0272445
Cyp39a1	1.67746	-0.856093	0.0290958
Hpcal4	-0.521425	6.50895	0.0234513
Gpr162	-0.315403	7.95332	0.0221894
Mamdc4	-0.803728	1.52501	0.0297576
Gjb2	4.28594	3.08666	0.0312435
Arfip1	0.695162	4.0506	0.0271495
Pygl	-0.622889	2.18892	0.0281214
Map3k1	0.631756	3.58852	0.0271495
Wdr24	-0.310721	5.46654	0.0239632
Aig1	-0.328629	5.89243	0.0238623
Lhx6	-0.80315	4.16217	0.0241948
Ano1	2.18905	1.23182	0.0317342
Trpc3	0.92039	4.84942	0.0265772
Art5	1.10702	-3.649	0.0311623
Sdpr	0.984361	3.81238	0.0295606
Zfp513	-0.455895	4.00952	0.0271384
C1r	2.06518	3.86504	0.0304273
Ccdc130	-0.446267	4.35306	0.0265772
Adam17	0.476496	4.89633	0.0265772
Fam168b	0.204448	8.14567	0.0234929
Galm	0.76647	3.09357	0.0324842
Ampd3	0.558377	5.42889	0.0263555
Serpinh1	1.20758	6.37499	0.0245323
Pgm5	1.70426	2.50513	0.033364
Ngfr	-0.932452	1.67983	0.031686
Lrit1	-1.14204	-3.65256	0.0330132
Tox3	-0.783115	3.92816	0.0274218
Nfe2	2.21256	-1.56973	0.0328978
Lmo2	0.492422	4.12933	0.0273913
Aldh6a1	0.63146	5.6864	0.0271384
Scara5	2.40735	1.07846	0.0338277
Yap1	0.678933	3.79943	0.0290958
Fgf16	1.4511	0.432513	0.0343406
Serinc2	-0.591005	2.70304	0.0279975
Col4a4	1.22741	0.695943	0.0338277
Jmjd8	-0.337422	6.44471	0.0249358
Kif26a	-0.951385	4.90686	0.0260974
Tdrd7	0.332453	5.88214	0.0264657
Ogfod2	-0.40447	3.47789	0.0310713
Mir3574	-1.37098	-3.6019	0.0343406
Arsi	1.89712	-0.224463	0.0349983
Fam110d	-1.3725	3.29445	0.0290958
Pltp	0.827791	5.67413	0.0279975
Fbln5	-1.29582	3.33299	0.0335719
Ate1	0.322812	5.74364	0.0268852
Rprml	-1.29843	5.1648	0.028907
Samd3	-1.86292	-3.27629	0.0357805
LOC497934	-0.49207	4.57298	0.0294203
F2r	0.426627	5.6227	0.0271495
Mecom	0.821533	2.33881	0.0364182
Susd2	-1.15075	3.00167	0.0369375
Hephl1	1.80657	-2.94022	0.0362802
Gnal	0.531901	6.84011	0.0271384
Josd2	-0.547131	4.16696	0.0337127
Abcb1a	0.750776	5.04394	0.0324842
Scfd2	-0.329227	5.04653	0.0290958
Evi5	0.403558	6.66099	0.0275225
Trim32	-0.231228	7.17383	0.0271495
Cubn	1.69191	1.28843	0.0377451
Cd68	-0.722312	1.3186	0.0369724
Oxct1	0.379772	8.90997	0.0271384
Klk8	-2.18706	-0.6653	0.0367815
Cox6b2	-1.20205	2.0861	0.0363449
Tmem25	-0.51593	4.5339	0.0347474
Cd36	1.85619	-0.348966	0.0371604
Tom1l1	0.768892	3.38633	0.0364463
Spata5l1	-0.34966	2.98174	0.0341242
Armc7	-0.464511	3.3292	0.0324842
Gucy1b2	1.92751	-1.35439	0.0374681
Vkorc1	-0.481847	3.53405	0.0343406
RT1-A2	-0.84231	2.86963	0.0376111
Gpr158	0.723877	6.95061	0.0295587
Arl4a	0.665746	5.34483	0.0294547
Gfra3	2.07167	-2.12606	0.0378582
Otud7b	0.576756	4.82095	0.0318108
Rxfp1	-1.60737	2.85349	0.0389638
LOC100911827	-1.66317	0.436679	0.0378582
C1qtnf2	-1.10856	3.14892	0.0364182
Wnt9b	-1.82093	-0.0206264	0.0385392
Kcng2	-1.1005	2.1005	0.0394545
Wbscr16	-0.382626	4.5533	0.0319877
Plec	0.82299	8.08789	0.0283088
Cish	-0.908239	1.0607	0.0394545
Ajuba	0.6253	2.95038	0.0361397
Slk	0.506019	6.37083	0.0295606
Adgrf5	0.590687	5.33981	0.0322417
Tnfrsf1a	0.615098	3.55605	0.0359791
Fermt3	-0.845122	1.85091	0.0395551
Bmp7	1.26244	3.58588	0.0361397
Erlin2	0.382227	5.99262	0.0292062
Ube2ql1	-0.332768	7.20725	0.0289279
G6pd	-0.258746	6.44239	0.0290958
Tmem117	0.638415	4.30259	0.0355645
Phgdh	0.501813	6.08797	0.0295587
Olr648	-1.81698	-3.36835	0.0395551
Rnf144b	0.651467	3.9409	0.0375217
Tmcc3	0.424163	5.55315	0.0310224
Slc9b2	-0.615637	3.06828	0.0365662
Aldh4a1	0.378601	5.00914	0.0330184
Arhgap18	0.514433	4.14058	0.0338277
Fam150b	-1.4699	2.36446	0.0396983
Tfap2e	1.12821	-3.64684	0.040108
Gimap8	1.00941	1.71464	0.0409086
Pigl	-0.341018	3.09792	0.0371655
Pde7b	0.646231	3.43633	0.0399322
Tagln2	0.731384	4.66709	0.0342478
Chrm1	-2.26924	5.54855	0.0362802
Ccl24	2.58752	-0.632252	0.0408282
Ltbr	0.644394	4.43993	0.0355645
Vangl1	0.433184	3.4114	0.0364182
Otx2	0.933046	-3.79586	0.0409646
RT1-CE16	1.68571	-0.647747	0.0409646
Rbm46	1.03641	1.01083	0.041874
Satl1	-1.29649	-3.55742	0.0414252
Spag16	1.77963	-0.253717	0.041507
Fbxo3	0.378657	6.66384	0.0310906
Lrrc6	1.84725	0.568948	0.0414252
Aaed1	1.1145	1.6639	0.0414252
Dlg2	-0.541515	8.1047	0.0305866
Zkscan3	-0.223255	5.28266	0.0324842
Tcf15	-1.20571	0.27777	0.0414252
Arhgef37	-0.747861	2.90081	0.0394702
Pnoc	1.03539	3.18044	0.0405552
Rab40c	-0.45914	3.55427	0.0364182
Dock11	0.5863	4.75669	0.0330375
RGD1359108	0.298623	6.10262	0.0320122
Tmem115	-0.327019	5.47594	0.0336983
Inadl	1.22335	4.13031	0.0383672
Mavs	-0.472169	3.88774	0.0385722
Bin3	-0.329823	4.57207	0.0361108
Shmt1	-0.635362	1.54864	0.0423806
Suclg2	0.577441	5.92166	0.0347638
Mutyh	-0.522513	3.26515	0.0362802
Bmp4	2.78765	2.44326	0.0441873
Rnf43	1.16267	1.31804	0.0438869
Hivep2	-0.918524	8.35565	0.0322417
Rxrg	-0.888255	3.54726	0.0369164
Dus1l	-0.333273	5.30284	0.0343406
Tnfsf15	1.3304	1.29371	0.0439106
Rtn4rl2	-1.26843	3.77408	0.0394545
Efemp1	3.36359	2.17286	0.0445729
Spo11	1.81736	-2.61759	0.0442703
Tprg1	-1.60241	-3.30092	0.0443125
Pamr1	1.15131	3.95513	0.0444065
Qsox2	0.366537	5.04824	0.0354463
Spry3	-0.997348	0.942237	0.0445729
Nr2f2	-1.56849	4.59717	0.0360893
Cryga	-0.710589	2.07455	0.0423806
Chrne	-1.35529	1.7367	0.0445729
Srd5a3	-0.479711	3.59315	0.0396385
Fgf7	1.83183	-2.8071	0.0445729
Foxp4	-0.727982	4.45431	0.0360159
Cacna2d2	0.996473	5.03712	0.0343406
Zfp583	-0.424925	3.06516	0.0405189
Fcgbpl1	2.02105	-1.96037	0.0445729
Gnat1	-1.80366	-0.561116	0.0455707
Blk	-1.91674	-2.58585	0.0445729
Hiatl1	0.402984	5.68287	0.0357179
LOC500956	-0.389923	5.56909	0.0355645
Qk	0.562352	6.51863	0.0343406
Kank1	0.798004	5.05527	0.0382036
RGD1562618	-0.506803	6.16522	0.0347474
Rarres1	1.61831	0.855004	0.0458895
Mdfic	1.16936	2.02889	0.0458895
Ctxn1	-0.382228	7.90802	0.0341242
Ubac2	0.399238	5.76666	0.0360521
Htr2a	-1.07484	3.95396	0.0402733
Anxa8	2.58259	-1.07019	0.046193
Inpp5b	-0.307693	5.95116	0.0355645
Slc29a3	-0.603104	3.05475	0.0430323
Tcf12	0.364321	5.73298	0.0355645
Car12	-1.28073	2.43749	0.0481352
Vom1r90	-2.18412	-2.37926	0.046906
Phtf2	0.274637	5.11939	0.0357306
Lrrc71	1.88224	0.61639	0.0481419
Cd93	0.832653	4.63569	0.0369935
Mapk12	0.962866	1.6354	0.0483344
Spock1	-0.72348	6.44108	0.0357306
Dpp8	0.308261	8.42438	0.0347474
Osbp2	-0.340423	7.15019	0.0354463
Tjp2	0.509427	5.1598	0.0383721
Zic2	1.99029	3.96155	0.0405189
Cpq	1.06977	3.67843	0.0481623
Prkar2a	0.243604	6.18635	0.0355687
Hscb	-0.48581	3.66396	0.0414252
Cnnm2	0.472484	5.11548	0.0383672
Mir762	1.42793	-3.49036	0.0488104
Drd5	-2.24986	-0.434174	0.0488858
Asb2	-0.970751	1.66377	0.0496859
Il1r1	1.23629	2.35241	0.0491622
Aff3	-0.585719	6.32416	0.0359791
Gabra4	0.620285	5.92789	0.0383721
Ptpn13	0.852366	4.92304	0.0394202
Hook3	0.465941	5.90715	0.0367815
Lypd5	-1.52407	-0.618459	0.0498973
Slc38a7	-0.527013	4.18265	0.040108
Psmc3	-0.302897	6.60193	0.0364182
Pik3r2	-0.28176	8.01641	0.0361397
Timp3	0.791639	5.81815	0.0388433
Acp6	-0.585545	3.78953	0.0430323
Plcxd3	0.67564	5.95606	0.0381944
Svil	0.822781	5.36968	0.0377451
Scube1	-1.35209	4.85282	0.038947
Mmp16	-0.388463	6.59515	0.0364182
Ptn	0.672123	8.95355	0.0362802
Nars2	-0.330175	3.77588	0.042168
Plcb4	0.977307	5.52936	0.0383721
Fam84a	0.626993	6.27951	0.0378637
Bbx	0.597666	4.19103	0.0435097
Nedd4	0.279184	10.2756	0.0367815
Tmem161a	-0.502133	4.76193	0.0414252
Crk	0.252678	6.4598	0.0377451
Trib2	-0.557342	6.83241	0.0374681
Spata6	0.693695	3.36207	0.0454141
Ndor1	-0.46307	4.65856	0.0409646
Mafb	-0.879947	3.1127	0.0430639
Mpst	-0.389986	5.25761	0.0395551
Etv1	-0.931459	7.02713	0.0387919
Abhd3	0.666971	6.17397	0.0425373
Zswim4	-0.399077	5.0641	0.0395551
Pcdh9	-0.54047	8.40376	0.0385392
B3gat1	-0.409958	7.59542	0.038947
Gtdc1	-0.411998	5.16885	0.042168
Thap7	-0.389979	4.38569	0.0445729
Mgat4a	0.357545	6.11417	0.0402324
Fam163b	-1.00577	4.93087	0.0438869
Dpysl4	-0.399719	7.02794	0.0394545
Vamp3	0.408185	5.50348	0.0414252
Sf3a2	-0.64613	3.74517	0.0445729
Lsm14a	0.296336	5.94501	0.0402733
Eif3a	0.493019	7.75629	0.0394702
Msn	0.607846	4.68404	0.0430323
Ctnna1	0.390744	6.83699	0.040097
Ppfia2	0.327026	7.90013	0.0395551
Cntnap4	-0.799611	6.25888	0.0401063
Lck	-0.497957	2.64101	0.0496867
Nnt	0.516207	5.66436	0.0415124
Plxna2	-0.768769	7.8199	0.039832
Adsl	-0.273793	6.49675	0.0402733
Nsmce1	-0.424987	4.62751	0.0445729
Dnajc4	-0.467667	3.77674	0.0496867
Trpm4	-0.721432	4.25837	0.0429957
Mapk1ip1l	0.309249	5.24427	0.0420449
Ptov1	-0.356906	7.86346	0.0406136
Mdh2	-0.231593	7.63177	0.0409086
Thrap3	0.284295	7.60451	0.0408282
Klhl5	-0.294357	7.24826	0.0409646
Rad23b	0.301001	8.17325	0.0409476
Traf4	-0.329407	5.44649	0.0414252
Tsku	-0.507773	2.84226	0.0461891
Micu1	-0.29561	7.5831	0.0414252
Nr3c1	0.521838	6.62635	0.043541
Klhl9	0.390223	7.84353	0.0414252
Flnc	0.871488	4.57441	0.0445729
Npdc1	-0.315104	7.61491	0.0414252
RGD1310352	0.36455	6.83459	0.041874
P4hb	0.31252	7.93668	0.0414252
Grb14	-0.578546	5.38424	0.0438869
Cflar	0.390934	4.56035	0.0488037
Snx15	-0.362136	4.77222	0.0463838
Mark1	-0.302103	6.97705	0.042168
Bmpr1a	0.424496	6.24365	0.0429957
Reep3	0.592004	5.02361	0.0481352
Capn2	0.268928	7.04389	0.0429585
Scarb2	0.281739	7.66823	0.0429339
Afap1l2	0.577348	4.68181	0.0488037
Fkbp8	-0.335415	8.4875	0.0429339
Fbxo25	-0.288116	5.94995	0.044492
Fam160a2	-0.351383	6.26453	0.0441237
Scamp3	-0.30329	5.29172	0.0455707
Akap5	0.700883	6.77895	0.0460023
Myo16	-0.48847	6.94742	0.0435653
Prkcb	0.509975	9.00654	0.0436262
Angptl4	0.637228	4.52789	0.0488208
B3galt2	-0.915288	6.34239	0.0446053
Crim1	0.537727	5.919	0.0448233
Hipk3	0.251503	6.96936	0.0445729
Atat1	-0.556708	4.84467	0.0450921
Pkdcc	-0.62658	4.23855	0.0496029
Sh2b2	-0.500114	4.18234	0.0462591
Ptpru	-0.924558	5.89422	0.0458895
Kcnf1	-0.621779	6.41276	0.0489444
Wnt7b	-1.14943	5.37292	0.0484796
Lrp3	-0.356248	7.15823	0.0460858
Atg101	-0.383586	5.58245	0.0491876
Ldb1	-0.339428	6.86517	0.0461152
Luzp1	0.499862	6.05971	0.049569
Cyld	0.356014	6.13595	0.0496867
Nalcn	0.45778	7.82963	0.047162
Arpp21	-0.907136	8.86501	0.0472893
Adam9	0.276118	6.33544	0.0496867
Cdk19	-0.406155	6.6364	0.0497061
Gnai1	0.384171	7.81258	0.0496867

## Sheet: P9LIIvsLDeep
	logFC	AveExpr	adj.P.Val
Brinp3	-2.60738	6.32744	2.73836e-11
Rassf2	1.44702	5.90695	5.01425e-10
Slc15a5	-6.1933	-0.714533	3.71393e-10
Tle4	-2.01046	6.87204	1.15939e-09
Slc12a4	1.49963	4.70808	1.80703e-09
Neto2	-1.59661	6.19177	1.80703e-09
Ndrg3	-1.32716	8.32146	1.80703e-09
Sema3c	-3.33375	6.10845	1.11288e-08
Lrrtm2	-1.72095	6.53136	1.11288e-08
Col23a1	-3.15584	3.42422	2.19268e-08
Sstr2	-2.1735	4.14617	2.62685e-08
Drd5	-5.50754	-0.434174	1.52621e-08
Nxph3	-4.08487	4.59224	1.02505e-07
Aldh1l1	1.51212	5.60208	1.47774e-07
Pc	0.812977	6.5877	1.78643e-07
Lrrc63	-4.07228	-0.709933	1.47774e-07
Grik3	-2.36317	5.75	3.01197e-07
Ctgf	-3.62337	4.05791	3.38021e-07
Pdzrn3	1.52394	6.04131	3.53071e-07
Lrrtm3	-1.76985	6.07648	3.69441e-07
Sptb	1.33012	6.90669	3.78949e-07
Lcat	3.07614	3.2427	4.72807e-07
Itga8	-1.95192	4.43247	5.68217e-07
Myh2	-3.31187	1.31425	4.04652e-07
Rprm	-5.0798	4.06964	5.66657e-07
Myh1	-4.05557	1.61798	5.68217e-07
Arg1	-2.08315	2.25313	8.8601e-07
Postn	-2.87109	3.97045	9.15225e-07
Msx2	4.17433	-0.00576102	6.05777e-07
Camk2d	1.10576	7.44161	9.15275e-07
Bcan	1.06384	8.36277	1.0011e-06
Nptx1	-3.36481	6.02354	1.08926e-06
Pcsk5	-2.6009	5.02601	1.20955e-06
Reln	2.66897	8.62148	1.08926e-06
Cplx3	-4.11028	3.26573	1.25563e-06
Bhmt	-5.06905	0.79025	1.08926e-06
Fezf2	-4.61049	3.7385	1.25563e-06
Sema3e	-1.99775	4.82941	1.52316e-06
Myh3	-3.07104	2.69197	1.62055e-06
Pip4k2c	-0.782408	6.18113	1.62055e-06
Cntnap4	-1.96865	6.25888	1.62055e-06
Tshz3	-3.03307	4.92513	1.76091e-06
Mmp14	1.73984	4.783	1.73169e-06
Stat5b	1.00784	5.17743	1.76091e-06
Ccnd2	1.16308	6.07958	1.76091e-06
Stat3	0.748955	6.156	1.91121e-06
Ramp3	-1.54595	3.46879	2.2725e-06
Prokr1	-5.57732	-0.0742782	1.91121e-06
Fgfr2	1.04002	6.29677	2.23152e-06
Tmem178a	-1.24307	6.10055	2.23152e-06
B3galt2	-2.16245	6.34239	3.02186e-06
Calb1	1.9546	6.91944	3.58955e-06
Brinp2	-1.18764	7.03456	3.58955e-06
Pth	-1.90092	-3.72346	2.23152e-06
Anks1b	-0.627362	8.5845	3.64973e-06
Syt10	-3.28196	2.64364	3.63677e-06
Prickle1	-1.317	6.65722	4.19005e-06
Ngef	-1.63706	7.54538	4.36552e-06
Snx33	1.72878	3.58422	5.25495e-06
Lingo2	1.04392	4.76918	5.22738e-06
Neu2	-2.40163	2.62713	5.43402e-06
Smoc2	-3.68481	2.62159	5.45668e-06
Ssfa2	0.979351	5.3976	6.10696e-06
Rxfp1	-2.03857	2.85349	7.35166e-06
Sardh	0.937817	4.23209	8.73177e-06
Ipcef1	-1.58506	4.77757	8.43495e-06
Itgb4	6.21514	2.404	8.74919e-06
Rd3l	-2.62149	1.77693	8.73177e-06
Paqr8	1.09073	5.41219	9.30636e-06
Adamts9	1.89746	3.67341	1.06307e-05
Masp1	-0.977651	5.94218	9.4331e-06
Slc8a3	-1.18561	5.56684	1.02193e-05
Sox5	-1.32539	5.70422	1.04557e-05
Rasgrp1	-3.06843	6.72895	1.06307e-05
Krt1	-2.81733	0.479535	1.02341e-05
Ncald	-1.51602	8.71528	1.14846e-05
Plod1	1.34864	4.6373	1.2907e-05
Btbd17	0.976676	4.59912	1.2907e-05
Clec1a	-1.84514	2.47691	1.45226e-05
Jam2	1.05487	5.7751	1.2907e-05
Lrp4	1.51725	6.43614	1.2907e-05
Plcb3	0.818273	4.37347	1.45226e-05
Mmp17	-1.42168	4.84718	1.47941e-05
Tlr5	3.32406	-1.72379	1.06307e-05
Ncan	1.16597	9.30385	1.45226e-05
Kcnk1	-0.894909	5.64343	1.54496e-05
Samd7	-3.32752	-2.39461	1.16678e-05
Slc38a3	0.864678	6.81885	1.47941e-05
Rgs18	-4.45678	0.750571	1.6427e-05
Mxra8	1.69809	3.99182	1.98184e-05
Tp73	4.25446	0.110859	1.65244e-05
Ppfibp1	1.02972	6.72637	1.68018e-05
Akt2	0.736735	6.00432	1.78405e-05
RGD1561849	-1.31682	7.21729	2.46042e-05
Acpp	-3.55575	-2.48009	2.20801e-05
Vcsa1	-3.92021	-2.35819	2.31107e-05
Ccl24	4.66433	-0.632252	2.65686e-05
Nin	-1.03804	5.65051	2.77965e-05
Ptgfr	3.97549	1.10775	2.77398e-05
Sparcl1	1.10419	10.6736	2.65686e-05
Heph	2.04461	3.3654	3.4752e-05
ST7	-0.683495	5.05302	3.13823e-05
Hmgcs2	1.65165	4.38125	3.43493e-05
Cyp7b1	1.23236	3.97773	3.51859e-05
Sstr4	-1.17764	3.77904	3.47474e-05
Zfp423	1.07362	5.73235	3.3248e-05
Rab26	-1.37139	5.54885	3.43493e-05
RGD1309821	0.982281	4.37741	3.75835e-05
Slc6a12	3.54083	-1.00633	2.92749e-05
Gfap	1.62762	8.30276	3.3248e-05
Tspan1	-2.2134	1.00669	3.51859e-05
Slc1a1	-0.524856	6.45681	3.35497e-05
Sulf1	-2.48356	4.48267	3.84254e-05
Insrr	4.18595	-0.166263	3.80509e-05
Otop3	-2.99983	0.900199	4.49447e-05
Abca1	1.21918	6.5315	3.92864e-05
Fgfr1	1.10624	6.17674	4.04666e-05
Zfp608	1.0603	5.88423	4.11188e-05
Sfmbt2	-1.39578	2.65859	5.76571e-05
Bace2	1.56192	2.51652	5.76571e-05
Pald1	0.84925	4.64956	5.31019e-05
Bmpr1a	0.843946	6.24365	4.76274e-05
Tmem41a	-0.80272	4.23262	5.76571e-05
Robo1	1.03656	7.33383	5.0399e-05
Gramd3	0.992182	5.45906	5.31019e-05
Lcp1	-1.53166	5.13448	5.61503e-05
Ivns1abp	-0.860336	7.56242	5.26668e-05
Tjp2	0.898971	5.1598	5.82834e-05
Chrdl1	1.51521	3.3755	6.93795e-05
Drd1	-1.93442	4.01312	6.78107e-05
Cars	-0.457898	6.74476	5.79282e-05
Tbr1	-3.14034	4.94778	7.45164e-05
Stra6	2.83367	1.21074	7.28515e-05
Dcc	0.90811	6.23842	6.71496e-05
Galnt9	-1.17742	6.1205	6.84093e-05
Ggt5	-2.02814	1.0681	7.79454e-05
Axl	0.951981	5.4018	7.28515e-05
Slc27a1	0.706382	6.3527	6.94178e-05
Actr3b	-0.824713	6.5755	6.93795e-05
Id3	2.2707	5.53194	8.37195e-05
Pdzd3	-2.54369	1.82475	8.62299e-05
Atp1a2	1.46605	9.75872	7.67375e-05
Tmem164	1.1707	6.33274	7.97993e-05
Lama5	1.54657	4.24407	9.52943e-05
Flnc	2.11036	4.57441	0.000101237
Svil	1.63524	5.36968	9.26249e-05
Zhx3	0.485076	6.66934	8.53839e-05
Rps6ka2	-0.880281	7.09946	8.53839e-05
Tnfrsf1a	1.08115	3.55605	0.000124221
Ralyl	-0.860085	5.79617	0.000104087
LOC498368	0.920241	3.49256	0.000127421
Gldc	1.0381	5.2222	0.000116352
Upk1b	4.10825	-1.24906	0.000122377
Sorcs3	0.900819	6.27881	0.000114963
Aebp1	2.86425	4.96859	0.000131118
Adamts3	-1.94959	4.67008	0.000124221
Gcg	-4.29498	-1.5431	0.000129722
Pcdh7	1.03805	7.41543	0.000116467
Pcdh8	1.66731	6.41161	0.000122377
Fam163a	1.12297	4.2785	0.000127251
Msln	4.28513	0.63987	0.000141984
Slc9a3r1	0.857466	5.43061	0.000124221
Serpinf1	3.99401	4.02531	0.00014502
Txnip	1.59085	6.34615	0.000124221
Adcy7	0.803678	3.81603	0.000130354
Tgfbr3	2.18107	3.90574	0.000155789
Acss1	0.956312	5.79599	0.000131118
Kif13b	0.993242	5.70957	0.000131118
Cpt1a	0.873909	5.85355	0.000130354
Ptprg	0.89579	7.46666	0.000127561
Kif1c	0.867716	6.57331	0.000136249
Ptpn13	1.5423	4.92304	0.000153455
LOC367195	-1.8178	0.503974	0.000155207
Sccpdh	-2.54115	0.266554	0.000167154
Bnc2	5.31638	0.793985	0.000181493
Tmbim1	1.33881	2.93484	0.000188699
Map4	0.424322	8.44513	0.000140197
Fap	-2.91346	2.58847	0.000188699
Col14a1	1.83102	2.48817	0.000185485
Slc22a2	3.48723	-2.12041	0.000166167
Tcn2	1.25194	4.7334	0.000175428
Yars2	-0.770749	3.66002	0.000188699
Il17re	3.38355	-0.520281	0.000178643
Rai14	1.0475	4.59566	0.000182038
Nmral1	-1.06074	3.95327	0.000192902
Lamb2	1.62547	5.72375	0.000175428
Tg	-1.95824	0.457186	0.000192685
Dpp4	-2.19491	3.83961	0.000189084
Pdlim5	1.02974	5.11742	0.000182038
Vcl	0.919239	6.0929	0.000175428
Loxl1	1.53583	4.24983	0.000188699
Slc16a11	2.57741	4.26772	0.000205936
Slc4a2	0.86936	4.9798	0.000189084
Pnlip	-4.08271	1.3329	0.000224382
Lhx2	1.12324	6.35034	0.000182038
Tnc	1.721	6.97573	0.000181493
Fcgrt	1.58149	5.10646	0.000204867
Efemp1	5.49588	2.17286	0.00025359
Il6st	0.816252	7.1975	0.000188699
Abcb1a	1.11956	5.04394	0.000225575
Bmp7	1.91555	3.58588	0.000242353
Ace	-1.46561	3.55631	0.00025359
Kcnmb4	-1.04153	5.83354	0.000209631
Ddr2	1.93619	4.11128	0.00025359
Gtdc1	-0.716369	5.16885	0.000228723
Lpar3	3.59401	-0.510065	0.000246068
Notch2	1.69853	5.98467	0.000245205
Atp6ap1l	-2.12404	1.99074	0.00032844
Golim4	0.994851	4.72161	0.000299749
Esr1	-2.85179	-0.0618401	0.000331775
Gab1	0.757974	5.42398	0.000282947
Eya2	4.10646	0.575394	0.000331775
Inppl1	0.833529	5.66764	0.000281668
Mrc2	2.51083	4.31376	0.000330176
Car14	4.40263	0.551135	0.000336416
Fbln5	-1.56594	3.33299	0.000322099
Tbc1d2b	0.72722	5.91253	0.000282947
Emilin1	1.49017	4.37947	0.000322099
Sorbs3	1.09185	4.41518	0.000330176
Pear1	1.29048	4.32931	0.000336416
Tma7	-1.85041	0.871371	0.000363655
Ptar1	0.820439	4.45553	0.000331775
Foxp1	-1.08948	5.11674	0.000328446
Tcf12	0.629008	5.73298	0.000320269
Fgf9	1.13021	2.88659	0.000399849
Cck	-1.9099	7.39512	0.000312586
Col5a2	1.88351	5.18625	0.000330176
Stambpl1	-0.640783	4.99808	0.000331775
Prkd3	0.885695	5.35495	0.000328446
Fzd1	1.2677	5.21721	0.000336416
Glud1	0.608703	9.10309	0.000310286
Mpped2	0.887576	4.94004	0.000330176
Vopp1	-0.614974	7.92845	0.000313358
Arhgap22	-1.01431	2.87372	0.000411607
Foxc2	4.70646	0.231479	0.000421326
Bmp1	0.936523	5.31641	0.00033212
Dock1	0.884315	6.14454	0.000330176
Limd1	1.10899	3.97473	0.000397904
Slc25a14	-0.609377	5.46543	0.000343169
Wls	1.3462	6.29477	0.000336416
Wnt9a	-1.77822	2.62538	0.000469688
LOC100294508	0.435803	7.02338	0.000331775
Prex1	0.846584	7.85481	0.000331775
Coa7	-0.687152	3.68561	0.00041133
Fcna	2.117	0.731678	0.000434746
Egflam	1.59598	3.90699	0.000430828
Pja1	-0.59514	8.34477	0.000336416
Oprm1	-2.09138	2.15929	0.000495829
Asgr1	3.25276	-0.0604295	0.000469688
Olfm1	-0.536178	9.53286	0.00034652
Grem1	-1.47425	3.18724	0.000452085
Atoh8	-1.43198	2.02168	0.000519892
Piezo1	1.36595	4.06996	0.000455335
Itgb1	0.757071	7.39419	0.000372086
Rab38	-2.55661	0.835092	0.000518042
Casr	1.77619	1.29559	0.000548475
Rpain	-0.807642	3.6664	0.000513456
Dok7	-2.04153	2.32245	0.000548475
Tgfbr2	1.67345	4.22672	0.000490482
Fam180a	5.2308	1.44519	0.000548475
Klk8	-3.18262	-0.6653	0.000535456
Nxn	0.932735	4.67957	0.000490482
Rap2a	-0.761384	3.64506	0.000525495
Aqp4	1.25343	8.28225	0.000408321
Uap1l1	1.15023	3.6135	0.000535456
Fibin	3.42943	1.4525	0.000548475
Man1a1	1.34372	5.60298	0.000453946
Prkd1	-0.903635	3.959	0.000519892
Lonrf3	0.957459	3.68954	0.000548475
Cpm	-1.91233	4.54573	0.000525495
Necab3	-1.02084	5.9088	0.000453107
Elovl5	0.696714	5.8413	0.000455109
Adamts2	1.72247	4.30791	0.000535456
Shisa3	5.32592	0.887566	0.000595224
Tnxa-ps1	1.56958	1.56686	0.000595974
Ccdc101	-0.580159	4.37926	0.000524334
Pomc	-1.08808	1.45024	0.000572999
Kank4	1.55803	3.08562	0.000595974
Kank2	2.06113	4.9658	0.000535456
Tmcc2	0.456226	8.06921	0.000468071
Fbn1	1.39914	5.3236	0.000504791
Traip	-1.05574	3.80492	0.000569101
Timp3	1.21969	5.81815	0.000508449
Adamts12	2.55179	4.44324	0.000541136
Klk7	-2.31353	-3.30104	0.000595224
Ankrd54	-0.658796	4.14762	0.000569101
E2f1	-0.627363	3.50564	0.000569101
Mat1a	-2.64897	-2.1796	0.000595224
Fgf1	3.56336	-0.536499	0.000603749
Evc	0.863664	3.28972	0.000621856
Tnfsf13	1.8857	3.10152	0.000675377
Cth	0.934162	3.33018	0.000621856
Pbxip1	0.99766	5.77968	0.000519892
Tln1	0.99434	6.77328	0.000525495
Myh4	-3.18986	-0.806664	0.000650223
Olfml2a	2.28902	4.75079	0.000583226
Adam17	0.683262	4.89633	0.000569101
Fkbp10	1.2671	4.06361	0.000600974
Tgfbi	2.28813	2.65192	0.000715003
Snx7	-0.747148	4.88953	0.000569101
Pdpn	1.08006	5.15465	0.00056811
Zcchc24	0.641647	6.76214	0.000540396
Nacc2	0.859723	5.32599	0.000591358
Smad6	2.30921	0.926304	0.000712613
Kcnf1	-0.984278	6.41276	0.000548475
Ahnak	2.75484	7.2882	0.00054901
Uaca	1.29324	4.73601	0.000591545
Pak1ip1	-0.57439	4.20297	0.000635819
Kcnj13	5.03023	0.0737605	0.000759464
Pros1	1.19085	3.84525	0.000675377
Aass	1.74028	2.57821	0.000778483
Polr3gl	-0.78536	3.52185	0.000714134
Rest	0.94703	3.94854	0.000680575
Pld2	0.849647	5.23595	0.000595974
Col9a1	-1.41514	1.97132	0.000793245
Lect1	3.46364	-2.23348	0.000728206
Crispld2	2.73923	1.75868	0.000796195
Nnt	0.834172	5.66436	0.000604426
Chic2	-0.64346	3.33731	0.000753545
Ptgds	7.50419	6.80971	0.000714134
Snca	-1.11772	8.19447	0.000578573
Hhip	2.13693	2.63874	0.000810931
Plcd4	0.95892	4.32528	0.000671736
Map7d3	2.95186	0.0142844	0.000793245
Ston2	1.10745	5.31108	0.000643284
Aimp2	-0.537039	5.09782	0.000653431
Pla2g3	3.32417	1.11809	0.00087771
Enpp6	-3.4695	0.13602	0.00083039
Slco2b1	0.792088	4.84083	0.000722073
Hpca	-0.877541	7.4861	0.000628316
Ccl11	-3.03638	-2.80302	0.000821682
Rab11fip1	2.51105	1.02801	0.000885293
Cyfip1	0.4532	7.31623	0.000650223
Nlgn1	0.586775	7.33611	0.000656878
Aldh7a1	0.565398	5.84127	0.000682943
Orc6	-0.772641	3.89717	0.000808535
Pkhd1l1	3.59967	0.203086	0.000944018
Zfp516	0.943458	4.20415	0.000848505
Nubpl	-0.917392	3.16343	0.000941085
Rbp1	2.09582	3.34711	0.000936346
Gfra4	-1.10433	2.59948	0.00097779
Prodh	0.991632	5.21869	0.000832876
St3gal1	-1.20923	4.03873	0.000835409
Chodl	2.02482	2.93041	0.000808244
Gmip	-1.3064	4.42039	0.00087096
Slc6a20	3.40725	3.80906	0.000985716
Fermt2	0.458286	6.94241	0.000726793
Rab3c	0.906372	6.46354	0.000753169
Wdr86	4.90399	0.759472	0.00107435
Ldlrad4	0.655949	4.6889	0.000837946
Msn	0.994415	4.68404	0.000837946
Tram1l1	-0.627314	5.25186	0.000801507
Chst14	1.35002	1.33191	0.00108291
Olr1201	-0.867855	-3.81102	0.00102471
Rpa3	-0.997532	2.94297	0.0010341
B4galt3	-0.529858	5.92781	0.000808244
Efna2	-0.692996	2.9022	0.00102356
Rbm39	-1.53124	2.17428	0.00114513
Calb2	-1.76583	6.24606	0.000793245
Ptgdrl	3.4304	-1.05798	0.00108291
Dnaaf2	-0.572708	3.99725	0.00100352
LOC100361083	1.06561	4.94277	0.000934857
Slc24a3	0.711683	7.43781	0.000816273
Lifr	0.740177	5.33332	0.000907282
Mt4	-3.59659	-1.4343	0.00116219
Ccdc80	1.72811	4.30639	0.000987709
Htr1b	-0.773277	3.83269	0.00097558
Parp14	1.14698	3.47002	0.00108291
Foxd1	3.74968	0.540059	0.00120932
Apoe	0.858322	10.6625	0.000850603
Ubash3a	-2.78966	-0.0476944	0.00127796
Mboat7	-2.24595	0.292265	0.00124713
Pde3a	0.923565	3.62824	0.00113773
Slc41a1	1.19617	5.7582	0.000948514
Abcc3	1.34007	1.69466	0.00132529
Clp1	-0.744811	3.96227	0.00113773
Agtrap	0.886865	3.85153	0.00116219
Tbx2	2.08395	0.0850511	0.00124836
Cited2	-0.758916	4.84394	0.00103977
Cpz	4.53788	1.50547	0.00134379
Slc13a3	2.50746	5.11561	0.00106806
Abhd4	0.65794	6.63627	0.000948172
Adrbk2	-0.773637	5.59108	0.000983515
Galntl6	-0.795519	4.17557	0.00111132
Fam110b	-0.577678	6.35111	0.00094977
Icam1	1.68275	1.77677	0.00139754
Magi1	0.547868	7.06033	0.000948514
Vcam1	0.720693	5.64532	0.000979265
Fat4	1.30403	7.21959	0.000962145
Chchd2	-1.90216	0.864529	0.00140364
Foxn4	3.39241	-2.27797	0.0013428
Mrgprf	4.7109	0.285747	0.00144963
Serping1	4.30705	1.22455	0.00144963
Myh14	0.943951	4.35727	0.00120932
Ankrd55	0.66374	3.7079	0.00117523
Lox	4.01519	0.736038	0.00150965
Tmtc2	0.875609	4.50687	0.00119673
Gpc3	2.96784	4.634	0.00129273
Akr1c19	2.69023	0.482853	0.00144963
Retsat	0.861529	5.57481	0.00112508
Phactr2	0.966258	3.37517	0.00140364
Inpp4b	0.639189	4.92233	0.00117766
Mmaa	-0.547357	4.55551	0.00120932
Anxa2	2.58284	4.80135	0.00125314
Hs3st5	-0.692877	4.14817	0.00116219
Scarf2	0.857714	4.67931	0.00118073
Ptgdr	3.3151	-1.36025	0.00149391
Lef1	1.61276	1.88634	0.00160762
Wipi1	0.71856	4.49525	0.00129273
Zfp217	1.07385	2.54702	0.00156328
Rad1	-0.720179	3.18153	0.00144911
Lama1	1.74515	4.49409	0.00128362
Trib2	-0.8465	6.83241	0.00108291
Mpzl2	4.61352	-0.561655	0.0016092
Ccdc8	0.90439	3.82638	0.00138647
Ift57	-0.578655	5.51656	0.00118542
Tnfrsf19	0.868547	4.66196	0.0013401
Vim	1.62537	7.21979	0.00116219
Dab2ip	0.656413	7.55874	0.00116219
Prkca	0.758189	6.65175	0.00117941
Gpr81	3.92168	-0.593646	0.00173709
Ptgfrn	0.856128	7.122	0.00118073
Slc47a1	4.67369	1.06493	0.00178908
ste2	-1.82616	-3.52033	0.00170499
Sult1e1	-1.82616	-3.52033	0.00170499
Metap1d	-0.794965	2.84784	0.00169289
Slc12a7	1.66723	3.84098	0.00158867
Cryga	-1.19449	2.07455	0.00178908
Smr3a	-2.54395	-3.08716	0.00174759
Nppa	-2.01993	0.964099	0.00186349
P4ha3	-1.53845	2.43415	0.00177454
Aspg	3.42695	0.210959	0.00187778
Htra3	1.27058	3.80124	0.0016092
Islr	4.32759	3.83657	0.00186349
Abcc9	0.731963	4.65055	0.00140364
Mbtps1	0.290202	6.87902	0.00131214
Anxa8	3.69946	-1.07019	0.00187778
Arsb	0.391398	6.41713	0.0013401
Slc7a2	1.44224	3.42517	0.00178908
Lgi4	1.15254	3.94104	0.00182921
Cox6b2	-1.65785	2.0861	0.00189773
Fam151b	-0.704978	3.8146	0.0017176
Pknox1	-0.670933	3.75026	0.00173709
Mterfd1	-0.596499	4.22856	0.00170611
Fbln1	2.47969	4.87714	0.00168535
Lmo2	0.714634	4.12933	0.00166198
Vom2r19	-0.704744	-3.82548	0.00202754
Lhfpl2	1.11675	5.4515	0.00155649
Ddr1	0.682301	6.03476	0.00149391
Wbp1l	0.397084	6.51467	0.00144963
Pard3	0.851086	5.22908	0.00155649
Cpxm1	0.866083	4.58341	0.00162649
Rgs3	0.767457	5.7264	0.00153328
Fzd10	1.48441	2.56342	0.00215339
Bmyc	-0.646336	5.03016	0.00162484
Peli1	-0.770737	5.56012	0.0016092
Suclg2	0.76542	5.92166	0.00159093
Prodh2	-1.5867	0.854239	0.0023152
Smo	0.970796	3.91055	0.00191015
Fmo3	4.17405	0.428636	0.00236138
Krt8	4.00481	0.322418	0.00237274
Cd163	4.6459	1.20631	0.002366
Slc13a4	5.97307	3.21193	0.00237838
Coq10a	-0.585954	5.23025	0.00170611
Hist2h2ab	-1.21447	2.39827	0.00230709
Glrb	-0.548882	7.06056	0.00159406
Gabra2	1.06121	6.97245	0.0016092
Slc4a4	1.09859	6.55917	0.00162316
Pld1	0.703037	4.65846	0.00180941
Susd2	-1.35887	3.00167	0.00245591
Lrrc57	-0.512333	4.43099	0.00196268
Ppap2b	0.722031	7.96442	0.00162484
Ctdsp1	0.940797	5.12996	0.0018653
Cnn3	0.573272	7.50157	0.00164058
Pdgfrb	1.02014	6.00126	0.00170499
Kcnip2	-2.65947	-1.13963	0.00246055
Fcer1a	2.50303	-3.3317	0.00246055
Dtnb	-0.478912	6.26558	0.00170499
Adamts10	0.871124	5.21863	0.00179178
Pcp4	-1.14358	7.07875	0.00166878
Tagln	2.5719	3.35088	0.00246055
Zdhhc13	-0.617725	5.21388	0.00179254
Tmcc3	0.579493	5.55315	0.00178908
Vwa3a	-3.36055	3.6121	0.00255702
Romo1	-2.18941	-0.724873	0.00251033
Nkd1	0.912502	4.14808	0.00212923
Lrrtm4	-0.89559	5.14974	0.00186349
Thbd	2.75054	3.83665	0.00217394
Irak1bp1	-0.5594	4.64357	0.00193945
Arg2	-0.689193	2.93541	0.00216864
Meaf6	-0.45226	5.92398	0.00178908
Prkcq	0.933633	4.02773	0.00196268
Slc7a11	2.69368	6.32491	0.00187778
RGD1311892	-1.65555	0.936815	0.00268637
Kcnn2	-0.562332	4.14586	0.00212923
Slc2a1	0.576815	6.18129	0.00186349
Chac1	-0.818811	3.39007	0.00244307
Edn3	2.92628	0.274523	0.00272749
Lpar1	2.89869	3.9056	0.00270182
Tefm	-0.733271	2.83238	0.00269352
Pgm5	2.3371	2.50513	0.00284383
Cdh1	5.0552	1.53307	0.0028892
Idh2	0.620716	6.28728	0.00193724
Sp140	1.41301	1.79345	0.00289101
Mesp2	-1.62873	0.5219	0.00289101
Cyth2	-0.573052	7.15291	0.00188824
Htra1	0.806099	4.98024	0.00214049
Sh3gl3	-0.680326	5.61849	0.00204108
Pltp	1.1058	5.67413	0.00212923
Col6a2	2.06412	5.17921	0.00212903
Kctd8	-1.25292	2.95762	0.00250893
Slc26a7	2.13702	1.75938	0.00288391
Oaf	0.774638	5.24509	0.00213993
B3gnt4	-2.30196	0.314965	0.00294245
Sema3a	1.60204	5.18464	0.00236138
Igfbp2	1.56197	6.64112	0.00196268
Lrrk1	1.03432	3.31875	0.00272041
Gria3	-0.784998	7.6953	0.00196268
Slc6a13	4.82532	3.15388	0.00299127
Mmd2	0.664404	7.48323	0.00196268
Tjp1	0.926828	7.05888	0.00198311
Ednrb	1.0202	5.26225	0.00216864
C1qtnf3	4.25239	0.298557	0.00307948
Nfatc4	2.12946	1.69269	0.00310351
Ints12	-0.658836	3.90515	0.00255702
Slc2a3	-1.36632	1.19553	0.00311178
Rp9	-0.742317	2.69142	0.00289101
Twist1	2.63571	0.783035	0.0031061
Xkr7	-1.38127	3.28483	0.00276906
Ercc1	-0.642093	4.75168	0.00237884
Zfhx4	2.24442	3.86245	0.00292577
P3h1	0.742837	4.06324	0.00252272
Ptrf	1.66176	4.32127	0.00253949
Aldh6a1	0.761269	5.6864	0.00221194
Irgm	1.31234	1.60436	0.00321019
Thbs1	1.70234	4.38091	0.00234889
Plat	1.0874	5.73135	0.00221361
Cybrd1	1.88019	1.52561	0.00326761
Ctsh	1.00075	5.48506	0.00230478
Mir344b-1	-1.44236	-3.65069	0.0031898
Col3a1	4.91356	5.57658	0.0026538
Six1	3.67044	-1.34294	0.0032147
Emp3	2.6849	1.93754	0.00328377
Nts	-4.33967	-0.747051	0.00327987
Gja1	1.42504	7.51841	0.00214834
Tmem163	-1.32632	5.2556	0.00229642
Aldh3a1	2.84684	0.305839	0.00329192
Trim5	1.07415	3.30838	0.0028892
Sspn	1.14156	3.8027	0.00291243
Phyhip	-1.67827	1.1272	0.00338213
Aldh1a2	6.08834	2.9654	0.00338213
Tnn	-2.05658	1.09276	0.0034152
Zfp260	-1.78634	0.517538	0.00338213
Sdc4	1.00607	5.06	0.00253088
Rlim	-2.35315	-0.241844	0.00337572
Pla2g16	1.0058	3.87067	0.0029274
Ucma	-3.36973	-1.3155	0.00338213
Kansl2	-1.65013	0.764053	0.00344948
Sipa1	0.830665	4.50127	0.00264457
Rcl1	-0.805776	3.11364	0.00317387
Kcnd2	0.629974	6.944	0.00231944
Aox1	2.48836	2.81387	0.00342688
Cmtm5	0.803423	4.15841	0.00291243
Rab39a	-0.576849	3.79613	0.00307944
Tns4	1.74536	-3.53502	0.00364046
Tek	0.97159	4.98997	0.00271659
Pcdhb5	-0.47419	4.23692	0.00291243
Ccdc59	-0.607857	3.764	0.0031061
Dsn1	-0.947304	2.46378	0.00342688
Mturn	0.649018	6.75478	0.00246055
Synm	1.00159	5.48914	0.00271415
Stat5a	1.16455	1.74637	0.00370712
Opcml	-0.777026	7.04975	0.00250921
Cep78	-0.522741	3.83139	0.00298965
Rhoc	0.787499	4.75897	0.00277054
Fam89a	-0.922982	2.25928	0.00352904
Apol9a	3.52283	-1.15107	0.00377242
Prrx2	3.97112	-0.68896	0.0038789
Slc35f1	-0.639568	7.08529	0.00253618
Eepd1	-0.739952	4.94316	0.00272223
Cbs	0.626517	6.04187	0.00265185
Gdf11	0.343183	5.58446	0.00271659
Pmp22	1.06557	4.73828	0.00284082
Stx8	-0.657883	4.97391	0.00287381
Gypc	1.9173	1.63011	0.00395966
Med31	-0.741351	3.97009	0.00322508
Ltbr	0.845605	4.43993	0.00303545
Igf2	4.54852	5.93512	0.00302395
Serinc2	-1.36522	2.70304	0.00389955
Spon1	-1.43042	6.71203	0.00269352
Atp5f1	-1.61315	1.7789	0.00395966
Il11ra1	1.05937	4.18523	0.00327749
Col13a1	3.27714	0.147402	0.00403037
Ociad2	-0.883578	5.24186	0.0029386
Ptpru	-1.35896	5.89422	0.00276568
Rftn1	-1.15731	3.95556	0.00320202
Mtmr11	0.767583	3.96083	0.00329192
Rpusd3	-0.628852	3.93737	0.00333492
Hmcn1	1.41678	4.75212	0.00293379
Fkbp9	1.2645	5.33354	0.00291346
Rsph9	-0.827098	4.29688	0.00317022
Lepr	1.19172	4.31644	0.00321019
Dtd2	-0.709794	2.95203	0.00372815
Ypel4	-0.912611	3.95076	0.00371625
Meis2	-1.24827	6.7159	0.00276395
Znrd1	-0.708727	3.79403	0.00338213
Hspb8	1.55614	3.63594	0.00386729
Phgdh	0.671332	6.08797	0.00282799
Rab33a	-0.735171	4.8986	0.0031061
Crym	-1.97319	7.90752	0.00277054
Slc7a5	0.426483	7.23958	0.00282
Ptprv	2.20595	1.07538	0.00437387
Nxph4	-2.18758	1.67698	0.00424938
Hnrnpab	-1.564	1.85376	0.00432783
Rims2	-0.572584	7.30169	0.00284002
Dag1	0.605181	7.57692	0.00284002
Ebf3	4.66097	-0.161099	0.004435
Cpd	0.501038	7.30642	0.00284383
Slc2a4	2.61154	1.0612	0.004435
Fn3k	-1.04411	3.3781	0.00372882
Frem2	1.22223	4.61139	0.00317022
Cfb	2.55173	2.68699	0.00442615
Sema3d	1.30172	4.03666	0.00354634
Utrn	0.947659	7.13473	0.00292577
Rnf24	-0.859144	3.03149	0.0042406
LOC499715	-2.555	-2.57631	0.00450803
Acacb	1.33917	3.23479	0.0042914
Uts2r	-2.54841	-2.89439	0.00459994
Fam83b	2.18636	0.185297	0.00457483
Prss12	-1.9458	4.58694	0.00338213
Ccdc60	-3.47765	-3.00596	0.00459994
Csf2rb	1.58768	0.165898	0.00465804
Ptprm	0.436278	6.75442	0.00302395
Bag3	1.16337	2.04455	0.00465249
Pcolce	3.59279	2.69903	0.00465804
Cisd3	-0.602712	4.02894	0.0036756
Clcf1	2.45316	-1.61993	0.00470404
Ssbp3	-0.7307	5.60527	0.00328899
Tsga10	-0.717216	4.95156	0.003422
Ppm1d	-0.637366	4.51509	0.00367689
Colec12	3.64216	4.10595	0.00416809
Calcr	3.73473	-1.98961	0.00475848
Tfcp2l1	1.81796	1.60202	0.00476738
Wnt6	4.31541	0.413987	0.00477537
Rnf219	-0.437166	4.78543	0.00349235
Dhrs3	1.0124	3.66174	0.00432326
RGD1311084	-1.17574	1.71556	0.00477218
Ptbp3	0.859837	4.20918	0.00379068
Acsl6	0.398899	7.24045	0.00318169
Cfh	1.14529	5.11936	0.0036756
Nebl	0.589141	4.53926	0.00372882
Rreb1	1.19598	3.60598	0.00416809
Cald1	1.11122	4.67965	0.00371625
Tpi1	-1.73699	1.75882	0.00500897
Lrrn1	0.680916	6.18009	0.00338213
Cilp2	-1.04126	2.83519	0.004435
Csgalnact1	0.465734	5.21018	0.00338213
Fzd2	0.806902	3.78677	0.00401442
Slc45a3	2.11391	0.430299	0.00496131
Cldn2	3.3759	-1.06638	0.00500897
Igsf11	0.856866	4.95422	0.0038789
Adh1	4.03562	0.404877	0.00510732
Clic3	3.13763	-0.922214	0.00510397
Pcsk4	-0.912944	2.89126	0.00460169
Oxr1	0.753751	8.75238	0.00328899
Gpam	0.360349	6.88175	0.00332303
Tcea3	3.39351	-0.72516	0.00519676
Pygb	0.620493	8.40695	0.00332303
Slc6a1	0.593698	8.87291	0.00332303
Socs2	-0.776208	3.29495	0.00434427
Stom	0.857144	3.4628	0.00456535
Cps1	1.16122	2.2968	0.00469406
Prom1	0.671851	5.31348	0.00378947
Satb1	1.26875	6.96856	0.00338557
Commd6	-0.797639	4.59438	0.00398154
Bmp15	2.75348	-0.95249	0.00535221
Bmp5	3.76582	0.403225	0.00550598
Ckmt1b	-1.12949	6.8119	0.00351774
Col1a1	5.29658	5.05893	0.00473295
Arhgap28	1.5575	2.82301	0.00508704
Frmd6	1.11827	5.06588	0.00398737
Slc1a3	0.947072	9.48155	0.00345003
Mxd4	0.448957	5.06596	0.00401442
Parp9	1.01701	3.23211	0.00477717
Fam107a	0.963478	6.60504	0.00367689
LOC691083	2.13875	-2.60829	0.00559059
Srfbp1	-0.39055	4.72207	0.00394781
Trim6	2.97999	-2.35485	0.00559059
Ccr1	3.47825	-1.106	0.00560122
Tti2	-0.372939	4.58798	0.00420042
Pdgfc	0.934063	2.49244	0.00535221
Frmpd4	-0.889303	6.24238	0.00367855
Slc2a12	3.02647	2.33636	0.00554461
Megf10	1.20729	3.92754	0.00473295
Pddc1	-2.4349	-1.21843	0.00568142
Prmt3	-0.43434	5.44184	0.00386729
Prrx1	1.20424	2.21633	0.00560249
Ctnna1	0.531251	6.83699	0.00371625
Gemin2	-0.599158	3.68997	0.0047444
Unc13c	0.960189	5.30623	0.00383395
Chrna5	-1.22166	3.45851	0.00450896
Sphk1	2.99625	1.41185	0.00598669
Aldh4a1	0.456365	5.00914	0.00410225
Dock6	1.12591	4.25387	0.00459994
Phlda1	-0.886229	3.22485	0.0051588
Trim25	1.21016	2.34886	0.00577324
Tnmd	3.55145	-1.53475	0.00607499
Cryzl1	-0.500748	6.13726	0.00394781
Brms1l	-0.507966	5.06491	0.0042672
Nudt6	-1.09278	1.98634	0.00598669
Sdc2	0.754284	5.47072	0.00405483
Gpr88	-0.90319	5.38921	0.00406177
Sned1	2.85634	4.39586	0.00465249
Scin	2.92747	-2.17599	0.00623853
Elovl1	0.793324	4.5333	0.00473295
Mir675	3.11781	-2.04327	0.00629545
Crtac1	-0.674296	6.28771	0.00395966
Rhbdf1	0.667947	4.04414	0.00473295
Pgap3	-0.515482	3.52823	0.00511684
Atl3	0.618763	4.116	0.00477717
Acsbg1	0.726716	7.55832	0.00395966
Rtn3	-0.355818	9.88104	0.00394781
Npy	-2.83189	-0.925161	0.00639253
MGC116121	-0.531198	4.17998	0.00482747
Rgs9	-2.18648	2.41357	0.00623853
Otud7b	0.759732	4.82095	0.00473295
Pdgfrl	3.17421	1.3085	0.00650725
Prr16	1.16752	2.76222	0.00623853
Pxn	0.833313	4.93116	0.0046191
Serpinh1	1.43819	6.37499	0.00414342
Tcf15	-1.45877	0.27777	0.00662884
Zfp286a	-0.402999	4.17098	0.00477537
Zfpm2	-2.10737	2.91883	0.00598669
Mmd	-0.699805	7.7205	0.00411897
Prcp	0.560633	4.36554	0.00473295
Lgals3	2.3718	0.588387	0.00666673
Dpp8	0.404091	8.42438	0.00410565
Ptprt	0.939377	7.2317	0.00424079
Mex3b	-0.659749	5.40732	0.00461449
Ror1	1.88834	1.48689	0.0068135
Mogat2	-1.26933	0.663473	0.00663984
Foxc1	1.99344	3.40178	0.00578878
Pde11a	1.35199	2.4254	0.00656511
Adra2c	-0.877728	4.23175	0.00511684
Rspo3	-1.24479	3.15365	0.00625502
Adra1d	-2.7444	2.52312	0.0069252
Gabra3	-0.898008	6.29389	0.00446299
Acss3	2.09074	1.65876	0.00693746
Gjb2	4.42105	3.08666	0.00666673
Bpifa1	-2.19227	-2.28057	0.00705611
Cdc42ep4	0.57564	6.74525	0.00447429
Ier3	2.10805	2.49099	0.00667514
Eif4e3	-0.561213	4.50999	0.00516634
Dse	1.08172	3.90908	0.00549232
Tpp1	0.781936	4.99955	0.00500897
Fmo1	2.35715	4.25934	0.00552446
Wdr72	3.23834	-1.34339	0.00713653
Anxa6	0.795606	6.88282	0.00447429
Erbb2	0.889599	2.3233	0.00662964
Aga	0.512873	4.29245	0.00532342
Cckbr	-0.885279	4.41271	0.00493374
Isca1	-0.427871	7.52479	0.00455159
Decr1	0.739472	4.63042	0.00511684
Adamts14	1.52507	0.452558	0.00744833
Igf2bp2	-0.904714	2.28707	0.00653824
Anks1a	0.489861	5.92435	0.00472019
Pigz	-2.27075	-0.302952	0.00746541
Fosl2	-1.38656	2.93072	0.00656511
Thsd7a	1.32908	6.40353	0.00469406
Magt1	0.831819	3.859	0.00569252
Glul	0.790484	9.86538	0.00457483
Mettl10	-0.458166	4.15051	0.00558744
Tango2	-0.457103	5.70681	0.00477218
Trim2	0.408834	8.4333	0.00464696
Arap2	0.749507	6.75361	0.00469406
Efhd2	-0.728876	6.7826	0.00473295
Fam84a	0.809381	6.27951	0.00477218
Slc12a2	0.660722	6.64886	0.00473295
Slc22a8	1.41238	3.81672	0.00588987
Grb10	0.700139	6.19996	0.00476738
Wnt2b	2.15394	0.200553	0.00775707
Vtn	1.05059	4.72951	0.00560249
Bicc1	1.52063	3.22599	0.00660613
Bnip3	0.952568	7.4372	0.00473295
Rhpn2	0.82894	3.40515	0.00656511
Khdrbs2	-0.854453	4.4462	0.00551228
Dbnl	-0.288383	6.86962	0.00477218
Mcam	0.795281	4.67598	0.00550885
Hsdl2	0.585434	4.84691	0.00552623
Ntn5	2.53806	-1.7774	0.00800844
Abcc4	0.605	4.48631	0.00560249
Cpq	0.994344	3.67843	0.00662964
Wwc2	0.633794	5.89749	0.00501463
Ptpn14	1.48654	3.29679	0.00727738
Gsdmd	0.84396	2.77062	0.00695621
Hdac9	0.64742	6.11386	0.00493366
Sncb	-0.557393	8.19564	0.00482747
Shd	-0.593401	5.81533	0.00508704
Aldh1a3	3.03122	0.349791	0.00827037
Prmt8	0.470902	6.66812	0.00494189
Grp	-2.53938	2.33815	0.00805192
Ptn	0.866899	8.95355	0.00484388
Itpr3	1.36777	2.83722	0.00746541
Ogfod2	-0.501269	3.47789	0.00663738
Fam102b	-0.742853	6.37955	0.00508704
Otof	-4.17339	3.31849	0.00839582
Asns	-0.470681	5.49179	0.00539899
Pofut1	0.517577	3.99524	0.00629545
Arhgap29	1.24584	5.25088	0.00552623
Dab2	1.99991	4.73718	0.00586409
Rasgef1c	-1.54408	4.02872	0.00750302
Lysmd1	-0.35493	5.5251	0.00535221
LOC688765	-0.743899	2.7113	0.00793133
Slc15a4	-0.358476	5.40087	0.00551228
Mdk	0.902138	4.04745	0.00662964
Lamc3	2.10726	3.48486	0.00728938
Npr1	1.83053	2.88153	0.00820982
Slc39a1	0.588735	6.24295	0.00531852
Wnt10a	2.19134	-0.387728	0.00882839
Nxnl2	-1.18241	0.762785	0.00837176
Mrpl43	-0.563923	4.21708	0.00635554
Epha4	1.1322	8.20402	0.00519113
Dusp15	-0.840084	5.01685	0.00611849
Vangl1	0.587317	3.4114	0.00713583
Efcab2	-0.789843	2.34189	0.00803149
Exosc8	-0.743261	3.20921	0.00743345
Gsta4	0.813206	4.31977	0.00651466
Cdkn1c	2.65105	4.01958	0.00676448
Cpne8	1.09496	4.42807	0.00643662
Vamp5	1.94802	1.01028	0.0094252
Mertk	0.683409	4.80512	0.00666673
Lims1	0.518066	4.57904	0.00631004
Aig1	-0.379865	5.89243	0.00567169
Card6	1.22265	2.5292	0.00866946
Slc30a3	-1.64188	4.92128	0.00699104
RGD1566099	-0.769288	2.80556	0.00796325
Sh3rf2	3.01159	-0.736727	0.00947751
Map3k1	0.811393	3.58852	0.00743345
Ankh	-0.457798	7.16413	0.00560249
LOC100361092	-1.27572	1.44923	0.00890208
Myo10	0.751789	6.62547	0.00568142
Wrnip1	-0.38852	6.1735	0.0058167
Cnot8	-0.370698	6.54499	0.00577324
Tmem231	-0.497832	4.06259	0.00727738
Cerk	0.393355	7.03968	0.00576415
Col16a1	1.03851	5.05825	0.00635489
Ccdc28a	-0.798936	2.95242	0.00927134
Rnls	-0.720118	2.82938	0.00848631
Cdh20	1.04489	4.15734	0.00713653
Nucb1	0.286837	7.85304	0.00576415
Foxp2	-2.22285	3.35652	0.00847446
Prr15	-1.62343	-0.0271729	0.0100186
Flnb	0.842312	6.75355	0.00586519
Galnt2	0.371259	7.31697	0.00579454
Lbp	2.31107	-1.99095	0.010128
Yaf2	-0.401951	6.02298	0.00603414
RGD1311745	-0.810021	3.61715	0.00793133
Ipmk	-0.39872	6.092	0.00600715
Hadh	0.767647	3.93267	0.00745945
RGD1305587	-0.571155	5.49798	0.00632884
LOC100360552	2.33881	2.04336	0.00971188
Adamts15	0.796252	3.83349	0.00715537
Shc1	0.974465	4.31069	0.00723072
Abcg3l3	2.4864	0.292727	0.0104355
Gpr63	1.10443	3.84098	0.00713583
Lyn	0.580641	4.44525	0.00676578
Nid2	1.78755	4.80314	0.00651486
Cd276	0.465613	4.4516	0.00698659
Nxf3	-0.838705	-3.78796	0.0107859
C5ar1	2.0895	-0.682903	0.0107859
Pttg1ip	0.551439	6.12884	0.00639253
Actl6b	-0.495908	6.90513	0.00628722
Kcnk15	-1.84856	-1.00675	0.010908
Asic2	-1.22563	4.67889	0.00750119
Egfem1	-0.852991	5.03097	0.00663984
Zc3h7b	0.323237	9.06855	0.00625502
Trpm1	-2.11789	-0.837287	0.0110448
Msx1	3.53469	1.19924	0.0109198
Srpx	1.34	1.66047	0.0108366
Elmod1	-0.430617	8.23951	0.00631091
Surf2	-1.66513	-0.472659	0.0111035
Rspo2	-1.30654	3.59769	0.00866946
Dync1i1	-0.728057	8.37083	0.00629545
Lsm1	-0.592572	4.31557	0.00762562
Net1	1.21926	5.53524	0.00676578
Cdh5	1.5149	4.12458	0.00793133
Tmem159	-0.652134	2.7561	0.00870523
Gjb6	3.01339	4.26858	0.00927434
Lmod1	2.88866	1.28364	0.0112485
Nuak2	1.1592	2.4187	0.0107243
Med9	-0.459587	4.56212	0.00763976
Scn4b	3.30441	2.31594	0.0111789
Ano6	0.646434	5.1996	0.0069858
Tie1	1.07246	5.10056	0.0069252
Hfe	1.76749	0.852423	0.0113253
Smarca2	0.467367	8.04474	0.0065396
Phyhipl	-0.453737	6.86077	0.00663132
Sntb1	0.641273	3.78012	0.00851079
Pam	0.590348	8.78649	0.00656511
Fgf22	-1.53975	0.505287	0.0117346
Rhoq	0.661867	4.25306	0.00803081
Stat1	0.705284	5.191	0.00750119
Oprd1	-1.97214	0.144068	0.0118851
Ctsk	1.83811	3.96439	0.00946202
Fst	2.25458	0.568822	0.0119946
Raver2	0.767557	4.34314	0.00775707
Fat1	1.14129	7.55308	0.00675778
Ten1	-0.645929	3.54017	0.00930894
Pak1	-0.406489	8.1119	0.00676384
Sparc	0.885735	8.93658	0.00674403
Pcsk2	0.668252	7.24934	0.00679762
Abcg3	1.77138	0.72359	0.012242
Adamts7	1.0065	2.98363	0.00963638
Mcpt1l1	5.40153	-1.53757	0.012027
Hbp1	0.518767	5.14824	0.00766886
Vps26b	-0.221851	7.82999	0.0069252
Cma1	5.40313	-1.54779	0.012242
Tigd3	-1.04483	2.32548	0.0116755
Rbmx2	-0.786912	3.4452	0.00978914
Pign	0.628742	4.34397	0.00826708
Dlk2	-0.686416	5.21328	0.00775707
Plod2	0.628057	3.60445	0.00927134
Ccdc163	-0.729131	1.7108	0.0119528
Rnh1	0.473809	5.47232	0.00775476
Sncg	2.43975	0.694643	0.0128177
Rnf19b	-0.560779	5.26443	0.00771895
Pbx3	-1.33492	4.43173	0.00882839
Cdc42bpg	0.987384	2.8243	0.0111785
Sec23b	0.528798	4.95683	0.00803149
Itpr2	0.926558	5.21202	0.00787527
Entpd4	0.461034	6.66547	0.00727738
Tnnt2	3.39864	2.19458	0.0122845
Fars2	-0.427516	5.09004	0.00817155
Megf6	2.05538	3.17544	0.0109074
Dmrtc1c1	2.89138	-1.16907	0.0132907
Odf3l1	-1.75939	-2.21921	0.013334
Ntn4	-1.00792	3.2747	0.0109529
Slc22a25	3.00523	-1.72979	0.0134412
Yap1	0.861523	3.79943	0.0101692
Xdh	-1.43989	1.68842	0.0134437
Coil	-0.472468	4.87953	0.00855757
Tmem132d	-1.58247	4.22139	0.0107859
Col1a2	3.67119	-0.409922	0.0135119
Bmp6	3.8817	3.15108	0.0132017
Tagln2	0.819873	4.66709	0.00859727
Lrrc43	-1.17787	1.82201	0.0126259
Fut9	-0.939617	4.58893	0.00911766
Cpa3	5.23359	-1.37479	0.0134412
Fbxo32	-1.22557	1.69926	0.0137543
Mir297	-1.13315	-3.65301	0.0139969
Slc20a2	0.468414	5.67798	0.00831065
Itga1	0.977635	3.21836	0.0107516
Col18a1	2.79625	4.60858	0.00987032
A1i3	0.494158	-3.83871	0.0140558
Gstm2	3.37582	2.10031	0.0136575
Llph	-0.895824	2.96544	0.0113304
Tst	0.652678	5.87042	0.00808397
Cct6b	-1.3102	0.377983	0.0141373
Wwtr1	0.884476	3.97287	0.0104277
Rapgef3	0.797322	5.53541	0.00890208
Aldob	-2.1764	-1.32706	0.0142137
Cers3	-2.0441	-0.612551	0.0142137
St7l	-0.44394	5.46019	0.00845545
Dhh	2.70742	-1.75422	0.0142137
Zfp275	0.684967	5.14367	0.00888593
Med6	-0.579262	3.96991	0.0106447
Slc22a18	2.27617	-0.253299	0.0145148
Zfp3	-0.498693	3.8987	0.0106705
Npas2	-1.07394	5.81289	0.00842155
Rbm20	-1.34317	1.15426	0.0144998
Plgrkt	-0.614258	4.43231	0.00944603
Smim5	2.64186	-1.18368	0.0147028
Tmem132a	-0.576095	9.53068	0.00805974
Slc25a22	-1.50882	1.45357	0.0145309
Ppfia1	0.48107	5.83329	0.00866946
Clic4	1.31411	4.83065	0.00997346
Ephb3	0.64059	4.48036	0.00944603
Fggy	-0.712895	3.10926	0.0124203
Sncaip	0.61892	4.80876	0.00941608
Scnm1	-0.618775	3.83647	0.0110761
Plekha5	0.584153	6.62201	0.00845545
U2af1	-0.506018	5.80436	0.00871544
Ms4a2	3.14834	-2.71799	0.0150695
Fbxo48	-2.16231	-1.93357	0.0150904
RGD1561161	1.52108	1.29868	0.0148901
Tgm2	1.43596	4.45349	0.00987595
Alcam	0.758605	8.00557	0.00838842
Lca5	-0.704627	3.61197	0.0115357
Grb14	-0.729738	5.38424	0.00906877
Aplnr	1.39846	3.01901	0.0112052
Zfp830	-0.454014	3.65411	0.0113131
Gatsl3	1.18359	2.276	0.0137749
Slc44a2	0.302618	6.2764	0.00878738
Col26a1	1.09736	3.49964	0.0101638
Tor1a	-0.407703	5.07613	0.00952779
Pdk4	1.11951	1.54895	0.0151707
Bcas1	-1.11986	5.36417	0.00968267
S1pr1	0.687541	6.29318	0.00884318
Ehd2	1.35579	3.07767	0.0133986
Senp8	-0.771241	2.23231	0.0139221
Mettl15	-0.943675	0.816408	0.0156083
Gatad2a	0.400915	6.17194	0.00908804
Tex30	-0.837294	2.04227	0.0148901
RGD1565844	-1.21221	1.5625	0.0148901
Serpinb10	2.39445	-2.02466	0.0159985
Gnai2	0.337645	8.04983	0.00882839
Prex2	0.827068	6.70693	0.00926921
Lats2	0.725985	4.96027	0.0104692
Sept2	0.561798	6.99245	0.00902897
Adgrg1	0.52789	7.47128	0.00901119
Txlnb	-1.52689	0.527908	0.0161144
Spink4	1.94852	-3.21102	0.0162995
Zcchc10	-0.873723	2.26975	0.0149525
Pgpep1	0.464152	4.64641	0.0104075
Inpp5f	0.428626	5.89018	0.00944693
Elk4	0.587768	6.1564	0.00939605
Ifitm1	1.98525	0.107325	0.0165453
Efcab3	-2.66547	-2.01864	0.0166213
Ptgr1	2.26332	0.337425	0.0165797
Mt2A	2.27714	3.6898	0.0149803
Pgr	0.738824	4.27395	0.0106205
Ampd3	0.594072	5.42889	0.0101367
Fam69a	-0.410583	5.96567	0.00944603
Fgf10	-2.44715	-1.22717	0.01675
Sall1	0.733882	4.73858	0.0108522
Six2	2.45306	-2.07289	0.0168027
Clec10a	3.21259	0.462347	0.0168027
Trpv4	2.08793	-0.82271	0.0168676
RGD1307752	-0.503696	6.00841	0.00952779
Aifm3	1.20248	4.83918	0.0113253
Trpm5	2.95374	-1.39614	0.0168676
Tlr12	3.10923	-1.3512	0.0168777
Gopc	-0.252484	6.76952	0.00944603
Appl2	0.678543	4.11052	0.012483
Dmgdh	-1.01317	2.64542	0.0121415
Adh7	2.7552	-2.08966	0.0170152
Pcdh19	0.961409	6.11697	0.0098374
Igsf3	0.845429	6.68086	0.00946202
Tpcn1	0.707589	6.12223	0.00978914
Cacnb2	-0.777076	5.39744	0.0108036
Ctsc	1.31794	3.27861	0.0140817
Rbms1	0.764674	3.60136	0.0125963
Metrn	0.8154	5.09568	0.0111692
Sfxn3	-0.315953	6.97945	0.00959799
Rab30	0.352993	4.91979	0.0108366
Eya4	-1.62067	1.73903	0.0165938
Olfml1	1.36104	4.17529	0.0135924
Sema4a	-0.524155	5.41913	0.0104249
Fam19a5	0.459451	6.84495	0.00979959
Adat2	-0.621514	3.14385	0.0142735
Yrdc	-0.486918	4.82378	0.0113171
Cp	1.46082	4.26982	0.0124203
Pkd2	0.576098	5.26238	0.0107859
Sh3pxd2a	0.953325	4.92371	0.0118815
Arl5c	-2.13364	-0.367788	0.01782
Crim1	0.685546	5.919	0.0104871
Abcc6	1.21325	2.61046	0.015142
Rnf43	1.28663	1.31804	0.0180974
Klf5	1.22331	4.05214	0.0134412
Cubn	1.9963	1.28843	0.0180974
Lrrc27	-0.735198	2.02682	0.0166843
Mccc2	0.317178	5.27446	0.0111035
Lnc012	-2.37015	-1.93805	0.0184626
Dnajc17	-0.65785	3.392	0.0142137
Adcy4	1.10499	1.8689	0.0171835
Slc6a19	1.09706	-3.71236	0.0186787
Sst	-1.21881	7.21548	0.0104249
LOC100911827	-1.71926	0.436679	0.0188264
Ewsr1	-0.724536	2.03542	0.0170708
Nppc	-0.856742	1.75804	0.0160992
Dap	0.599387	3.80424	0.0133986
Tmem194b	-0.539169	3.29033	0.0143072
Nox3	2.47937	-0.412551	0.0191206
Col4a1	0.898701	7.2637	0.0105047
Tpsg1	0.680549	-3.81781	0.0192193
Lrpap1	-0.38295	7.32202	0.010613
Ppapdc1a	-0.67019	3.34507	0.013974
Plec	0.932719	8.08789	0.0106027
Slco5a1	0.900371	2.75088	0.0134412
Pfkl	-0.460263	7.27199	0.0107243
Cux2	0.925834	6.62823	0.0109119
Nfe2l2	0.912764	4.53696	0.0132907
Slc15a2	0.638639	5.78913	0.0113933
Med4	-0.551359	4.7747	0.0124656
Tmem37	2.05265	0.393395	0.0196394
Tceal7	-1.01465	1.32747	0.017553
Eno2	-1.42793	1.52752	0.0192635
Furin	0.663729	5.93035	0.0111582
Myl9	1.09956	4.45992	0.0134412
Gprc5b	0.874646	4.74766	0.0140285
Gabpb1	-0.447733	4.44179	0.0126259
Cbln4	1.53964	6.11148	0.0111331
Crlf3	0.396979	4.02778	0.0139946
Surf1	-2.11698	-1.03591	0.0201642
Chmp4c	2.18298	-1.4734	0.0201642
March3	0.762298	3.12201	0.0168622
Cmbl	1.9803	2.69127	0.0184626
Plcxd3	0.825268	5.95606	0.0123904
Ankrd13a	0.380331	6.25064	0.0113253
Frk	3.01025	0.0483053	0.0202054
Helq	-0.459272	3.98124	0.0148901
Mfng	0.560282	3.42292	0.015142
Nr3c2	0.996488	5.54515	0.0139195
Htr1a	0.843216	3.89529	0.0144434
Arrdc2	-0.705245	3.42687	0.0162754
Apoa5	1.70039	-1.81207	0.020685
Id1	1.06088	4.3153	0.0142137
Lcn6	-0.704744	-3.79592	0.0209407
Lsm5	-0.809149	3.10185	0.0161247
Adamtsl5	2.121	-0.367549	0.0210699
Ppp1r3b	2.41703	1.59271	0.0196394
Gabrg1	0.577544	6.13715	0.0118956
Itgb6	2.39982	-1.85044	0.0211517
Bok	0.520439	5.71905	0.0119946
Zdhhc12	-0.551783	3.488	0.0150904
Hprt1	-1.56285	0.171136	0.0211206
Polr1e	-0.470063	4.3342	0.013562
Mapk4	0.425583	5.8826	0.0127034
Peli3	-0.644399	3.63671	0.01675
Mir221	-2.74134	-1.9247	0.0214518
RGD1305645	3.0127	0.540584	0.0211206
Mir382	-1.57876	0.22604	0.0213264
Lnc134	-0.552607	3.54952	0.0156136
Rmnd1	-0.349985	5.41062	0.0127272
Slit3	1.18716	5.86623	0.0133967
Wnt5a	1.18979	1.61892	0.0212009
Tsr2	-0.551504	4.52226	0.0146733
Vstm4	1.19361	2.36506	0.0199651
Hs6st3	1.23142	5.98812	0.0121785
Grik2	0.834673	6.79578	0.0121333
Wfs1	1.01929	6.22628	0.012483
Azin2	-1.01136	2.97527	0.0195476
Col27a1	1.06817	4.07354	0.014895
Sepw1	-1.37349	2.7167	0.0183512
Scpep1	0.53841	5.40985	0.0133069
Trpm3	-1.30801	6.21702	0.0124967
St5	0.695687	5.4159	0.0134412
Pygm	1.10166	4.42569	0.0159899
Hmgb3	-1.38316	0.135945	0.0222399
Vstm5	-0.749958	3.40894	0.0164245
Alpl	1.02407	4.21265	0.0150904
Mfap3l	0.619863	6.24835	0.0128881
Figf	-2.72867	-0.657876	0.0227145
Gstt3	0.915204	4.00251	0.0173042
Mvp	0.610334	3.73796	0.0168676
Avpr1a	-1.75621	0.615277	0.0227145
Itm2a	0.803247	5.18467	0.0139946
Cenpk	-1.03523	1.38832	0.0219874
Man1c1	-0.826592	4.78102	0.0154036
Rsl1d1	-0.842649	1.84868	0.021398
Snrnp40	-0.419008	5.35436	0.0137479
Aldh1b1	-0.561187	4.2655	0.0143737
Serpinb5	-1.15384	-3.61276	0.0230413
Swap70	0.544093	4.40021	0.015142
Nfkbib	-0.529608	3.54532	0.0171313
Slk	0.545158	6.37083	0.0133099
Gspt1	-1.13955	0.576321	0.0229938
Ccni	0.42249	8.11693	0.0127272
Gmnn	-0.649812	2.76025	0.0186787
Clec14a	1.21475	2.85342	0.0184203
Zbtb7b	0.896457	2.40907	0.0214518
Rassf9	1.14477	2.3489	0.021398
Aplp2	0.465208	9.15871	0.0128162
Gc	-1.0172	-3.72447	0.0237008
Cyba	1.01967	3.0484	0.0192635
Trmt12	-0.508361	3.6333	0.0176866
Bcl11b	-0.827062	6.50546	0.0135924
Ccl19	3.15449	-0.00741813	0.0237266
Creb3l2	1.16638	2.38954	0.0215919
Spns2	0.503175	5.65049	0.0142139
Gpr68	-0.899544	2.55263	0.0212009
Pdcd2l	-0.579417	3.5675	0.017835
Hdlbp	0.368803	8.24243	0.0132777
Dus4l	-0.659942	2.46016	0.020685
Hmg20b	0.669933	3.37548	0.0188264
Gata2	1.39918	1.93257	0.0231287
Tmeff2	0.597554	6.71423	0.0134907
Ikbke	0.967249	2.5347	0.0204256
Inpp1	-0.442454	4.33715	0.0150904
Pop7	-0.64474	4.89289	0.0150904
Sphkap	0.930648	7.6184	0.0134412
Fibcd1	-2.52168	-1.5822	0.0245192
Ubac2	0.441619	5.76666	0.0142137
Trim34	1.05585	1.59009	0.0230114
Fam129a	1.59794	1.17539	0.0240385
Mycl	-0.681089	4.39912	0.0157085
Lysmd2	-0.50872	4.77135	0.0156107
Sepp1	1.00783	7.90681	0.0134907
Cldn11	2.80941	4.78718	0.0191759
Sfxn5	0.592808	6.26422	0.0137604
Aff1	0.963874	3.1965	0.0203649
Plekhf2	0.500583	4.63205	0.015545
Cd72	2.95884	-2.2933	0.0248537
Pcbd1	-0.864414	3.02228	0.0189461
Dnajb5	-0.311914	6.88184	0.0137479
Myl1	-1.88558	-1.30803	0.0247922
Anapc11	-0.524488	6.04234	0.0142137
Elk3	0.826339	3.58736	0.0182287
Vav3	-0.775868	3.70212	0.01782
Atl1	-0.353323	7.79377	0.0137479
Fgd6	0.809257	4.01702	0.0178576
Samd4a	0.797478	3.92266	0.0189461
Lpp	1.0067	3.23825	0.0192193
Il1r1	1.36239	2.35241	0.0234075
Edar	2.39867	0.267883	0.0249647
Tbp	-0.465257	4.36357	0.0168777
Cyb561d2	-0.446501	5.31347	0.0146499
Zfp36l1	0.913561	4.35098	0.0168295
Dio2	0.862213	4.0533	0.0155878
Sft2d3	-0.621899	2.52177	0.0215919
Emd	-0.489735	5.00164	0.0155878
Thsd7b	-0.853084	5.62457	0.0144434
Cd82	0.873668	3.97372	0.0197103
Wnt16	2.07916	2.64121	0.0229604
Pbx1	-0.700371	7.36969	0.0140817
Notch3	1.06386	5.40963	0.0149525
Cxxc4	-0.639402	5.22359	0.0151707
Fstl5	0.634819	6.65101	0.0142137
Erap1	0.907937	4.89068	0.0160812
Gria4	0.599939	7.45756	0.0140962
RGD1306227	-0.803464	2.22684	0.022548
Snrnp27	-0.515228	5.0389	0.0157085
Grik4	-0.807288	4.2888	0.0175263
Tex15	0.696711	3.59639	0.0161247
Sertm1	-0.955904	7.5886	0.0140558
Pxmp4	-0.476895	4.43172	0.0167962
Ntng2	2.14927	3.54076	0.0214518
Ccdc65	-0.581762	4.56705	0.0167806
Pard6b	-0.569005	3.24005	0.0201514
Cxcl16	1.50554	2.14703	0.0227395
Apopt1	-2.12934	-1.33293	0.0263721
Cx3cr1	0.590806	4.26489	0.0176866
Tp53	0.364284	4.32525	0.0173323
Ccsap	-0.44923	4.60352	0.0174265
Lrrc61	-0.464266	4.26485	0.0176866
Kctd13	-0.456989	6.26605	0.0148836
Acot13	-0.692205	4.13887	0.017724
Msh4	-1.87627	-0.800695	0.0266585
Nps	-1.86842	-3.17436	0.0268846
Adgre5	0.935424	3.63321	0.0188487
Angptl2	3.09201	2.43776	0.0242108
Ttc7b	-0.345257	6.66897	0.0149525
Tpm1	0.428333	7.91716	0.0147068
Slc16a12	1.27975	2.52872	0.0232475
Dnajc24	-0.545955	3.55074	0.0200035
Tpsb2	3.86383	-2.32288	0.0276665
Mtfp1	-0.610095	4.6102	0.0171313
Gtpbp4	-0.536609	4.12175	0.0189461
Ngfr	-1.26741	1.67983	0.0250546
Phtf2	-0.315244	5.11939	0.015866
Man2b1	0.525578	5.56145	0.015866
Abcc12	-2.59489	-1.98425	0.0279388
Cd47	-0.654973	6.24489	0.0153839
Smyd3	-0.517404	3.95647	0.0194808
Ciart	-1.04634	2.65659	0.0237008
Gipr	-1.06285	3.42614	0.0173002
Abra	-1.70355	-2.34571	0.0280561
Actg2	2.68613	-1.53892	0.0281361
Slc30a6	-0.421622	4.21921	0.0182592
Rnaseh1	-0.568907	3.76737	0.0201018
Prpf4	-0.281043	5.37673	0.0163162
Hexa	0.384563	6.0743	0.0156691
Lrrc32	2.48475	1.37555	0.0274526
Cxcl12	1.43988	6.06403	0.0164245
Spx	2.09601	-2.15031	0.0283722
RGD1559896	0.397203	6.90961	0.0154331
Ces5a	-1.15547	0.702234	0.0278259
Coa4	-0.531178	3.30441	0.0215919
Ptbp1	0.477351	5.73156	0.0161247
Pard3b	0.978485	2.88306	0.0236767
Gpha2	2.1646	-2.34386	0.0289251
Dusp4	0.736168	4.10186	0.0191445
Tbcb	-2.38038	-0.909795	0.0290333
Myh7	-1.06539	2.13488	0.0265685
Kctd16	1.33059	3.6759	0.0234143
Clic1	0.801595	3.95293	0.0197991
Sae1	-0.34532	7.09579	0.0157085
Tc2n	-0.863504	2.05238	0.0248537
Ms4a8	1.50462	-3.29611	0.0294855
Otx1	-1.33154	0.581683	0.0290333
Prelp	2.98721	2.68976	0.0274557
Ccnjl	0.730487	2.60457	0.0237449
Acadvl	0.427089	5.79347	0.01675
Pnp	0.629917	6.47736	0.0161728
P2ry1	1.08457	2.95488	0.0229049
Ucp2	0.881052	3.89476	0.0209392
Eif2ak1	-0.230424	6.26849	0.0165836
Sgcz	-0.987929	1.85937	0.0279388
Chrm2	-1.6546	2.68187	0.0254625
Tpbg	-1.03859	3.60975	0.0237008
Zfp622	-2.09763	-0.822708	0.0303036
Avpi1	-0.626342	4.12819	0.0212011
Mrpl14	-0.578257	4.7687	0.0184286
Parvb	0.513003	6.08857	0.01675
Gins3	-0.638509	2.61302	0.0248376
Dpysl4	-0.456146	7.02794	0.0164917
Slc5a6	0.550725	6.00663	0.0171017
Klhl36	0.433208	3.77997	0.0214518
Dck	-0.454288	5.12695	0.0184351
Sntb2	0.808928	2.44226	0.0279388
Bmpr1b	0.563365	3.35768	0.0233691
Pcdhgc3	0.376712	8.86292	0.0164948
Cndp2	0.404365	6.17394	0.0168777
C1r	2.03504	3.86504	0.0239402
Mesp1	-1.93715	-0.7993	0.0314273
Clcn2	-1.48648	0.0055334	0.0316017
Taf1b	-0.461985	4.21907	0.0211206
Lnpep	0.804479	5.73133	0.0180974
Trmt5	-0.421186	4.38157	0.0203792
Soat1	0.683032	3.96349	0.0215919
Rad52	-0.395063	3.91846	0.021398
Ebp	-0.726312	2.23112	0.0278259
Olfml3	1.74355	3.26009	0.0256511
Fstl4	1.02933	3.79928	0.0221256
Oplah	0.75805	4.62209	0.020685
Mir188	-0.867855	-3.74051	0.0324707
Nt5c3a	-0.531231	5.92818	0.017835
Fxyd1	0.766523	3.89104	0.0227145
Asic3	-1.66268	-0.634628	0.0325479
Ptpn2	-0.478576	4.24145	0.0209776
Fbxo2	0.893067	4.69256	0.019929
Gys1	0.323875	5.60768	0.0180974
Ppm1f	0.385247	5.25962	0.0195833
Dtnbp1	-0.421073	5.16612	0.0187816
Cmc1	-0.869479	2.88773	0.0249647
Ptges3l1	-0.907525	1.38404	0.0314273
Pdlim3	-2.15284	-0.296284	0.0330385
Loxl2	1.63049	2.07837	0.0273105
Emp2	1.12482	2.36788	0.0291084
Slc38a2	0.710337	7.78625	0.0175284
Dph5	-0.510625	3.89113	0.0221199
Rbak	-0.435103	4.51034	0.0212011
Bin1	-0.260299	7.69165	0.0176866
Kcnk3	-1.53092	1.27481	0.0330367
Rps6ka4	0.443337	5.32256	0.0196394
Mterfd3	-0.500947	3.55594	0.0240605
Ltbp3	1.18343	4.27968	0.0227145
LOC500227	-0.549928	3.99243	0.0221359
Gabpb1l	-0.506306	2.82292	0.0256345
Copz2	2.20678	1.10414	0.0331241
LOC367515	-2.45393	-0.123576	0.0339535
Ccndbp1	-0.367353	4.88859	0.0208291
Meis3	-0.485764	5.05421	0.0202073
Srxn1	-0.656626	4.19199	0.0215919
Fn1	1.59927	6.44184	0.0184343
Rps6	-1.35779	2.4287	0.0287455
Fzd6	0.695586	3.14183	0.0231964
Bfsp1	-0.650626	2.33625	0.0279104
Lancl2	-0.348666	7.44511	0.0180561
Lum	3.79298	2.19454	0.0322213
Pate2	-2.12147	-2.72976	0.0343643
Tmco6	-0.493272	3.76576	0.0234075
Tdp1	-0.40126	3.54364	0.0234183
Shq1	-0.585643	2.54575	0.0289251
Arpc1b	0.902131	4.50711	0.0213427
C3	1.14742	1.55245	0.0314864
Slco1c1	0.753405	6.88302	0.0182747
Tns1	1.00407	4.72617	0.0221135
Tmem71	-2.27578	-1.55258	0.0350049
Abcd2	0.577751	5.33312	0.0202439
Sit1	1.16749	-3.59082	0.0348664
Mdga2	-0.985701	5.24811	0.0196394
Nek6	0.495684	5.78107	0.0194949
Nsun6	-0.485931	3.71724	0.0233089
Arfgap3	-0.620416	4.91411	0.0210941
Sema6d	0.554974	6.8891	0.0186719
Plcd1	0.515364	4.663	0.0213427
Alx4	2.99209	-0.823186	0.0352972
Gli3	1.00732	4.13383	0.0237573
Kcnrg	-0.825516	1.97097	0.0315062
Pf4	1.61834	0.415302	0.035315
Asgr2	2.10985	-1.09695	0.0357429
Hspa12b	0.787217	3.66914	0.0242618
Dusp22	-0.396893	3.53053	0.0248107
Prkcz	-0.282073	7.65567	0.0188183
Mrpl53	-2.30092	-1.27307	0.0358723
Cbx8	-0.468912	3.8602	0.0247765
Aldoart2	-2.11008	-2.3664	0.0358178
B4galt1	1.15235	2.08243	0.0325479
Tmprss15	-2.04535	-3.00127	0.0360137
Hddc2	-0.413439	3.91169	0.0238609
Ctf1	1.34799	0.744217	0.0360742
Plcxd2	0.789257	7.99527	0.0190762
Rab27b	0.622563	4.08463	0.0214286
Lipt2	-0.727234	2.64555	0.0301351
Pvrl3	0.543625	4.58025	0.0222941
Igfbpl1	-2.09725	2.33515	0.0316512
Pyroxd2	1.3179	2.20394	0.0342269
Dctd	-0.623647	2.65869	0.0272396
Marc2	0.531551	4.71648	0.023614
Chid1	-1.58832	0.143639	0.036706
Rsg1	-1.03444	0.850632	0.0363233
Ptprk	0.814849	7.3987	0.0196394
Mrc1	2.69348	3.62395	0.0301351
Tead3	0.869554	1.46494	0.0351813
Reep3	0.618632	5.02361	0.0215919
Gfra1	-1.05917	5.16903	0.0222495
Phka1	0.422013	5.51025	0.0212011
Nme3	-0.526886	4.91825	0.0227145
Spag16	1.91526	-0.253717	0.0379649
Hey2	0.597674	3.39903	0.0273105
Ube2z	-0.30767	5.08469	0.0216885
Kcnh6	-0.691035	2.56574	0.0297551
Lrrc58	0.386697	6.06759	0.0205794
Smad3	0.961139	5.47891	0.0229604
Rraga	-0.262489	6.14064	0.020654
Rasal1	-0.56687	7.19362	0.0201642
Csf1	0.676969	3.29915	0.0294855
Tes	0.74822	4.931	0.0212011
Tm2d3	-0.586432	4.29756	0.0248376
Tubg1	-0.352822	5.76454	0.0211206
Ptk2	-0.26336	7.77186	0.0201642
Aldh2	0.527623	5.82346	0.0210941
Ghr	0.629722	3.35232	0.0277064
Slco2a1	1.81374	1.75078	0.0342269
Spata2	-0.31087	6.1993	0.0209392
Lppr1	-0.508128	4.32295	0.0215919
Rxrg	-1.038	3.54726	0.0263219
Vpreb2	-1.0551	-3.70157	0.0386284
Katna1	-0.459787	4.08394	0.0251975
Osr1	3.5665	0.867722	0.0369878
Ift43	-0.672629	2.91044	0.0314273
Nupl2	-0.440209	3.66989	0.0275562
Rasl11b	-1.10363	4.30672	0.0279647
Thap7	-0.428164	4.38569	0.0249124
Necap2	0.320499	5.1855	0.0226657
Gpr75	-0.549848	3.37266	0.0292479
Sh3gl2	-0.763393	6.37229	0.0212011
Cacng5	-0.917458	2.07427	0.0337361
Prom2	-1.93231	-1.45862	0.0402904
Tpst2	-0.399472	4.52088	0.0246142
Nfs1	-1.84017	-1.09753	0.0407105
Cebpa	0.817709	2.49681	0.0357331
Plscr4	0.898955	2.31157	0.0363857
Mprip	0.286051	8.8208	0.0209407
Hadha	0.269116	7.27608	0.021131
Pecam1	0.542376	4.34199	0.0248186
Rgs8	-0.904445	5.83996	0.0221199
Pard6a	-0.525505	4.3891	0.0247912
Sdpr	0.889343	3.81238	0.0284527
Btbd10	-0.415126	6.81052	0.0213353
Yme1l1	-1.07195	1.47741	0.0379001
N4bp2l1	-0.717698	3.4033	0.0332308
Sap30bp	-0.232756	5.6459	0.0222941
Cdc37l1	-0.327031	6.01882	0.0215919
Cpxm2	2.13199	3.59742	0.0288064
Calm2	-0.696216	10.7417	0.0210146
Ppp1r9b	0.344882	9.32376	0.0210941
Exoc3l4	0.941765	0.920247	0.0404403
Aqp9	1.96768	-0.101899	0.0411843
Thsd1	0.660207	3.77165	0.0273105
Dusp5	-1.47863	1.63914	0.0379729
Xpa	-0.758689	2.36669	0.0348524
Zswim3	-0.374537	4.45245	0.0259639
Ralgps2	-0.439049	5.20294	0.0229049
Cib1	0.695172	3.34057	0.0314067
Fam163b	-1.02769	4.93087	0.0242918
Tgfb2	1.29181	5.36479	0.0265685
Gclc	0.297807	5.88647	0.0228212
Npepo	-0.5636	4.69151	0.0260472
Lrp5	0.633167	4.4065	0.0257473
Hormad2	1.63934	-3.03472	0.0418321
Nxpe1	1.67229	0.204461	0.0418559
Polr2c	-0.373453	5.76775	0.022868
Snx22	-1.28038	1.37508	0.0407105
Med10	-0.485457	5.01771	0.0236767
RGD1304884	-0.413079	7.91267	0.0215919
Zbtb20	1.18221	5.22501	0.0257836
Mmp2	1.33264	3.32988	0.0309039
Camkv	-0.43696	9.33012	0.0214518
Zfp382	-0.28668	5.23476	0.0235606
B3gnt2	-0.60743	4.11026	0.0283528
Ocln	0.614751	4.13991	0.0278259
Scd2	0.417909	11.2082	0.0215664
Cpt2	0.563544	3.59681	0.0301816
Rbpjl	-0.811609	1.60548	0.0366906
Pde5a	1.03683	4.34031	0.0267254
Ankrd24	-0.665364	2.05006	0.0371109
Slc22a6	5.00022	2.61938	0.0376894
Spop	-0.306701	6.80162	0.0222987
Htr1f	-1.80804	0.349496	0.0414723
Evpl	2.19646	-0.433504	0.0417392
Tmprss3	-2.24608	-2.54805	0.0428882
Pcsk1n	-1.39569	1.66493	0.0402904
RGD1565611	-2.824	-2.67654	0.0428971
Rtkn	-2.20189	-0.737232	0.0429172
Litaf	0.432999	3.71794	0.0292479
Zscan21	-0.331597	4.95165	0.0248107
Foxo1	1.35732	3.4937	0.0357874
Ino80b	-2.26829	-2.07166	0.0430618
Thnsl2	0.650765	2.60894	0.0373702
Lyrm9	-0.48443	4.33025	0.0266716
Btbd7	0.41701	5.3946	0.0244564
Gsta1	1.77907	3.30339	0.0357429
Hmg20a	-0.245611	6.65795	0.0230114
Ovol2	-1.70693	0.45208	0.0415857
Vgll4	0.385366	4.99714	0.0255296
Dhrs4	0.89154	2.52996	0.0369016
Ptprz1	0.785481	8.98611	0.0224827
Nek9	0.268389	6.33496	0.0232801
P4hb	0.344401	7.93668	0.0226741
Kcnmb1	1.6739	-2.41566	0.044048
Tph1	2.53849	-1.91553	0.0442869
Mob1a	0.521084	5.29758	0.0246707
Pigl	-0.355257	3.09792	0.032371
Serinc5	0.475743	6.15693	0.0237573
Mtss1	0.44048	7.04366	0.0229604
Phex	-1.59821	0.0920381	0.0445758
Gal3st1	-0.641709	2.21481	0.0366857
Tgm1	1.59839	-0.687353	0.0447116
Sdccag8	0.646436	5.1915	0.0253819
Plxnd1	1.11302	7.19292	0.0232801
Dpy19l1	0.533162	6.90905	0.0236075
Cyp2t1	1.07566	1.81525	0.0419262
Blzf1	-0.467719	4.60439	0.0279104
Dnajc4	-0.505001	3.77674	0.0309352
Amigo3	-0.712265	1.59311	0.0407996
Psd4	0.847488	1.94174	0.04098
Mgat4c	-0.952024	2.78827	0.037351
Dtwd2	-0.582079	1.88512	0.0388605
Ndufaf3	-0.450407	5.54553	0.0249935
Slc5a7	-1.28787	2.31307	0.042004
Anks4b	-1.1695	0.219522	0.0425175
Csf1r	0.732353	6.25019	0.0244406
Lyar	-0.461598	3.88599	0.0292262
Arhgap8	1.3143	0.0974771	0.0451072
Clspn	0.926931	3.32887	0.0314273
Zfp511	-0.484548	3.77036	0.0315434
Senp2	-0.296965	6.17738	0.0244564
LOC691849	-1.02201	2.04188	0.0414588
LOC100912083	-0.799079	2.26751	0.038728
Gng7	0.850961	5.82017	0.0243118
Ccdc130	-0.451094	4.35306	0.0284038
Myh11	1.4012	3.90742	0.0352919
LOC102548847	-0.445943	4.84412	0.0263642
Flt1	0.626802	5.47119	0.0260048
Igsf21	-1.20073	6.40332	0.0240298
Sstr3	-0.529309	4.06928	0.0290498
Mib1	0.451603	7.84739	0.023719
Ets1	0.690521	5.21272	0.0254994
Setd6	-0.457578	3.95542	0.0303234
Kcnn1	-0.47886	4.44668	0.0257574
Commd10	-0.39933	5.57239	0.0256165
Fam120a	0.356302	7.51185	0.0242108
Sdhaf3	-0.785562	2.51949	0.038728
Aplf	-0.796192	3.08145	0.0359436
Adgrf5	0.553875	5.33981	0.0268846
Plaur	-1.90628	-0.649057	0.0474532
Natd1	-1.74453	-1.78217	0.0478356
Taf11	-0.448713	3.96352	0.0313296
Map4k4	0.365929	8.39634	0.0242108
Aox3	2.25921	0.50364	0.0475072
Rplp2	-1.525	1.28687	0.0442869
Cilp	1.98871	-0.420048	0.0480467
Reg3g	1.00976	-3.8076	0.0480913
RGD1563441	-0.738981	3.91231	0.0353075
Ogfod3	-0.59236	3.29242	0.0350644
Anxa5	0.784195	5.99907	0.0257574
Hmgcll1	-0.394165	4.54781	0.0292344
RGD1563482	-0.92896	1.43336	0.044048
Zc3h10	-0.393566	4.28341	0.0313296
Prtfdc1	0.404033	4.8215	0.0283324
Acy3	0.67812	2.29788	0.0421318
Cend1	-1.33655	1.85824	0.043633
Mgp	2.27921	2.33463	0.0445758
Enpp3	1.72319	1.63494	0.0442869
Tspan8	1.64305	2.51555	0.0418695
Tmem70	-0.381777	4.17637	0.0313884
Tnfrsf17	-1.69924	-2.89242	0.0495814
Mab21l1	3.07976	1.33595	0.0482459
Zfp524	-0.705368	2.42778	0.0423318
Nmb	1.65647	0.074323	0.0488466
Wfdc1	2.72039	2.53071	0.0462584
Ncdn	0.445691	9.78692	0.0248537
Tmpo	0.350445	5.66776	0.0268846
Gmeb2	-0.543786	3.59873	0.0357269
Zfpl1	-0.420406	4.81834	0.0295402
Rspo1	-1.74394	0.00596058	0.049305
Cdc7	-0.390241	4.20674	0.0304246
Pim2	-0.372606	5.44876	0.0270184
Krr1	-0.417047	5.07348	0.0283324
Cd48	0.72191	4.30612	0.0314273
RGD1562747	-0.561017	3.94698	0.032667
Slc9a4	-1.03899	2.67007	0.0417392
Wdr45	-0.327694	4.70213	0.0303939
Ece2	0.566254	4.78334	0.0294855
Sf3a3	-0.33541	6.26758	0.0260048
Ace2	1.22202	1.5837	0.0481163
Ttf2	0.579862	3.12553	0.0375637
Kdelr3	1.19725	2.47518	0.0403391
Polr2m	-0.280999	7.53665	0.0256345
Ganab	0.290784	7.3749	0.025766
Laptm4a	0.746005	7.80132	0.0257574
Tmem107	-0.636882	3.47896	0.0350049
Zhx2	0.662792	4.7317	0.032371
Rin2	0.397613	5.45186	0.0283777
LOC687399	-0.66	1.91893	0.0441192
RGD1560436	-0.718888	1.89594	0.0458089
Lsm10	-0.510273	3.00736	0.0380144
Secisbp2l	0.418328	7.38159	0.02625
Mas1	-1.2319	1.50618	0.0478191
Sult1a1	3.02553	3.55732	0.0449823
Kdr	1.07266	4.95634	0.0282082
Tle3	0.872109	5.58582	0.0304246
Prim1	-0.434012	6.23254	0.0269157
Znhit1	-0.463033	4.88933	0.0295096
Lman1	0.28018	5.22669	0.0287948
Rps9	-1.30952	2.07546	0.0439892
Bgn	1.98362	3.02819	0.0414723
Vwf	0.930098	5.86585	0.0279104
Htra2	-0.330595	5.91444	0.0277738
Mme	0.869088	2.94675	0.0417392
Cort	-1.38504	1.62879	0.0473794
Sp1	0.655162	5.47929	0.0292045
Mrpl40	-0.686242	2.27304	0.0441792
Rarres2	1.67512	3.49682	0.0394767
Nupr1l	-0.605228	3.0147	0.0384389
LOC690871	-0.686207	4.09102	0.0341344
Ccdc27	-1.52699	-1.33219	0.0488934
Fxyd5	1.07624	3.88938	0.0346903
Arhgap31	0.641818	4.61463	0.0316269
Spata20	-1.00792	1.44505	0.043633
Emp1	1.25478	3.36858	0.0385315
Mak16	-0.388721	4.82179	0.0316269
Fam210a	0.487731	6.18926	0.0282522
Catsper2	-0.736005	2.30611	0.0454549
Glb1	0.36256	4.62273	0.0315434
Ppic	1.14677	3.46863	0.0352163
Pde8b	0.555814	5.00247	0.0314067
Chd6	0.523198	7.45476	0.0277084
Adora2b	0.56233	2.55712	0.0428882
Me2	0.47667	5.72066	0.0288157
Lekr1	-0.746863	2.23708	0.0451072
Syndig1l	-0.687047	3.00003	0.0357763
Hsp90aa1	-0.829014	4.99162	0.0314837
Caap1	-0.45924	3.96172	0.036409
Mmadhc	-0.336132	5.65275	0.0294891
Nudcd1	-0.352267	4.44015	0.0332213
Gpr45	-0.453167	3.89214	0.0350376
Prmt5	-0.22853	6.62925	0.0283324
Zc3hav1	0.946731	2.54154	0.0443422
Col5a1	1.14554	6.06532	0.0288196
Fbxw9	-0.374029	5.02319	0.0301105
Crot	0.466987	5.52354	0.0297551
Txndc5	0.39701	6.7719	0.0287455
Pou3f3	0.509153	5.47747	0.0305797
Clec2g	1.51328	3.89503	0.0394633
Ppap2a	-0.400093	4.32857	0.0336966
Cox20	-0.508175	4.26508	0.0341344
Mmachc	-0.574538	3.11668	0.0417392
Ube2q2l	-0.537624	3.74097	0.0374219
Bri3	-0.462187	3.99213	0.0365131
Ift20	-0.428252	5.5984	0.0299901
PVR	-0.603425	2.29868	0.0448594
Ctnnb1	-0.26118	9.43869	0.0283324
Map3k3	0.40167	5.29826	0.0317228
Slc44a5	-0.823121	3.02179	0.0415106
Nap1l3	-0.362098	6.20507	0.0294891
Chn1	0.640219	8.33842	0.0288013
Hnmt	-0.639691	3.50923	0.0367226
RGD1305733	-0.405704	8.42836	0.0288157
Lpcat3	0.318037	5.12847	0.0313884
Tspan15	-0.815861	2.60233	0.0488561
Tmem255b	-1.0429	1.59815	0.0499216
Trps1	1.33555	7.37225	0.0292045
Bcar3	0.591241	4.56337	0.0352163
Denr	-0.363264	5.36028	0.0315434
Galnt7	0.587185	4.15221	0.036966
RGD1563986	-0.550125	5.31225	0.0327654
Mapk1ip1l	0.331722	5.24427	0.0316512
Trim13	-0.454762	3.81157	0.0380144
Tmem39b	-0.537465	3.34739	0.0424795
Cir1	-0.39362	4.89759	0.0337445
Adarb2	0.725353	5.05505	0.0339535
Jag1	0.709903	4.6711	0.0349319
Adcy8	0.76736	6.24952	0.0304246
Rfx5	0.388429	5.08909	0.0328705
Gemin8	-0.444375	4.38031	0.0368577
Rassf3	0.630968	4.04749	0.0370261
Trmt10b	-0.425595	4.2986	0.0362305
Ivd	0.310542	6.37544	0.030771
RGD1564379	0.370603	5.68721	0.0330385
Mtrf1l	-0.459768	3.60698	0.041348
Cdk5rap2	0.439429	5.32206	0.0321676
Tle1	0.675031	5.98042	0.0315955
RGD1562284	-0.826057	3.52501	0.0389996
Plekhj1	-0.344594	4.97817	0.0339535
Snx18	0.290578	5.57381	0.0324682
Ppm1l	0.450484	7.54914	0.0304246
Pcdhga8	0.333646	8.53822	0.0302835
Fdps	-0.561939	7.77859	0.0304246
Trim47	0.589716	2.98601	0.045574
Homer2	0.571276	5.62054	0.0314837
Agk	-0.275327	6.13605	0.0313698
Tril	0.700702	6.61234	0.0314646
Sgms1	0.370226	5.50061	0.0338375
Akap13	0.643946	5.67425	0.0325479
Tcirg1	0.478917	3.72496	0.0407996
Il10rb	0.510622	2.45199	0.0495533
Pde4d	0.411447	6.48765	0.0314273
Rab33b	-0.328032	5.07737	0.0343643
Lgi2	-0.679399	4.66455	0.0357874
Zdhhc9	-0.393714	6.14342	0.0317267
Timm21	-0.497111	4.36437	0.0385315
Itga5	0.744711	2.39406	0.0459481
Nedd4	0.285103	10.2756	0.0311076
Slc22a5	0.40985	3.48035	0.042952
Adgrl4	0.629449	4.42157	0.0357429
Man2a2	0.309816	6.68743	0.0319824
Fam76a	-0.256074	5.23812	0.0353765
Tubb2a	-0.365627	9.20016	0.0313296
March1	-0.457078	4.51618	0.0357874
Nos3	0.588023	4.08741	0.038728
Prkar2b	-0.365862	7.49939	0.0316269
Man2b2	0.459064	5.09456	0.0350644
Sult2b1	-0.859652	2.81336	0.0483518
Aagab	-0.236023	5.83626	0.0337361
Spryd7	-0.418054	5.12082	0.0350739
Fgfbp3	0.874268	4.46045	0.0379729
Bex4	-0.700106	4.62579	0.0358178
Qrsl1	-0.41048	3.88903	0.0431044
Ccdc82	-0.591436	4.19984	0.0417319
Mat2b	-0.488531	6.52933	0.0337361
Tec	1.08152	3.91941	0.042161
Tmbim4	-0.463568	4.55099	0.038328
Bbs5	-0.547875	4.15569	0.0414588
Thrap3	0.294923	7.60451	0.0330385
Nsmce2	-0.379372	4.55832	0.0380144
Mrps35	-0.375514	5.04655	0.0366857
Adrbk1	-0.2275	7.74029	0.0330683
Nr3c1	0.500944	6.62635	0.0337361
Snrnp35	-0.366469	4.4891	0.0400608
Kcna6	-0.562029	6.53173	0.0339529
Slc23a2	0.47077	7.17614	0.0337361
Cbwd1	-0.556632	3.2544	0.0473484
Bccip	-0.451526	5.02852	0.0373702
Zfp394	-0.436264	4.21465	0.0438535
H2afy2	-0.42228	5.40122	0.0357429
Fbxo27	-0.56257	3.34829	0.0484594
Erc1	0.489546	6.86747	0.0339529
Frs3	-0.550664	4.28488	0.0425505
Ccdc117	-0.370056	4.11884	0.0428971
Camkmt	-0.372747	4.1173	0.0402386
Rqcd1	-0.237368	6.10557	0.0350049
Numa1	0.538856	7.44799	0.0342269
Lrrc8a	0.33848	6.68818	0.0348086
Rab7l1	0.572952	4.31899	0.0417392
Ephx1	0.706655	4.87586	0.039432
Rpp25	-0.705277	3.64996	0.0475292
Slc4a10	-0.318487	8.0416	0.0342255
Pdhx	-0.241747	5.67731	0.0357429
Zfp689	-0.33904	4.27966	0.042462
Igf2r	0.658072	6.88656	0.0347191
Lrrc20	-0.481183	4.06162	0.044048
Fbxo7	-0.394349	6.22547	0.0352919
Zfp772	-0.393661	4.58444	0.0407151
Vmp1	-0.399347	7.04242	0.0348664
Pcbp3	-0.379564	5.19323	0.0380407
Timm9	-0.426465	5.00237	0.038479
Mapkapk3	0.520339	3.60967	0.0475072
Bloc1s4	-0.481299	4.05606	0.0436312
Abca8a	-0.800265	4.68679	0.0401914
Tep1	0.659962	4.69878	0.0401914
Tubb6	0.965376	3.98953	0.0419262
Gatm	0.36055	6.14647	0.0357874
Srebf1	0.545714	5.99753	0.0367404
Chpt1	0.526118	4.59702	0.0407708
Tank	-0.591731	4.22697	0.042462
Uvrag	-0.275663	5.1194	0.0407996
Mmp15	0.43753	5.94758	0.0365131
Egfl7	0.66362	5.03576	0.038728
Mov10	0.725688	3.46011	0.0496555
Amn1	-0.575094	4.85379	0.0392406
Tymp	-0.413735	4.27276	0.0439492
Pcdhga2	0.325774	8.57211	0.0354738
Htr2a	-1.07771	3.95396	0.0482746
Spg20	0.476295	4.87433	0.0417319
Setd7	0.582274	5.35785	0.0402657
Tsen54	-0.472811	3.8722	0.0478356
Cdadc1	-0.354287	4.93175	0.041231
Sub1	-0.551101	7.69599	0.0358382
Eln	0.675541	4.61817	0.0385533
Rbp4	1.43044	4.13804	0.048105
Dnajb6	-0.433456	7.38018	0.0363182
Tmem229a	0.526759	6.0718	0.0370261
Eif1ad	-0.340786	5.31995	0.0393349
Arhgef40	0.558523	5.91817	0.0376791
Ddn	0.525377	9.10594	0.0360964
Enpp2	0.671932	5.75498	0.0404403
Osbpl5	-0.429094	5.5314	0.0388702
Snupn	-0.350646	4.54108	0.042161
Cabp1	-0.644208	5.33265	0.0425175
Nfatc3	0.515764	4.2242	0.0462965
Spata33	-0.456667	3.71574	0.048872
Mmp16	-0.385546	6.59515	0.0369878
Pcdhga7	0.322431	8.53344	0.0365909
Sorl1	0.792319	6.9239	0.0378748
Fkbpl	-0.451218	4.26179	0.0461409
Oraov1	-0.323555	4.9334	0.0417319
Iqcb1	-0.434382	5.16474	0.0417319
Polr3d	-0.25684	5.98951	0.0385257
Zfp133	-0.364321	4.75931	0.0438178
Tmem199	-0.437837	5.63705	0.0407151
Arid5b	0.820469	5.04167	0.0441192
Ppie	-0.455365	3.9624	0.0476973
Rnf152	-0.748725	5.18518	0.0411604
Ppm1h	0.501092	5.7255	0.0407482
RGD1565784	-0.349829	4.72668	0.0441192
Glb1l	0.500279	3.98696	0.0496907
Ezr	0.704236	6.26881	0.0387244
Tubg2	-0.419477	4.60626	0.0456218
Wbscr22	-0.362466	4.52062	0.0449823
Tfpt	-0.462162	4.3797	0.0467704
Mrps18c	-0.57373	4.69879	0.0441192
Hexdc	-0.350067	5.17697	0.041348
Pdzd2	-1.04779	5.8465	0.0393541
Ttll1	-0.306541	5.55072	0.0411604
Ppp1r11	-0.337005	6.43031	0.0395765
Dnttip1	-0.30419	5.24409	0.0422899
Ube2k	-0.257398	7.548	0.038728
Rnf11l1	-0.30324	6.42675	0.0396383
Bckdha	0.41918	5.44401	0.042462
Psmf1	-0.350937	5.44597	0.0419262
Acsf2	0.688763	4.49665	0.048079
Nmt2	-0.267203	6.61936	0.0396383
Etv4	0.445495	3.89677	0.0429902
Kif26b	0.79847	4.37763	0.0458375
Kat8	-0.345699	5.6205	0.0418559
Tmem150c	0.396218	5.82082	0.0414588
Noc4l	-0.396663	5.08797	0.0431457
Bcas2	-0.408593	5.64252	0.0418559
Aldh9a1	0.393133	4.89232	0.0448616
Zcrb1	-0.468423	4.92939	0.0433902
Kif16b	0.370002	5.12885	0.0445758
Smn1	-0.363223	4.20323	0.0488934
Pdxp	-0.335068	7.45767	0.0400608
Eef1a2	-0.34382	9.14469	0.0394767
Klf3	0.728346	4.82655	0.0449569
Akap9	0.567315	8.4157	0.039739
Prep	0.272541	6.15298	0.0407482
Hapln1	0.979532	4.2847	0.0441071
LOC102723236	-1.31232	7.89605	0.0407482
Pcdhga9	0.318378	8.48521	0.0407151
RGD1308428	0.27838	6.07673	0.0421318
Hspa14	-0.318847	5.23602	0.0446533
Clip4	-0.323669	4.84704	0.048872
Ankrd32	-0.707852	4.68158	0.0489852
Nup85	-0.332549	5.44277	0.0442473
Map3k11	0.371658	4.68522	0.0493332
Thoc7	-0.506316	5.53471	0.044048
Gnb5	-0.328539	6.07122	0.0435118
Lrrc4	0.286637	6.7432	0.0421611
Ext1	0.491537	6.31356	0.042351
Riok2	-0.326187	4.83453	0.048079
Scd1	0.589965	5.39919	0.0438536
Aco1	0.230507	6.79085	0.0427666
Bend6	-0.457044	7.23013	0.0424795
Sike1	-0.2407	5.87455	0.0441192
Snap25	-0.490696	9.57508	0.0425297
Pcdhga12	0.323544	8.52204	0.0428882
Abcg1	0.361341	5.88982	0.0471724
Ddah1	-0.677869	5.8496	0.0449823
Pgam5	-0.286866	6.23188	0.0447116
Lrrc16a	-0.424377	6.23934	0.0445758
Ybx3	0.348129	5.8546	0.0448409
Ntm	-0.402948	7.76105	0.044048
Wdr70	-0.287956	5.21075	0.048872
Tgfa	1.22285	5.09991	0.0497619
Mrto4	-0.368704	5.14234	0.0488568
Sel1l	0.339103	7.5331	0.0447927
Epas1	0.90223	5.61798	0.0488612
Tbc1d9	-0.322433	7.46102	0.0452111
Pik3r1	-0.303146	7.11357	0.0458892
Eml4	0.304526	6.86036	0.045574
Cd93	0.734659	4.63569	0.048872
Hrk	0.714434	5.99802	0.0495323
Usp46	-0.332866	7.54659	0.0459481
Itgb5	0.481821	5.72102	0.0489746
Abca5	0.499244	5.66962	0.0485685
Nufip1	-0.269654	5.47907	0.048872
Uqcc1	-0.314676	5.42704	0.0496555
Ttc9b	-0.425869	6.9592	0.0461409
Fhod3	0.428749	7.1941	0.0469634
Tmem55b	-0.325215	5.94629	0.0483562
Mapkbp1	0.574546	6.54052	0.0476973
Stt3a	0.472994	6.05267	0.048872
P4ha1	-0.403761	5.70348	0.0496856
Ppfia2	0.315172	7.90013	0.0471724
Snx16	-0.340197	5.65611	0.048872
Pcdhgb8	0.31482	8.49247	0.047183
Fxyd6	-0.561343	8.4195	0.0471724
Ehbp1	-0.367924	7.16925	0.0481163
Stmn1	-0.518055	10.2868	0.0473794
Vta1	-0.32505	6.16661	0.0493185
Wdr37	-0.301567	7.08608	0.0484357
Nicn1	-0.197365	6.36423	0.0496555
Pcdhga11	0.311979	8.50281	0.0485685
Ccdc32	-0.341456	6.81865	0.0496555

## Sheet: P23LIIvsLDeep
	logFC	AveExpr	adj.P.Val
Rab26	-3.40111	5.54885	2.7504e-10
Opalin	-1.97278	0.00777729	2.7504e-10
Ipcef1	-3.02343	4.77757	4.04388e-10
Arhgap25	-2.18832	3.65238	2.22461e-09
Scarf2	1.99508	4.67931	2.27237e-09
Ociad2	-2.55918	5.24186	2.31014e-09
Kcna6	-1.9602	6.53173	9.72376e-09
Rassf2	1.51028	5.90695	1.08733e-08
Brinp3	-2.64421	6.32744	1.49596e-08
Mmp17	-2.31721	4.84718	2.64142e-08
Cdk18	-1.93578	3.07496	3.61644e-08
Eepd1	-2.16713	4.94316	4.73409e-08
Insrr	6.03626	-0.166263	3.61644e-08
Upk1b	6.31398	-1.24906	4.73409e-08
Fam3c	1.31566	6.72263	9.10802e-08
Timp3	2.20816	5.81815	1.49859e-07
Rffl	-1.46233	2.97846	1.84845e-07
Lrrtm2	-1.76242	6.53136	1.84845e-07
LOC499715	-5.22769	-2.57631	1.2001e-07
Gna14	-2.50315	1.5329	1.96236e-07
Calb1	2.60627	6.91944	1.98405e-07
Eln	2.608	4.61817	2.2044e-07
Phactr2	1.83746	3.37517	2.37363e-07
Bok	1.47038	5.71905	2.37363e-07
Klk6	-3.16466	-0.998105	2.34929e-07
Tspan2	-1.39431	6.4142	2.55794e-07
Sema3b	1.71414	3.84553	2.96126e-07
Tle4	-1.86732	6.87204	3.05075e-07
Trpc6	1.41332	4.26492	3.15175e-07
Lcp1	-2.3476	5.13448	3.8871e-07
Alpl	2.83144	4.21265	4.93002e-07
Ucma	-5.42324	-1.3155	4.22852e-07
Htra3	2.38956	3.80124	5.2069e-07
Igfbp2	3.86046	6.64112	5.2069e-07
Ugt8	-1.60436	4.7799	5.2069e-07
Adamts4	-1.62481	1.55573	6.26479e-07
Rspo1	-4.13825	0.00596058	5.2069e-07
Rgs18	-6.01654	0.750571	5.2069e-07
Adpgk	-1.03135	4.80119	6.26479e-07
Vim	3.20239	7.21979	6.26479e-07
Slc26a2	2.67271	3.79549	6.72085e-07
B3galt2	-2.7994	6.34239	6.37991e-07
Mapk4	0.936496	5.8826	6.26479e-07
Msln	6.42608	0.63987	6.11786e-07
LOC691995	-1.69899	7.50097	6.91539e-07
Bin1	-0.643517	7.69165	6.72085e-07
Grik3	-2.99657	5.75	7.30257e-07
Gjc2	-1.64048	1.77488	7.40006e-07
Stambpl1	-1.01063	4.99808	7.00909e-07
Myh3	-5.22368	2.69197	6.72085e-07
Tpbg	-2.73589	3.60975	8.49073e-07
Kcnf1	-1.62601	6.41276	7.72899e-07
Rai14	1.60303	4.59566	8.58574e-07
Prg4	7.11464	-0.460388	7.73613e-07
LOC361016	-1.41964	3.12178	9.94089e-07
Nppa	-3.77635	0.964099	8.58574e-07
Slc35f1	-1.25956	7.08529	9.94089e-07
Mxra8	2.08484	3.99182	1.30678e-06
Myh2	-3.47323	1.31425	1.16678e-06
Serpind1	4.4934	-2.50479	8.58574e-07
Fstl4	2.07438	3.79928	1.43075e-06
Gal3st1	-1.39147	2.21481	1.53897e-06
Myh11	2.63468	3.90742	1.46962e-06
Fah	-1.05052	2.71811	1.56245e-06
C4a	2.16883	3.56576	1.56245e-06
Bhmt	-5.73724	0.79025	1.37638e-06
Robo3	-5.32103	0.0733458	1.36601e-06
Tmem178a	-1.40554	6.10055	1.44987e-06
Lcat	2.18001	3.2427	1.69262e-06
Tf	-1.55457	4.79297	1.56245e-06
Sstr2	-2.11675	4.14617	1.81918e-06
Cyth2	-1.05166	7.15291	1.64013e-06
Nxph3	-3.98969	4.59224	2.1437e-06
Mmp14	2.92139	4.783	2.23461e-06
Drd5	-5.26996	-0.434174	2.023e-06
Mpzl2	7.11065	-0.561655	2.19646e-06
Wfs1	2.12606	6.22628	2.19646e-06
RGD1561849	-1.66765	7.21729	2.26624e-06
Serpinb10	4.88574	-2.02466	2.1437e-06
Stat5b	1.0335	5.17743	3.02567e-06
Cpxm1	2.21581	4.58341	3.61163e-06
Hapln4	1.87494	2.57138	3.7298e-06
Thsd7b	-2.09908	5.62457	4.0822e-06
Htr1a	1.64295	3.89529	4.17269e-06
Nxph4	-4.89807	1.67698	4.08539e-06
Slc25a14	-0.875346	5.46543	4.17269e-06
Tgfbi	3.98847	2.65192	5.13261e-06
Camk2d	1.14425	7.44161	4.4379e-06
Sh3gl3	-1.13842	5.61849	4.82447e-06
Fgl2	4.20801	2.02278	6.13157e-06
Aldh1a3	5.63695	0.349791	5.85824e-06
Six1	5.82296	-1.34294	5.72391e-06
Spp1	5.01548	0.697922	6.35046e-06
Plcb3	1.01811	4.37347	7.14411e-06
Slc47a1	7.47542	1.06493	7.02951e-06
Fancd2	-1.95384	3.28398	8.28202e-06
Rin3	1.93983	2.02616	8.28202e-06
Ptgis	3.44811	0.748216	8.24659e-06
Sema3e	-1.88947	4.82941	8.28202e-06
Cnp	-1.23851	7.27363	8.6397e-06
Spx	4.46478	-2.15031	8.28202e-06
Bcl11b	-1.91796	6.50546	9.91107e-06
Nipal4	-2.36711	0.339221	1.16242e-05
Ermn	-1.94298	1.10629	1.03506e-05
Pcsk5	-2.36392	5.02601	1.09123e-05
S1pr5	-1.704	1.01132	1.19508e-05
Syt10	-2.7742	2.64364	1.23095e-05
Sstr4	-1.50883	3.77904	1.20129e-05
Sorcs3	1.18186	6.27881	1.03506e-05
Rbp4	2.97523	4.13804	1.19702e-05
Cyba	2.1936	3.0484	1.3663e-05
Net1	2.31504	5.53524	1.27508e-05
Tmem2	-1.08622	5.88083	1.27508e-05
Traip	-1.69822	3.80492	1.54897e-05
Tcn2	1.49242	4.7334	1.36878e-05
Slc38a3	1.00751	6.81885	1.29117e-05
Adamts2	2.32368	4.30791	1.501e-05
Svil	2.12537	5.36968	1.49247e-05
St6galnac3	-0.706725	4.72837	1.57762e-05
Bmp7	3.56877	3.58588	1.87376e-05
Itga8	-1.6947	4.43247	1.61568e-05
Prkca	1.15715	6.65175	1.50226e-05
Fgf9	1.37109	2.88659	2.13158e-05
Sulf1	-3.74583	4.48267	2.13158e-05
Fap	-4.07772	2.58847	2.23139e-05
Aldh2	1.11882	5.82346	1.87376e-05
Incenp	-1.15371	4.04797	2.23139e-05
Zhx3	0.604682	6.66934	1.97621e-05
Slc15a5	-4.69106	-0.714533	2.17088e-05
March8	-0.617871	6.46363	2.0329e-05
Myl9	2.12902	4.45992	2.44476e-05
Jam2	1.11092	5.7751	2.23139e-05
Mog	-1.78029	1.59258	2.2421e-05
Mrap2	-1.84434	3.67661	2.90144e-05
Col14a1	3.62167	2.48817	2.90144e-05
Dsc2	2.94159	1.30903	2.49903e-05
Scube3	4.14608	0.642964	2.23139e-05
Ptk2	-0.548436	7.77186	2.30628e-05
Aspg	5.06474	0.210959	2.80058e-05
Fezf2	-4.13485	3.7385	3.10518e-05
Ttc22	-2.25481	3.31872	3.10518e-05
Kank4	1.61877	3.08562	3.04276e-05
Slc22a8	2.47763	3.81672	3.04276e-05
Axl	1.09317	5.4018	2.70392e-05
Slc22a2	4.34785	-2.12041	2.57784e-05
Slco2a1	4.65791	1.75078	3.10518e-05
Slco4a1	3.39682	2.7282	3.06424e-05
Stom	1.50762	3.4628	3.28326e-05
Fxyd5	2.36407	3.88938	3.28326e-05
Emp2	2.18177	2.36788	3.69891e-05
Cplx3	-2.94963	3.26573	3.32637e-05
Plekhh1	-1.42945	4.02059	3.26322e-05
Dcc	1.06078	6.23842	3.06424e-05
Sema4a	-1.03076	5.41913	3.26322e-05
Col23a1	-2.76783	3.42422	3.9627e-05
Sh3rf2	5.00421	-0.736727	3.28326e-05
Kcnmb4	-1.32995	5.83354	3.28326e-05
Rab38	-3.34753	0.835092	4.14177e-05
Myom2	1.5326	1.04864	4.21043e-05
Mfap5	4.84124	-1.16453	3.96895e-05
Srsf12	-1.03813	4.14647	4.91023e-05
Lepr	1.89797	4.31644	4.85479e-05
Rftn1	-2.46622	3.95556	5.46933e-05
LOC688090	4.08818	-2.31921	4.70463e-05
RT1-Bb	4.08818	-2.31921	4.70463e-05
Stat3	0.703297	6.156	4.49621e-05
Slc27a1	0.804795	6.3527	4.57713e-05
Lmo4	-1.44751	7.18502	4.63639e-05
Tagln	2.97451	3.35088	5.93035e-05
Serinc2	-2.37452	2.70304	6.21048e-05
Rprm	-5.29566	4.06964	6.13539e-05
Cerk	0.662645	7.03968	4.85479e-05
Aebp1	2.76008	4.96859	5.3487e-05
Grik4	-1.61181	4.2888	6.06281e-05
Sfrp1	3.64386	4.97359	6.33509e-05
Loxl1	2.25456	4.24983	6.27331e-05
Kctd15	0.856397	5.17402	5.72122e-05
Efhd2	-1.17098	6.7826	5.14713e-05
Pirt	-3.86832	-1.59378	5.81738e-05
Slc12a4	0.96407	4.70808	5.90633e-05
Tgfbr3	1.84971	3.90574	6.2826e-05
Coch	2.82222	3.02532	7.34024e-05
P4ha3	-3.12639	2.43415	7.10417e-05
Gpr68	-1.38622	2.55263	7.26767e-05
Foxc2	5.68177	0.231479	7.34024e-05
Htr1f	-3.61635	0.349496	7.34024e-05
Mag	-1.47649	4.29968	5.90633e-05
Gjb1	-1.56469	1.11697	7.74239e-05
Evpl	4.40547	-0.433504	7.34024e-05
Slc13a3	3.24478	5.11561	6.57799e-05
Kcnj13	6.40151	0.0737605	8.04576e-05
Myo5b	-1.39513	7.07951	6.32626e-05
Pcp4	-1.68279	7.07875	6.2826e-05
Plxdc1	1.18278	2.69511	7.85583e-05
Slc5a6	1.04493	6.00663	6.69698e-05
Cntnap4	-1.8371	6.25888	6.87801e-05
Pros1	1.4616	3.84525	7.88717e-05
Pik3r1	-0.670931	7.11357	6.69923e-05
Slc12a7	2.8769	3.84098	9.14906e-05
Doc2a	-0.970465	6.01634	7.56548e-05
Anxa8	4.93193	-1.07019	8.97148e-05
Mobp	-1.91523	1.47033	7.26767e-05
Mgp	2.88327	2.33463	9.14906e-05
Wisp2	4.65215	1.21549	9.89663e-05
Slc6a20	3.91144	3.80906	9.48191e-05
Slc2a1	0.778922	6.18129	7.5921e-05
Lamb2	1.84123	5.72375	7.88717e-05
Inpp4b	0.855139	4.92233	8.65192e-05
Car13	4.72382	0.389327	0.000108094
Mrc2	3.11836	4.31376	0.000107635
Ssfa2	0.85761	5.3976	8.98672e-05
Ptpn13	1.70726	4.92304	9.69834e-05
Tagln2	1.63498	4.66709	0.00010852
Cars	-0.507865	6.74476	9.4289e-05
Pttg1ip	0.902627	6.12884	9.52009e-05
Camkmt	-0.917031	4.1173	0.000119619
Pear1	1.56132	4.32931	0.000113826
Gypc	2.87205	1.63011	0.000127674
Pdpn	1.54861	5.15465	0.000114788
Ddr2	2.39161	4.11128	0.000126526
Wnt9a	-1.86607	2.62538	0.000136992
RT1-Da	4.55996	-1.12887	0.000133997
Oprl1	-0.487052	6.39747	0.00010093
Bace2	1.55716	2.51652	0.000134718
Wnt6	6.22134	0.413987	0.000142215
Gpr81	5.11633	-0.593646	0.00013828
Myo1d	-0.865993	3.96637	0.000119898
Efna1	-1.35967	2.45681	0.000146264
Myh8	-3.58026	1.27247	0.000143218
Crispld2	2.41344	1.75868	0.000149515
Tspan15	-1.5341	2.60233	0.000149515
Alx4	5.2088	-0.823186	0.000146264
Cp	2.62261	4.26982	0.000143984
Cyp2j10	-1.72391	0.684901	0.000158203
Eya2	4.60538	0.575394	0.000155208
Vwf	1.80444	5.86585	0.000120989
Tsga10ip	3.18965	-2.90101	0.000144527
Hapln2	-2.38232	-0.524848	0.000165264
Parva	1.09384	3.50232	0.000158203
Pde1a	-1.54881	6.68635	0.000127674
Fbn1	1.99631	5.3236	0.000146437
S100a11	3.46267	1.62604	0.000162967
Palmd	0.915452	4.82748	0.000155171
Gpha2	4.20576	-2.34386	0.000156804
Casr	-2.05199	1.29559	0.000178008
Cubn	3.3115	1.28843	0.000173693
Idh2	0.848537	6.28728	0.000136992
Piga	-1.67484	1.45505	0.000179282
Pi16	1.70641	4.1568	0.000162967
Dap	1.19046	3.80424	0.000173522
Ptpn14	2.3454	3.29679	0.000181164
Tmem164	1.33134	6.33274	0.000146437
Nxn	1.04079	4.67957	0.000156291
Ada	4.15553	2.36077	0.00018556
Tnfrsf11a	-1.09881	2.66584	0.000176824
Rgs9	-3.67362	2.41357	0.000193165
Fcgrt	1.68293	5.10646	0.000155171
Clec2d2	3.19926	-2.80566	0.000172594
St6gal2	-1.60045	4.96501	0.000171985
Rxfp1	-1.89186	2.85349	0.000178008
Mill1	3.78744	-2.72079	0.000171347
Flna	1.38846	7.80781	0.000148391
Mal	-1.76623	2.23137	0.000146999
Prrx2	5.28137	-0.68896	0.000196307
Evc	1.08805	3.28972	0.000193165
Fkbp9	1.90975	5.33354	0.00016955
Stk32c	-1.07222	5.83086	0.000158203
Adrbk2	-0.986029	5.59108	0.000158203
Map7d3	3.46516	0.0142844	0.000196307
Tnxa-ps1	1.82112	1.56686	0.000217578
Lhx2	1.27832	6.35034	0.000162967
Golim4	1.09341	4.72161	0.000177237
Sfmbt2	-1.85785	2.65859	0.000223113
Il17re	3.6883	-0.520281	0.000205462
Cldn2	4.6182	-1.06638	0.00021292
Dpysl5	-2.05755	6.36731	0.000209211
Txnip	1.76091	6.34615	0.000172958
Aldh3a1	3.61837	0.305839	0.000231373
Slc6a7	-0.966426	6.58987	0.000178008
Sptb	1.01483	6.90669	0.000176601
Uap1l1	1.19999	3.6135	0.000217578
Rps6ka2	-0.958869	7.09946	0.000178008
Dhcr24	-0.803603	6.7168	0.000181049
Pcdh7	1.11926	7.41543	0.000179126
Cdkl1	-0.935447	4.3204	0.000223758
Tspan8	2.46504	2.51555	0.000244574
Akt2	0.704471	6.00432	0.000193165
Lix1l	0.897778	5.53176	0.000216088
Clmp	1.20645	6.20996	0.000223701
Lect1	4.20786	-2.23348	0.000249558
Rap2a	-0.873874	3.64506	0.00025259
Asah2	-1.16885	3.08848	0.000223701
Mknk2	0.651736	6.62554	0.000202114
Fkbp5	0.741155	5.59883	0.000214329
Cyp2u1	-0.878317	3.36146	0.000253467
Pde7b	0.857537	3.43633	0.000254387
Sema3c	-2.20425	6.10845	0.000218549
Gltp	-0.720809	4.79028	0.000223701
Thbs1	4.4089	4.38091	0.000314928
Wnt5a	2.14382	1.61892	0.000312499
Fkbp10	1.80478	4.06361	0.000287535
Slc9a3r1	0.88718	5.43061	0.000231373
Tnfrsf1a	1.18392	3.55605	0.000319899
Apoe	1.07931	10.6625	0.000231373
Ap2a2	-0.335101	9.08752	0.000232731
Plcb1	-0.895174	8.37483	0.000240192
Unc13c	1.44315	5.30623	0.000259796
Yap1	1.35534	3.79943	0.00032785
Timp1	3.64767	2.57502	0.000371257
Myh4	-3.38978	-0.806664	0.000364367
Gpr146	0.916771	2.60175	0.000331969
Abcb1a	1.00368	5.04394	0.000262525
Ccp110	-0.643996	6.58089	0.000262525
Tgfbr2	1.82191	4.22672	0.000320641
Glp2r	-3.81838	-2.47499	0.000388371
Fads1	0.541802	7.98955	0.000274743
Cfb	2.80655	2.68699	0.000415909
Aoc3	3.55078	0.1094	0.000425243
Thbd	4.45544	3.83665	0.00041645
Bdh2	2.59071	0.68993	0.000425818
Cabp7	1.04922	4.80295	0.000297896
Dsn1	-1.73011	2.46378	0.000452898
Cpxm2	4.36017	3.59742	0.000428431
Igfbp5	1.80889	5.86225	0.000364367
Cd74	4.69842	0.62155	0.000467199
Rsph9	-1.44101	4.29688	0.0004395
Ltbr	1.14538	4.43993	0.000382076
Abcc3	1.61263	1.69466	0.000482557
Inmt	2.98257	-2.9916	0.000439735
Calml4	4.10427	0.447964	0.000456167
Tmem88b	-1.92737	-0.46557	0.000465718
Chst13	-1.96837	-3.4372	0.000442235
Trib2	-1.11808	6.83241	0.000335775
Aox3	3.73825	0.50364	0.000484449
Atoh8	-1.49549	2.02168	0.0004837
Rapgef6	-1.14864	6.2589	0.000369863
Ppp1r14a	-1.60419	0.882327	0.000483843
Pc	0.574668	6.5877	0.000352035
Cdh1	6.52387	1.53307	0.00054017
Ano6	1.05433	5.1996	0.000428431
Itgb4	5.45969	2.404	0.000554302
Icam1	2.11999	1.77677	0.000555419
Tmem132d	-1.72234	4.22139	0.000434787
Snx7	-0.945728	4.88953	0.000441775
Bfsp1	-1.6544	2.33625	0.000555419
Lsm11	-1.21211	5.03216	0.000482654
Ccni	0.683517	8.11693	0.000388099
Thbs2	3.60988	3.40486	0.000571403
Cela3b	3.67809	-2.02808	0.00054605
Ptgfr	3.32374	1.10775	0.000599166
Tmeff1	-0.877037	7.49875	0.00042562
Fa2h	-1.72378	1.25392	0.0004837
Tfcp2l1	1.44954	1.60202	0.000589627
Gstm2	5.2337	2.10031	0.000633774
Col5a2	2.38426	5.18625	0.000515228
Aldh9a1	0.72865	4.89232	0.00048082
Tp53i11	1.25362	6.39777	0.000452898
Il17rc	2.01377	1.79954	0.000641687
Xrcc4	-0.727071	4.43564	0.000529328
Dusp9	-2.1704	0.724192	0.000651974
Cxcl16	2.73115	2.14703	0.000651974
Errfi1	0.688427	4.90698	0.000483574
Slc16a11	2.73194	4.26772	0.000556862
Gpd1	-1.17014	4.73396	0.000456167
Enpp1	1.58472	1.88542	0.000641687
LOC100360552	4.11517	2.04336	0.000660153
Ramp3	-1.23083	3.46879	0.000535706
Atp1a2	1.4624	9.75872	0.000451135
Slc7a2	1.62348	3.42517	0.000576814
Slc41a1	1.35572	5.7582	0.000482654
Ramp1	-1.07321	4.03307	0.00054017
Cdc14a	1.42819	3.15817	0.000599166
C1qtnf1	1.27444	3.69771	0.000589627
Plk3	-1.32905	3.51331	0.000692745
Zpbp2	-2.3102	0.122635	0.000678426
Cxxc4	-1.06927	5.22359	0.000541719
Map4k3	-0.571763	7.07	0.000500545
Cftr	-3.3361	-0.377114	0.000737374
Nmt2	-0.50356	6.61936	0.000533393
LOC688765	-1.06152	2.7113	0.000761661
Vcsa1	-3.56848	-2.35819	0.000740309
Glra2	-2.24142	5.00713	0.000747134
Mrgprf	5.36309	0.285747	0.000794396
Ccl11	-3.46815	-2.80302	0.000745674
Clec1a	-1.77977	2.47691	0.000763896
Sorbs3	1.04967	4.41518	0.000611576
Fzd2	1.17572	3.78677	0.000709771
Tspyl2	-0.444477	6.38467	0.000554302
Hs3st3b1	3.83746	-1.59393	0.000775402
Wwtr1	1.28065	3.97287	0.000686461
Zcchc24	0.71955	6.76214	0.000554302
Tmem37	3.03859	0.393395	0.000809377
Dctd	-1.50992	2.65869	0.000817256
Eci3	2.39365	1.87566	0.000826824
Csdc2	0.79157	7.18303	0.000578954
Pkd2	0.891342	5.26238	0.000611576
Anxa1	2.59897	3.31688	0.000806216
Mustn1	1.43554	2.67068	0.000808676
Ncald	-1.31837	8.71528	0.000556148
Cyp3a9	-1.91604	-1.72914	0.000843699
Sdpr	1.30623	3.81238	0.000680615
Gpr26	1.11834	5.1454	0.000589627
Pak1ip1	-0.697612	4.20297	0.000719252
Cytl1	4.79057	-0.7974	0.000846423
Htr5b	1.19966	2.5638	0.000718764
Fam43a	-1.13031	2.8237	0.000775402
Kcnmb1	3.09244	-2.41566	0.000844847
Brsk1	0.417958	8.46759	0.000599166
Dusp27	3.29286	-0.554194	0.000845531
Ptgds	5.85233	6.80971	0.000615007
Gdf11	0.43683	5.58446	0.000654711
Rasal1	-0.949368	7.19362	0.000638708
Prodh	0.87692	5.21869	0.000641687
Atp6ap1l	-2.15811	1.99074	0.000957046
Efnb3	-0.808749	7.1067	0.000682692
Slc19a1	0.94264	3.80973	0.000826824
Serpinf1	4.0265	4.02531	0.000843699
Lyrm9	-1.02214	4.33025	0.000843699
Lingo2	0.941992	4.76918	0.000778739
Ccdc28a	-0.690914	2.95242	0.00080519
Ptrf	2.04802	4.32127	0.00080519
Gucy2e	3.35331	-0.24111	0.000993564
Pdgfrl	4.16282	1.3085	0.00100975
Klf4	1.65213	3.04216	0.000922172
Kdelr3	2.31992	2.47518	0.00100474
Myh1	-2.60798	1.61798	0.00103879
Add3	0.629264	7.71475	0.000692664
Arhgef28	-0.90559	6.17518	0.000719252
Tubb6	2.36373	3.98953	0.000952768
Wbp1l	0.475552	6.51467	0.000709771
Usp53	0.862822	5.61237	0.000719252
Zbtb7c	1.79892	2.87215	0.00104041
Prph	-2.88192	3.53361	0.00103879
Bcat2	1.14369	4.16959	0.000922172
Gtdc1	-0.741592	5.16885	0.000806216
Neto2	-1.00676	6.19177	0.000806216
Evi2a	-1.09899	3.25702	0.000835857
Uaca	1.60338	4.73601	0.000875003
Plaur	-3.15972	-0.649057	0.00111114
Krt8	4.69141	0.322418	0.00113825
Sox5	-1.17822	5.70422	0.000815677
Six2	3.81955	-2.07289	0.00108262
Enpp4	-0.760159	4.21175	0.000852964
Snx15	-0.667351	4.77222	0.000857377
Nacc2	0.844503	5.32599	0.000812752
Fam110b	-0.690923	6.35111	0.000807266
Ctgf	-1.48417	4.05791	0.00084195
Map4	0.423475	8.44513	0.000778739
Gpat2	-3.01747	-2.86396	0.00112452
Inpp5d	-1.01319	4.41937	0.000845531
Ghr	1.0789	3.35232	0.00107032
Nfatc4	2.58976	1.69269	0.00121413
Unc45b	-3.36067	-1.93402	0.00115267
Ctdsp1	1.02164	5.12996	0.000847878
Plat	1.3241	5.73135	0.00083651
Fgf11	-1.56337	3.28007	0.00120962
Opn3	-1.63412	3.10069	0.00112452
RGD1309821	0.700403	4.37741	0.00090144
Nr0b1	-2.7356	-0.537143	0.0011946
Grip1	-0.594542	6.3816	0.000872158
Lbp	3.35663	-1.99095	0.00120962
Defb1	4.03108	-2.10366	0.00123638
Fmo3	4.71013	0.428636	0.00130622
Irs3	2.26236	0.269522	0.00127968
Cdh5	2.21382	4.12458	0.00108262
Smo	1.33069	3.91055	0.00116857
Ccnd3	0.811169	4.94895	0.000956606
Stat5a	1.44442	1.74637	0.00130522
Fads3	-0.715721	5.60425	0.000977633
Msn	1.17588	4.68404	0.00104041
Sema4d	-1.00662	5.47298	0.000922597
Col6a2	2.70972	5.17921	0.00103879
Il17ra	-0.657527	4.59213	0.000993564
Birc5	-1.85839	1.99476	0.0013959
Zfp423	0.956075	5.73235	0.000958632
Ahcyl2	0.694729	6.50239	0.000922172
Fmo2	2.7553	-1.11551	0.00146582
Slc2a3	-1.75577	1.19553	0.00148405
Cpt1a	0.85431	5.85355	0.000993564
Galntl6	-0.940804	4.17557	0.00117425
Mertk	0.719426	4.80512	0.00098837
Tnmd	4.48021	-1.53475	0.00150416
Tnnt2	5.38096	2.19458	0.00154371
Mmp16	-0.69596	6.59515	0.00102434
Tbc1d2b	0.763767	5.91253	0.00105081
Hs3st5	-1.21783	4.14817	0.0013987
Plod1	1.04121	4.6373	0.00112452
Iqgap1	1.00421	5.87848	0.00105773
Heph	1.31445	3.3654	0.0012728
Pnma2	-0.481398	6.53145	0.0010378
Rras2	-0.811096	5.861	0.00110886
Ucp2	1.23145	3.89476	0.00121419
Kank2	2.00007	4.9658	0.00116364
Capn12	-1.34998	1.44657	0.00163262
Usp30	-0.450105	5.94626	0.00108262
Tmod3	0.839159	5.08328	0.00121201
Emilin1	1.65747	4.37947	0.00131829
Cyp39a1	2.6716	-0.856093	0.0016291
Flnb	1.14221	6.75355	0.00108262
Odf3l1	-2.60931	-2.21921	0.00163007
Il11ra1	1.14415	4.18523	0.00126756
Ptpn21	1.15552	2.77215	0.00159958
Ccdc27	-3.09043	-1.33219	0.00178105
Eml1	-0.718183	5.95658	0.00114271
Fbln1	2.57943	4.87714	0.00126756
Alx1	4.17817	-0.837407	0.00178461
Thoc5	-0.465432	6.62575	0.00114868
Wnk4	3.43854	1.29142	0.00182071
Anxa2	2.82321	4.80135	0.00132814
Erbb3	-0.967125	3.16204	0.0013987
Gabra3	-1.1704	6.29389	0.0011946
Ppp2r1b	-0.935365	5.38296	0.00127968
Lgi4	0.809753	3.94104	0.00120455
Bmp6	3.47912	3.15108	0.0016291
Plscr2	1.5793	1.30626	0.00190995
Osr2	2.88612	-2.7075	0.00185966
Prr18	-1.97773	1.81393	0.00193538
Cnn3	0.676638	7.50157	0.00119838
Wdr1	-0.472324	8.58328	0.00119136
Jag1	1.29804	4.6711	0.00149604
Ctsh	1.12596	5.48506	0.0012656
Cpq	0.939466	3.67843	0.0013987
Trpv6	-2.00675	-0.0256817	0.00200106
Sytl4	3.21188	0.507452	0.00202186
Pfkl	-0.663672	7.27199	0.00126555
Mrgpre	-1.04421	4.13902	0.00171364
Bmp5	4.65038	0.403225	0.00206115
Stmn1	-0.934832	10.2868	0.00124793
Scpep1	0.750197	5.40985	0.00132814
Cybrd1	2.1922	1.52561	0.00213199
Rhoj	1.51477	2.90547	0.00198146
Grb10	0.911586	6.19996	0.00132814
Cdk14	0.547123	7.95519	0.00130078
Ifitm1	2.75068	0.107325	0.0021652
Synpo2	2.78962	0.778583	0.00223419
Erbb2	1.55758	2.3233	0.00225478
Slc26a7	3.32156	1.75938	0.00226326
Adam15	0.643157	6.14276	0.00142059
Htra1	0.797891	4.98024	0.0013987
Retsat	0.863613	5.57481	0.00142059
Lrrc63	-2.89045	-0.709933	0.00223419
Mrvi1	1.80632	1.8578	0.00198419
Il2ra	3.22949	-2.37443	0.00226326
Vstm4	1.56403	2.36506	0.00223419
Tram1l1	-0.70754	5.25186	0.00161026
Fermt2	0.489115	6.94241	0.0014506
Scyl3	-0.571597	4.27433	0.00178105
Rab3b	-0.898648	6.11251	0.00154371
Orai3	0.606048	3.48087	0.00196298
Kcnt2	0.76643	5.3485	0.00156654
Misp	3.59723	0.242774	0.00244777
Plekha1	-0.78249	7.04568	0.00150416
Notch2	1.61472	5.98467	0.00157786
Bnc2	4.86457	0.793985	0.00249459
Nptx1	-1.64077	6.02354	0.00153105
Popdc3	2.76692	1.2973	0.00255752
RT1-Ba	4.06822	-1.43027	0.0025429
Nin	-0.879025	5.65051	0.00168683
Marveld1	1.41474	2.89699	0.00239319
Cfi	3.04881	-3.09597	0.00256889
Ifna2	1.07686	-3.78555	0.00257664
Tmprss5	-2.06187	-0.12806	0.00265904
Ubash3a	-3.03815	-0.0476944	0.00267395
Sh3kbp1	-0.639796	6.81644	0.00169131
Adamts12	3.37728	4.44324	0.00226326
Btn1a1	2.72864	-2.90414	0.00265904
Npsr1	-3.68342	-1.72385	0.00267332
Mad1l1	-0.69916	4.37219	0.0021553
Pip5k1a	-0.498003	5.60607	0.00174376
Nrip3	0.85684	6.31317	0.00170142
Scara3	1.28381	4.47801	0.00187362
Cd63	0.930379	5.87119	0.0017919
Ephx1	1.08668	4.87586	0.00186558
Swap70	0.747771	4.40021	0.00200881
Lrrk1	1.05604	3.31875	0.00228112
Lrp10	0.945704	4.78617	0.00202186
Zfhx4	2.22039	3.86245	0.00243006
Itgb5	0.835828	5.72102	0.00185966
Slc2a12	3.74171	2.33636	0.00284118
Vwa3a	-2.78253	3.6121	0.00245491
Gpx1	1.25426	5.54038	0.00191461
Tpm3	-0.576736	8.08066	0.00179775
LOC691083	2.63847	-2.60829	0.00290461
Tac1	-2.38811	3.27605	0.00276576
Arhgef25	0.510815	6.42371	0.0018521
Rarres2	1.90925	3.49682	0.0021589
Slc6a12	2.64707	-1.00633	0.00302638
Slc25a32	-0.598647	3.58096	0.00239319
Enpp6	-1.84568	0.13602	0.00265904
Kcnk5	2.56516	0.306685	0.00305485
Ipo9	0.369341	7.502	0.00185966
Pcdhb5	-0.546967	4.23692	0.00226326
Hebp1	-0.849032	4.24194	0.00239319
Crhr2	2.43769	0.227259	0.00307027
Adh1	4.79703	0.404877	0.00312558
Mapk8	-0.770571	8.17987	0.00189999
Rhog	-0.731462	3.18604	0.00244777
Fam83d	-1.3585	1.8933	0.00309862
Cdc42ep4	0.700787	6.74525	0.00193538
Bcam	1.22903	4.35328	0.00225478
Bgn	3.19526	3.02819	0.00288032
Zdhhc13	-0.726138	5.21388	0.00215675
Rbp1	2.42268	3.34711	0.00289131
Pkhd1l1	3.41098	0.203086	0.00319656
Paqr8	0.712218	5.41219	0.0019969
Col26a1	2.79888	3.49964	0.00312558
Wdyhv1	-0.872622	2.95672	0.0028324
Rxrg	-2.28479	3.54726	0.00304845
Spryd7	-0.717008	5.12082	0.0022311
Slc13a4	4.33913	3.21193	0.00276576
Pcolce	3.05968	2.69903	0.00284118
Clca1	-2.23347	-1.99789	0.00329195
Id1	1.39967	4.3153	0.00244324
Nipsnap1	-0.487963	7.38688	0.00202711
Tmem51	1.36516	3.09281	0.00284823
Rspo2	-1.66305	3.59769	0.00277367
Galnt6	-1.92953	0.208178	0.0031241
Fam151a	3.71874	-2.66939	0.00339051
Mvp	0.750456	3.73796	0.00261358
Adgrf5	0.784506	5.33981	0.00219905
Arg1	-1.91138	2.25313	0.00346712
LOC680200	-1.15402	1.63814	0.00346712
Shisa2	-1.4757	2.05995	0.00343957
Gpam	0.432961	6.88175	0.00218192
Taf1a	-0.670596	4.15494	0.00284885
Tcirg1	0.822404	3.72496	0.00289965
Pbx4	-1.36763	2.56522	0.00345949
Zdhhc9	-0.642775	6.14342	0.00236046
Hpcal4	-0.713341	6.50895	0.00228056
Cald1	1.27262	4.67965	0.00266177
Abcd2	0.757518	5.33312	0.00236545
Foxc1	2.36425	3.40178	0.0031688
Trpv3	-1.84495	0.438196	0.00382272
Suv39h1	-0.545384	4.45578	0.00300729
Gnat3	-1.9847	-3.49576	0.00380741
Oacyl	-1.64605	0.279822	0.00382272
Zfp133	-0.599949	4.75931	0.00275191
Pgm5	2.06263	2.50513	0.00346712
Esyt1	1.27075	4.38992	0.00289131
Asgr1	2.94788	-0.0604295	0.00388053
Azgp1	2.59211	-3.17189	0.00385269
Slc6a2	2.47462	-3.24453	0.0038712
Lfng	0.884466	4.54252	0.00279953
Pcsk4	-0.943472	2.89126	0.00317093
Anxa5	1.16042	5.99907	0.00247335
Tmtc2	0.87066	4.50687	0.00284885
Fndc1	2.20916	2.15688	0.00382586
Hmcn1	1.73795	4.75212	0.00287121
Vamp8	1.37003	2.82636	0.00336851
Shroom2	0.510942	7.42176	0.00244949
Git1	0.509517	8.62075	0.00243006
Tbx15	3.41937	-0.21805	0.00401292
Olfml2a	2.30281	4.75079	0.00291861
Cpz	4.08567	1.50547	0.00391904
Des	1.64797	1.75536	0.00382272
Pak4	0.804141	3.96099	0.00331149
Krt19	3.82588	0.423083	0.00410965
Abhd14b	0.751469	3.73056	0.00314246
Fmod	4.96611	2.52513	0.0040387
Pcdh8	1.55419	6.41161	0.002866
Luzp1	0.764882	6.05971	0.00262146
Pdzrn3	0.894359	6.04131	0.00270782
Prss12	-3.30159	4.58694	0.00379425
Lypd6b	-1.61197	3.60546	0.00388053
Cdc7	-0.737878	4.20674	0.00351518
Ednra	1.37416	3.26389	0.00382272
Chrng	-1.44505	-3.62058	0.00439813
Josd2	-0.627038	4.16696	0.00299364
Ppapdc1a	-1.11316	3.34507	0.00385269
Sardh	0.575499	4.23209	0.00314246
Tm4sf1	1.86586	2.0311	0.00403541
Ifitm2	1.87049	4.01785	0.0035489
Lrp5	1.0125	4.4065	0.00339051
Srebf1	0.847969	5.99753	0.00284118
Cnih3	-0.763051	4.35104	0.00322865
Vcl	0.823555	6.0929	0.00286199
Acsf2	1.00688	4.49665	0.0031241
Ier3	2.15055	2.49099	0.00404331
Nnt	0.793453	5.66436	0.00290887
Zdhhc12	-0.845192	3.488	0.00383201
Shisa3	4.95436	0.887566	0.00462655
Ptpn9	0.342378	5.89766	0.00298312
Ehd1	0.446743	6.94856	0.00288797
Pbxip1	0.959935	5.77968	0.00291861
Ptbp1	0.718458	5.73156	0.00314246
Ocln	0.798847	4.13991	0.00331149
Tmem184b	0.620626	5.73334	0.00296541
Mbtps1	0.303923	6.87902	0.00290887
Fam76a	-0.378054	5.23812	0.0031241
Rhoq	0.882819	4.25306	0.00363622
Slc38a2	1.00312	7.78625	0.00295845
Adap2	0.802877	2.41584	0.00437961
Clip4	0.497773	4.84704	0.00338591
Pcyox1l	-0.47207	4.86477	0.00348959
Lgals3	2.7295	0.588387	0.00503532
Ehd2	1.46856	3.07767	0.00402543
Tmem35	-0.875036	7.20772	0.00309543
Prr15	-2.09642	-0.0271729	0.0050702
Lama5	1.33158	4.24407	0.00380741
Lonrf3	0.69512	3.68954	0.00365028
Olr1653	-1.31136	-3.72684	0.00509313
Ift57	-0.625041	5.51656	0.00337329
Lama1	2.01032	4.49409	0.00391929
Arpp19	-0.709048	5.13705	0.00339051
Akr1c14	3.75426	2.12175	0.004856
Nfkb1	0.524923	4.84184	0.00334807
Slain1	-0.655263	5.51378	0.00339051
Mtmr11	0.941712	3.96083	0.00418045
Prokr1	-4.18275	-0.0742782	0.00520471
Fzd9	0.744138	4.06568	0.00365028
Glb1	0.552753	4.62273	0.00359916
Mir1298	1.40655	-3.70891	0.00523562
Kcnn3	-0.95138	4.67316	0.00380741
Emp3	2.61826	1.93754	0.00510768
Zfp217	1.14	2.54702	0.00496344
Serpinh1	1.69834	6.37499	0.00329173
Zcchc10	-1.0922	2.26975	0.0049767
Bicc1	1.73594	3.22599	0.0044005
Dync1i1	-0.908454	8.37083	0.00319656
Cxcl13	2.55049	-3.02989	0.00534168
Fibin	2.81679	1.4525	0.00530866
Tap1	1.43134	1.71629	0.0053854
Klf15	0.590343	4.36876	0.00363622
Pdgfrb	1.07908	6.00126	0.00338591
Pllp	-0.610206	3.78035	0.00346712
Klf5	1.43892	4.05214	0.00397418
Btbd17	0.77135	4.59912	0.00380741
LOC100361083	1.10049	4.94277	0.00383278
Sema3a	1.66017	5.18464	0.0038712
Kcnn2	-0.532728	4.14586	0.00379801
Trib1	0.757501	3.30011	0.00444483
Gda	-0.908947	7.84863	0.00336851
Nadk	0.508112	6.05482	0.00346712
Tmco4	0.739576	1.40299	0.0050702
Spry2	0.63569	5.56486	0.003572
Glul	0.935384	9.86538	0.00336504
Mpped2	0.862383	4.94004	0.00382272
Nfkbia	0.612661	4.91522	0.00380365
Naaladl1	-2.52473	-2.95992	0.00576549
Tnfsf13	0.956779	3.10152	0.00392464
Psma8	2.04652	-3.44877	0.00582029
Man2a2	0.466011	6.68743	0.00346712
Col9a1	-1.83108	1.97132	0.00581202
Acta2	3.82948	0.859928	0.00570216
Plxnd1	1.64352	7.19292	0.00356301
Acsl6	0.445497	7.24045	0.00346864
Hes1	-1.25231	3.17789	0.0050084
Bves	3.12652	-0.699985	0.00594515
Med8	-0.649623	3.89632	0.00474047
Hmgcs1	-0.681201	10.0135	0.00353238
Dcdc2	1.94711	2.98502	0.00557323
Angpt2	2.00498	2.55128	0.00547901
Acss3	2.03526	1.65876	0.0057987
Sytl1	1.54433	1.0872	0.00612518
Pdlim5	0.872472	5.11742	0.00388053
Egflam	1.41187	3.90699	0.00461893
Cbs	0.668091	6.04187	0.00377064
Hspb8	1.22502	3.63594	0.00457261
Fdps	-0.861051	7.77859	0.00375223
Gfral	2.29199	0.868844	0.00598989
Olfml2b	1.1917	3.32646	0.00533379
Suclg2	0.768508	5.92166	0.00382272
Appl2	0.710128	4.11052	0.004321
Oaf	0.761107	5.24509	0.00391904
Sohlh2	2.59621	-3.09354	0.0064366
Islr	3.29701	3.83657	0.0050318
Por	0.455512	6.66041	0.00382272
Gabrg3	-1.57389	3.6936	0.00555045
Vgll4	0.563195	4.99714	0.00437481
Dmrtc1c1	3.40747	-1.16907	0.00660124
Ckb	0.509175	9.2006	0.00382272
Cyp4v3	0.809051	2.73274	0.00490554
Tp53i3	-0.846448	2.53214	0.00557336
Ust5r	1.96906	-3.4594	0.00666768
Frk	3.89685	0.0483053	0.00666768
Parp14	1.15307	3.47002	0.00526435
Sema3g	0.973883	4.10933	0.00483352
RT1-CE5	0.788814	3.37076	0.0051872
Sft2d2	1.40085	3.68188	0.00562565
Ppfia4	0.949393	6.70218	0.00401292
Gemin2	-0.675871	3.68997	0.00524478
Rnh1	0.559906	5.47232	0.00420177
Aass	0.858861	2.57821	0.00509313
Lhfpl1	2.42451	-1.18266	0.00705262
Cpm	-1.52513	4.54573	0.00474047
Pomc	1.36232	1.45024	0.00663409
Cacng5	-1.6893	2.07427	0.00704892
Sox10	-0.913998	4.38611	0.00459093
Osr1	4.90643	0.867722	0.00705882
Nefh	1.25051	5.24711	0.00420177
Pxn	0.913317	4.93116	0.00473859
Grem2	-0.69421	5.77857	0.00437481
Emp1	1.58097	3.36858	0.00524934
Atl1	-0.464175	7.79377	0.0042298
Ivd	0.453327	6.37544	0.004321
Zfp496	0.704455	4.65716	0.00520567
Glt8d1	-0.653349	5.49197	0.00485985
Fgfr1	0.842116	6.17674	0.00437571
Pabpc4l	2.53749	-1.05215	0.00744986
Ptger3	-1.65937	3.24815	0.00713246
Klf2	1.09177	3.00654	0.00638302
Ptprm	0.480516	6.75442	0.00437571
Zscan10	1.79625	-3.61914	0.00752201
Ovol2	-1.63588	0.45208	0.0063151
Zfp667	-0.831308	4.80467	0.00517015
C4b	1.44836	1.33288	0.00706947
Sdk2	-1.42382	5.10771	0.00473859
Abcc4	0.669393	4.48631	0.00493723
Gatsl3	1.50581	2.276	0.00690849
Arntl2	-1.7827	0.591501	0.00760678
Acss1	0.728535	5.79599	0.00444483
Psd2	0.577815	6.96082	0.00445981
Slc20a1	0.452898	7.01402	0.00444483
Rab30	0.439265	4.91979	0.00497459
Mapkapk3	0.724384	3.60967	0.00562565
Ttll1	-0.508787	5.55072	0.0049767
Fam129b	0.842177	6.07659	0.00476887
F3	0.803024	4.25292	0.00493723
Abhd4	0.640963	6.63627	0.00459093
Slc25a25	0.461396	6.28636	0.00459093
Aox1	1.65135	2.81387	0.00569424
PCOLCE2	2.27544	1.62932	0.00766322
Plekha7	-1.37185	2.66682	0.00725889
Smarca1	-0.649637	6.28978	0.00485105
Plxnb3	-1.04611	4.03529	0.00474047
Nsun6	-0.85804	3.71724	0.00663409
St3gal6	0.859052	2.81629	0.00612048
Ninj2	-1.60891	0.211989	0.00716335
Cplx1	0.641458	8.22158	0.0045342
Tmem163	-1.59285	5.2556	0.00525855
Slc44a2	0.373866	6.2764	0.00472527
Htr1b	-0.994113	3.83269	0.00652897
Elovl5	0.629127	5.8413	0.00474047
Adamts7	2.08543	2.98363	0.00801937
Ppapdc1b	-0.717463	4.28161	0.00632308
Arhgap31	0.879339	4.61463	0.00518602
Ccdc148	-0.719636	3.61057	0.0064366
Ncam2	-1.32456	7.25614	0.00471883
Adarb1	0.502494	7.30891	0.00466815
Fdft1	-0.61304	7.6212	0.004726
Crym	-2.16875	7.90752	0.00473859
Bmp15	2.85519	-0.95249	0.00835404
Meaf6	-0.475923	5.92398	0.00504533
Ahnak	2.43512	7.2882	0.0047838
Fxyd1	0.793874	3.89104	0.00524577
Enpp2	-0.894926	5.75498	0.00485105
Nphs1	-2.43099	0.313587	0.00862977
Lats2	0.81932	4.96027	0.00528909
Ccnf	0.999612	3.53376	0.00715657
Cxcl14	0.833447	5.34761	0.0049767
Mir2985	-0.55408	5.37973	0.00520471
Gjb2	3.57851	3.08666	0.00677647
Trpv2	-0.493212	6.19942	0.00534168
Alcam	0.930046	8.00557	0.00496687
Tinagl1	1.10008	2.35435	0.00692969
Tspan1	-1.63428	1.00669	0.00874009
Sparc	1.05262	8.93658	0.00493723
Piezo1	1.23423	4.06996	0.00637526
Sult1a1	2.27632	3.55732	0.00569772
Il13ra2	3.46142	-1.70071	0.00903211
Parp9	1.0844	3.23211	0.00710929
Wars2	-0.678192	2.96506	0.0076275
Fam163b	-1.75403	4.93087	0.00669118
Zmym1	-0.73848	4.40878	0.00665974
Nfkb2	1.05653	2.16086	0.00835404
Stk17b	0.808775	3.68582	0.0064366
Fzd10	-0.987086	2.56342	0.00646772
Tmcc2	0.413027	8.06921	0.0051566
Ccdc80	1.56029	4.30639	0.00623305
Opn4	-2.62306	-1.65717	0.00938733
Mbp	-1.64088	7.61607	0.00514715
S100a6	3.34689	0.889925	0.00911189
Mex3b	-0.879806	5.40732	0.00654417
Dab2	2.51455	4.73718	0.00646772
Colec12	3.66261	4.10595	0.00717829
Clec2g	1.7401	3.89503	0.00623305
C2	1.36685	3.23608	0.00714013
Tln1	0.902431	6.77328	0.00530459
Mum1l1	-1.18546	2.5212	0.00876285
C1s	1.90163	2.89908	0.00796567
Cmtm4	-0.495327	5.21539	0.00591627
Slc6a13	3.59371	3.15388	0.00771559
Arhgef40	0.867933	5.91817	0.00582029
Card6	1.36123	2.5292	0.00868828
Btg3	0.644965	4.29721	0.00632687
Dok4	-0.665432	5.92978	0.0064366
ste2	-1.72239	-3.52033	0.0100602
Sult1e1	-1.72239	-3.52033	0.0100602
Marc2	0.591569	4.71648	0.0059157
Cdc42ep2	-0.857379	4.01068	0.00694486
Xkr7	-1.85753	3.28483	0.00911856
Efemp1	2.97449	2.17286	0.00810711
Sox13	1.17925	3.4262	0.00801937
Lancl2	-0.466499	7.44511	0.00570182
Dock11	1.04402	4.75669	0.00708462
Pald1	0.607103	4.64956	0.0064956
Shc1	1.14763	4.31069	0.00704892
Eif4ebp1	0.859827	3.28751	0.00810711
Chrnb3	4.22358	-1.32215	0.0103389
Rgs14	-0.841361	5.58315	0.00597952
Tlr12	3.4364	-1.3512	0.0104195
Aldh4a1	0.493802	5.00914	0.00635322
Itga5	1.48612	2.39406	0.00987625
Gpc3	3.50575	4.634	0.00866319
Prodh2	-1.74323	0.854239	0.0104628
Dusp15	-0.854829	5.01685	0.0062755
ST7	-0.526069	5.05302	0.00665974
Pcsk9	-2.47214	-1.25857	0.0105749
Dlst	0.226994	7.4744	0.00582725
Mogat2	-1.93246	0.663473	0.0105924
Ccng2	0.905179	5.58091	0.00619567
Rassf7	-1.00061	2.88765	0.0089269
Plk4	-1.14552	2.59993	0.00980204
Myt1l	-0.637541	8.11559	0.00586469
Stard8	1.11374	3.52409	0.00770721
Hcrtr2	-1.60884	2.36018	0.010719
Elovl2	0.455314	6.65199	0.00604884
Creb3l1	2.02033	1.57339	0.0104624
Slc4a4	1.07565	6.55917	0.00598266
Syndig1	0.952981	4.72298	0.00646772
Sec61a1	0.422853	6.95848	0.00612518
Ece1	0.714879	5.72852	0.00637526
Bckdha	0.581388	5.44401	0.0063324
Opcml	-0.808283	7.04975	0.00612048
Odf4	-1.73571	-0.501939	0.0111742
Ifi30	1.09173	3.42396	0.00869556
Brca1	-1.26358	2.59768	0.0105107
Erc2	-0.53835	7.6991	0.0061397
Coro6	1.03154	2.5187	0.00783639
Tmem200c	-1.26144	4.12367	0.00801937
Vtn	1.0107	4.72951	0.00680855
Sms	-0.679298	6.75382	0.00648039
Fam122a	-0.584535	3.91627	0.00837641
Casp2	-0.728939	5.00965	0.00757907
Pcsk1	-0.789659	3.56466	0.00783639
Wfdc1	1.785	2.53071	0.00746589
Pak3	-0.709533	7.10497	0.00662642
Cndp2	0.519456	6.17394	0.00660124
Aqp12a	-2.10084	-3.27843	0.0120093
Oprm1	-2.01804	2.15929	0.0117768
Fam109b	2.81829	-0.784347	0.0122401
Cebpd	0.94714	1.86242	0.0104471
Col1a1	4.5523	5.05893	0.00835404
Gnai2	0.402688	8.04983	0.00668061
Dab2ip	0.624186	7.55874	0.00669118
Myh7	-1.71825	2.13488	0.0123651
Arhgap29	1.4262	5.25088	0.00748643
Irgm	1.11223	1.60436	0.0114077
Slitrk1	-0.46256	7.11695	0.00674061
Twist1	2.51909	0.783035	0.0123974
Atp2b4	-1.49614	7.41445	0.00677647
Aldh1a2	4.07117	2.9654	0.0100602
Ift43	-0.904754	2.91044	0.0107227
Lrrc43	-1.4264	1.82201	0.0118736
Tcf12	0.536912	5.73298	0.00741367
Slc20a2	0.517335	5.67798	0.00708227
Tnfrsf1b	0.775126	2.41374	0.0111526
Rad51ap1	-0.82483	2.95221	0.0113187
Pbdc1	-0.707867	4.98089	0.00810711
Gpr37	-0.658805	4.63123	0.00735921
Ntn5	2.73138	-1.7774	0.0130552
Ccdc174	-0.577132	4.80497	0.00846504
Arpc1b	1.15985	4.50711	0.00821366
Slc44a1	-0.553768	6.15598	0.00706262
Pja1	-0.511513	8.34477	0.00700257
Vcsa2	-1.97333	-3.44125	0.0133013
Gsdmd	0.93972	2.77062	0.0108037
Tmem30b	2.55432	-1.12383	0.0135234
Col1a2	3.92214	-0.409922	0.0133336
Agbl4	-2.04929	0.214444	0.0133956
Slit1	-0.936569	7.29459	0.00728529
Sptssb	1.10108	2.92154	0.00869556
Enpep	2.39765	2.389	0.0113366
Tusc5	1.65291	0.670933	0.0128473
Fam102b	-0.871394	6.37955	0.00774441
Slc16a12	1.81002	2.52872	0.0123974
Emid1	-0.689569	5.06846	0.0079135
Cpox	-0.494875	4.40608	0.00851412
Sdc4	0.892366	5.06	0.00760678
Mterfd3	-0.645603	3.55594	0.0102325
Calca	-2.70942	-0.395245	0.0138105
Nmnat1	-0.643657	3.01057	0.0103786
Rasl11b	-1.40091	4.30672	0.0100932
Adra2a	-0.844275	5.01704	0.0089269
Pdzd3	-1.73356	1.82475	0.0137722
Hspa12b	1.04456	3.66914	0.0101693
Gpr45	-0.679077	3.89214	0.010079
Pkib	1.33442	2.91819	0.0102015
Enthd1	-3.15983	-1.20145	0.0140281
Hsp90ab1	-0.404563	11.1711	0.00745121
Ampd3	0.65928	5.42889	0.00796567
Mtg2	-0.392342	5.50484	0.00830819
Serpinb9	0.665484	3.67395	0.00980655
Vopp1	-0.523049	7.92845	0.00761719
Plk2	-0.855207	8.08802	0.00761719
Ptchd1	-1.12695	3.25861	0.0115541
Pnlip	-1.45653	1.3329	0.00920417
Lrrc8e	2.3286	-3.10636	0.014518
Trim25	1.20897	2.34886	0.0128077
C1r	2.26009	3.86504	0.0104195
Kazn	-0.844315	5.52879	0.00846193
Glmn	-0.552823	5.15395	0.00891706
Prelid2	2.07169	-0.48162	0.0148794
Osgin1	3.02908	-1.98302	0.0148794
Slc8a3	-0.823544	5.56684	0.0087178
Ifitm3	1.74724	1.57036	0.0140281
Thap1	-0.73491	3.49056	0.0115541
Bnip3	1.02784	7.4372	0.0079135
B4galt4	0.624196	4.28482	0.0103389
Ctsc	1.47535	3.27861	0.0116863
Aldh7a1	0.505168	5.84127	0.00843476
Kdr	1.67241	4.95634	0.00972982
Ccl19	3.44593	-0.00741813	0.0149403
Srr	-0.443771	6.39461	0.0083677
Lox	3.64639	0.736038	0.0149111
Exosc8	-0.974195	3.20921	0.0131586
Plp2	2.44709	0.22718	0.0153626
Kcng1	-1.71453	4.59195	0.0108949
Slc35g1	2.56713	-0.188005	0.015285
Nek6	0.650477	5.78107	0.00876285
Phc2	0.416611	6.52593	0.00847539
Ppp1r3b	3.28792	1.59271	0.015285
Neu2	-1.13554	2.62713	0.0123651
Mylk	1.09792	3.94208	0.0104162
Cyp2t1	1.13953	1.81525	0.0137722
Gprc5c	2.30348	1.33061	0.0153386
Tank	-0.860704	4.22697	0.0104275
Spag16	2.31329	-0.253717	0.0157746
Ttc9	-0.344353	6.44963	0.00862977
Gpx8	0.973011	4.14824	0.0110304
Syt13	-0.593945	6.64441	0.008653
Chmp4c	2.44136	-1.4734	0.0159815
Lztr1	0.341464	7.19079	0.00858512
Sncaip	0.897397	4.80876	0.0115981
Calm1	-0.663526	11.124	0.00851339
Itgb1	0.6414	7.39419	0.00865628
Pcdha4	-0.480136	7.58626	0.0087178
Lzts1	-0.527539	7.75201	0.00869556
Fgf16	2.1346	0.432513	0.0164836
Ngef	-1.02526	7.54538	0.00872628
Nt5dc2	1.18799	4.28142	0.0125543
Gpr182	3.44974	-2.18369	0.0165423
Lmo2	0.779308	4.12933	0.0120356
Pex11a	-0.870427	2.50842	0.0149403
Pygb	0.637524	8.40695	0.00874009
Rnf125	1.67909	0.148814	0.0166212
Sphk1	2.92505	1.41185	0.0160672
Med31	-0.688171	3.97009	0.0112526
Aldh1l1	0.76552	5.60208	0.00973764
Foxp2	-2.2793	3.35652	0.0131797
Stx1a	-0.616127	8.32488	0.00887957
Dmrtb1	-1.23378	0.919069	0.0165654
Mmp2	1.82675	3.32988	0.0133533
Syt5	-0.473084	7.72914	0.00894712
Sned1	3.30367	4.39586	0.0119277
Tex261	0.379588	5.24604	0.00998565
Klk7	-1.88598	-3.30104	0.0170523
Myom1	2.22767	0.481257	0.0170523
Smarcd2	0.52924	4.79701	0.0102715
Nmral1	-0.905871	3.95327	0.0133041
Orc6	-0.82904	3.89717	0.0135442
Olfml3	2.15187	3.26009	0.0141585
Fam101a	1.18744	1.87893	0.0166782
Rell2	0.603238	6.78864	0.00941809
Mfap2	1.60893	2.93276	0.016631
LOC500148	0.892484	-3.82444	0.0176068
Eppin	-2.46786	-3.17298	0.0176391
Gabrb1	-0.817402	5.65756	0.00993685
Wdr72	3.18203	-1.34339	0.0176391
Zbtb3	-0.618201	3.00882	0.0145968
Il6st	0.644915	7.1975	0.00952753
Usp29	-0.693983	7.69725	0.00969513
RGD1304810	1.09532	3.88203	0.0117438
Myrf	-1.20346	3.19482	0.0112841
Pcyt1b	-0.541066	5.62338	0.0106318
Tdp2	-0.612963	4.37829	0.0113321
Cyp4x1	-0.834297	4.39373	0.0124307
Ric8a	-0.429283	6.98774	0.00973672
Slc16a3	-1.69314	0.249251	0.017879
Pls1	-0.805075	1.68724	0.0142137
Orai2	-0.497283	6.37285	0.0100101
Copz2	2.7018	1.10414	0.0176391
Acy3	0.791873	2.29788	0.0153597
Thg1l	-0.844071	2.77877	0.0153824
Cd300e	2.10441	-2.28776	0.0181016
Hspb1	1.34686	2.26729	0.0153139
Kit	0.666896	7.0237	0.00987625
Ssbp3	-0.715434	5.60527	0.0105924
Lamc3	1.87276	3.48486	0.0129742
St8sia3	-0.839321	5.49653	0.0105749
Tpm4	0.748254	5.56124	0.0111685
Pygm	0.919744	4.42569	0.0102849
Plgrkt	-0.833962	4.43231	0.0133533
Wnt2b	2.16974	0.200553	0.0186611
RGD1304694	-0.387078	7.48529	0.0101769
RGD1311084	-0.938264	1.71556	0.0160545
Ccne2	-1.12129	2.54036	0.0159815
Btn3a2	0.881968	-3.75131	0.0191667
Anks1a	0.529676	5.92435	0.0108726
Capn2	0.381756	7.04389	0.0102849
Plp1	-1.71515	6.91023	0.010122
F11r	1.06187	3.71378	0.0135143
Lpgat1	-0.372768	7.33612	0.0102715
Eya4	-1.60015	1.73903	0.0170361
Cep41	-1.1728	3.33892	0.0158146
Hs2st1	-0.474883	6.63707	0.0104628
Kin	-0.697728	3.7407	0.0143365
Crip1	1.32749	2.61293	0.0170523
Sqle	-0.56464	7.20108	0.0104628
Olr1069	-0.780028	-3.83292	0.019489
RGD1305089	-0.614378	3.88011	0.0137722
Tsc22d1	0.389247	9.54355	0.0102715
Pstpip1	1.31784	2.62827	0.0168504
LOC500227	-0.744085	3.99243	0.0140006
Foxd1	3.12553	0.540059	0.0190176
Rnf112	-0.589602	7.84226	0.010415
C1qtnf9	-1.77202	-2.76955	0.0196581
Il1r1	1.22618	2.35241	0.0157502
Ogn	2.97832	-1.89578	0.0197898
Cort	-1.35735	1.62879	0.0157502
Fam134b	-0.5824	5.02266	0.0120356
Serinc5	-0.580634	6.15693	0.0105749
Dse	1.04683	3.90908	0.0131586
Cckbr	-0.924357	4.41271	0.0119277
Fam180a	3.41036	1.44519	0.017482
Psbpc2	-0.753019	-3.83424	0.020017
Gamt	-0.648797	4.85204	0.0113321
Lrp4	0.951871	6.43614	0.010682
Pmp22	1.01257	4.73828	0.0118718
Pigl	-0.544886	3.09792	0.0168339
Ccdc126	-0.702472	3.5139	0.0145927
Rab4a	-0.423372	5.88856	0.0112071
Mxd4	0.411422	5.06596	0.0116863
Srpx	1.36652	1.66047	0.0190338
Spag6l	-2.48015	-2.80751	0.0203918
Anks4b	-1.91386	0.219522	0.0207606
Klhdc1	-0.732324	3.54949	0.0157524
Eng	0.794791	4.8422	0.0124612
Clip1	-0.373473	7.52099	0.0111209
Pnma1	-0.861737	2.79916	0.0173404
Cux2	1.04602	6.62823	0.0112747
Cdh19	-2.01928	-1.25891	0.0195685
Ppic	2.03811	3.46863	0.0172502
Eci1	0.819141	3.99347	0.0146586
Hook1	-0.612166	6.1021	0.0116863
Ofd1	-0.666928	4.81785	0.0138981
Fat4	1.19222	7.21959	0.0115863
RGD1305587	-0.626959	5.49798	0.0122848
Ankrd6	-0.472129	7.02902	0.0116863
Tlk1	-0.709344	2.9379	0.0164141
Rd3l	-1.46347	1.77693	0.0197898
RGD1308106	-0.48394	5.32026	0.0129375
Ajuba	0.996696	2.95038	0.0179916
B4galt1	1.31732	2.08243	0.0190333
Prkd3	0.733868	5.35495	0.0127794
Slitrk6	-1.73864	1.28525	0.0196574
Plekhs1	-2.87466	-2.70936	0.0217754
Dock1	0.696442	6.14454	0.0116811
Peli2	0.792639	3.78158	0.015285
Cnn1	3.23712	-2.18774	0.0219842
Sirt2	-0.622096	6.65086	0.0115203
Podxl	0.692287	6.19183	0.0120361
Tbc1d24	-0.49014	6.93096	0.0118718
Oplah	0.824834	4.62209	0.0130552
Gmip	-1.35866	4.42039	0.0167221
Fxyd6	-0.806945	8.4195	0.0116811
Fbp1	2.99181	-2.37473	0.0224303
Hmg20b	0.742393	3.37548	0.0164054
Rxfp2	-2.19228	-0.572754	0.0225605
Fam196a	0.841249	3.6104	0.015285
Dtx3l	1.37241	1.77054	0.020017
Lsm8	-0.786849	4.65935	0.0142137
Hmgcs2	1.17116	4.38125	0.0159815
Reln	1.50673	8.62148	0.0118718
Stox1	-1.44552	0.685033	0.0225904
Irf6	1.87334	4.13412	0.0151369
Otop3	-2.21018	0.900199	0.0225855
Pigb	-1.02217	2.02188	0.0212031
Sgcz	-1.23136	1.85937	0.0215036
Chac2	-0.748022	3.24786	0.0172502
Lipe	0.565143	3.72425	0.0164836
Pla2g7	1.06323	1.87027	0.0174765
Smpdl3a	0.847198	3.29967	0.015285
Slc6a1	0.588444	8.87291	0.0121748
Nptx2	-0.666786	4.45129	0.0140797
Arhgap22	-0.754628	2.87372	0.0173841
Nos1ap	-1.1244	4.21896	0.0142993
Syt15	2.48218	-1.34116	0.0239308
Rbpms2	1.16334	1.36114	0.0226524
Galnt7	0.750119	4.15221	0.015572
Nol10	-0.371348	4.93867	0.0147175
Cfh	0.925437	5.11936	0.0130552
Agpat4	-0.277121	6.57683	0.0127401
Cep44	-0.501755	3.8304	0.0169139
Myo1c	0.821416	5.95968	0.0138566
Ltbp3	1.29912	4.27968	0.0153431
Wnt16	1.92824	2.64121	0.0186611
Nfatc2	1.33115	1.15245	0.0224332
Slc7a5	0.417352	7.23958	0.0129181
Capn1	0.906932	3.55825	0.0164141
Tnfaip6	-1.09831	1.0163	0.0225413
Clec2dl1	1.77866	-2.17415	0.0240941
Fgfr4	2.58525	-0.752271	0.0244048
Zfp9	-0.786865	5.18523	0.0153089
Serping1	2.90383	1.22455	0.0218104
Mir499	0.633053	-3.84004	0.0244041
Psmb8	1.15052	1.34814	0.0228847
Prrx1	1.11112	2.21633	0.0211499
Hfe	1.86102	0.852423	0.0241884
Foxo1	1.22057	3.4937	0.016918
Chml	-0.886203	4.03374	0.0163534
Cabp5	0.687649	-3.82878	0.0249339
Rhbdl3	0.676781	4.7292	0.0141585
Vrk1	-0.690733	4.20432	0.0173388
Ccdc112	-0.884727	3.78465	0.0197898
Mstn	-1.98376	0.705201	0.0252175
Pde9a	-0.66194	5.22635	0.0153626
Dpys	-2.85972	-1.87264	0.0252175
Atp6v0e1	0.660425	4.35306	0.0151369
Nmb	2.13833	0.074323	0.0250864
Angptl2	4.04635	2.43776	0.023599
Insc	-2.20344	-0.70031	0.0242984
Rtkn2	-0.925442	2.62666	0.0201892
Rwdd2a	-1.78934	2.19199	0.0246168
Galnt1	0.508729	6.1314	0.0138954
Slc9a2	1.22888	4.14024	0.0154682
Agtrap	0.643488	3.85153	0.0164836
Ppp1r1b	0.713802	4.90746	0.0138954
Zfp286a	-0.490033	4.17098	0.0185839
Srgn	1.14316	3.70612	0.0172502
Orai1	1.03115	3.51091	0.0186611
Fkbpl	-0.580873	4.26179	0.0164141
Gna13	0.456147	4.66895	0.0158506
Slc5a7	-1.79362	2.31307	0.0252175
Epn2	-0.354386	7.54038	0.0137722
Ldhb	0.500267	8.39134	0.0136304
LOC314140	-0.843227	2.92782	0.0223094
Tmem117	-0.676364	4.30259	0.0160545
Pgf	1.53171	0.576907	0.0261489
St5	0.755314	5.4159	0.0147784
Camk4	-0.796885	6.68593	0.0139907
Cyp7b1	0.632432	3.97773	0.0156157
Hopx	0.907084	3.98852	0.0154221
Samd7	-1.9434	-2.39461	0.0266421
Flnc	1.3023	4.57441	0.0164836
Snca	-0.920631	8.19447	0.0140116
Gpalpp1	-0.529715	4.57591	0.0170523
Ppp1r7	-0.385144	7.22284	0.0141585
Sp140	1.19013	1.79345	0.0240373
Tnn	-2.04874	1.09276	0.0267339
Apln	0.607055	4.22701	0.0153089
Ankrd27	0.416796	5.44433	0.0151007
Slc16a6	1.02079	2.70086	0.0210883
Fam13b	-0.381988	7.31522	0.0144793
Tp53i13	0.754194	2.54625	0.0230988
Trim59	-1.13451	2.74225	0.0221849
Grxcr1	-2.21186	-0.490853	0.0271857
Irak1bp1	-0.531652	4.64357	0.0170523
Ybx3	0.495749	5.8546	0.0151434
Slc45a3	-1.46541	0.430299	0.0253905
Anks1b	-0.373032	8.5845	0.0142993
RGD1624210	1.07686	-3.72273	0.0274313
Pdgfra	0.783836	7.35942	0.0145579
Rrm2	-1.94197	1.74455	0.0275045
Apba1	0.533457	8.10038	0.014538
Ano4	-0.523791	5.13173	0.0151434
Ccdc129	2.03652	-1.31128	0.0234818
Nrap	-1.85896	0.290684	0.0274811
Pnmal1	-0.433683	6.25778	0.0149647
Pde8a	-0.750862	2.74328	0.0200871
Spdya	-1.09822	1.85061	0.0251997
Wdr31	-0.808511	3.29919	0.021947
Ccdc167	-0.782975	2.27902	0.0234083
Tubgcp2	-0.277403	6.63627	0.0151991
Mnda	1.87556	-3.30293	0.0280181
Cgref1	-0.773431	5.69329	0.0168493
Wdr5b	-0.886382	2.53342	0.0244966
Gtpbp2	-0.396289	5.99493	0.015506
Gins3	-0.862944	2.61302	0.024689
Aldh6a1	0.656202	5.6864	0.015285
Tcf15	-1.36481	0.27777	0.0279598
Ppara	1.0674	1.41446	0.0258313
Zfp668	-0.497415	4.65894	0.0184997
Dusp2	-0.72448	2.95296	0.0246168
Smyd3	-0.595473	3.95647	0.0194168
Trim63	1.89856	-0.614959	0.0285892
Cdkn2c	1.12181	1.49572	0.0278119
Shbg	-1.15556	1.5131	0.0253468
Fn1	1.8891	6.44184	0.0154352
Olr1730	0.881968	-3.77719	0.0285438
Olr1869	0.881968	-3.77719	0.0285438
Gabra2	0.947802	6.97245	0.015285
Metrnl	1.0072	1.55335	0.0258989
Msx3	-2.24805	-3.18207	0.0286419
Atg4al1	-0.689278	3.52042	0.0203918
N4bp2l1	-0.556404	3.4033	0.0176391
Jak1	-0.294263	8.13156	0.015202
Bag3	0.802371	2.04455	0.0227736
Hdac10	-1.01793	4.51801	0.0213713
Ssx2ip	-0.334482	6.5936	0.0154352
Ap4m1	-0.427538	5.03885	0.0177207
Zfpm2	-1.9196	2.91883	0.0229666
Plxnb2	0.725056	7.24915	0.0156745
Tfap2b	3.26693	-0.99591	0.0293514
Vangl1	0.64754	3.4114	0.0230502
Mapk11	-0.754081	5.22966	0.0165423
LOC100365008	2.20857	-3.15479	0.0298532
Trim47	0.730168	2.98601	0.022753
Cep78	-0.549241	3.83139	0.0211499
Gsn	-0.867677	5.06791	0.0157524
Usp46	-0.453171	7.54659	0.0156157
Vcam1	0.617459	5.64532	0.016412
Akap13	0.819412	5.67425	0.0164761
Adamdec1	0.913087	-3.75469	0.0300476
Eef2	0.340355	11.2202	0.0154953
Smad6	1.53213	0.926304	0.028102
Gal3st4	0.785673	2.53539	0.0241898
Aifm3	1.03302	4.83918	0.0162598
Tek	0.844441	4.98997	0.0170523
Abca1	0.803813	6.5315	0.0160545
Ndst3	-1.07924	3.75673	0.0214215
Bbs5	-0.714291	4.15569	0.0200078
Crtac1	-0.65448	6.28771	0.0160545
Sdccag3	-0.449727	6.05104	0.0170523
Abcg3l2	0.973503	1.95343	0.0267339
Zbtb20	1.21221	5.22501	0.0169755
Mycl	-0.974407	4.39912	0.0225073
Gfap	1.06988	8.30276	0.0159641
Gins1	-1.74113	0.880685	0.0308822
Adhfe1	0.588528	3.40272	0.0172502
Bhlhe23	2.61215	-2.27121	0.0310881
Wfdc6a	-2.91323	-2.05456	0.0312185
Tp53rk	-0.682514	3.20214	0.0235246
Nipal2	0.568233	3.2098	0.021947
Osbpl5	-0.606567	5.5314	0.0181974
Krt40	0.524934	-3.84513	0.0310881
Olr1374	0.524934	-3.84513	0.0310881
Olr439	0.524934	-3.84513	0.0310881
Smarcb1	0.524934	-3.84513	0.0310881
Basp1	-0.502576	8.99503	0.0162136
Srpr	0.278423	6.44033	0.0164836
Nfe2l2	0.857352	4.53696	0.0179916
Camkk2	0.704224	6.7901	0.0164761
Rassf6	-1.61545	0.628624	0.0310881
Sgk2	-1.84319	-1.85279	0.0306711
Ankrd49	-0.646699	4.89384	0.0189514
Prmt8	0.468371	6.66812	0.016618
Tmc4	-2.03778	-1.05391	0.0318801
Tle3	1.00431	5.58582	0.0178967
Slc26a9	-1.93928	-2.62027	0.0319558
Bpifa3	-0.520242	-3.84513	0.0317719
LOC689840	-0.520242	-3.84513	0.0317719
Mir3545	-0.520242	-3.84513	0.0317719
Acsbg1	0.699797	7.55832	0.0164761
Eva1b	1.22225	2.99043	0.0231584
Clic1	1.01307	3.95293	0.0226743
Cir1	-0.488325	4.89759	0.0186611
Grpel2	-0.370543	5.10566	0.0192592
Ndrg3	-0.551707	8.32146	0.0164836
Ppm1h	0.639355	5.7255	0.0173404
Prokr2	-1.71688	1.68099	0.0315537
Angpt1	1.14765	2.97836	0.0269435
Hmgcr	-0.5978	8.17728	0.0166318
Pawr	1.27363	1.4606	0.0300146
Rab25	-2.47878	-2.65361	0.0323022
Syce3	-2.04384	-3.20609	0.032309
Alg8	-0.828078	3.2709	0.0261588
Tjap1	-0.689999	4.46804	0.0196895
Mid1ip1	0.419811	6.21073	0.0172502
Naaa	0.682492	2.89257	0.0235243
Gusb	0.701066	3.42166	0.0244033
Usp51	-1.40044	1.02779	0.0325269
Fbxo25	-0.380765	5.94995	0.0175627
Ccdc166	-1.53605	1.0166	0.0324136
Col16a1	1.07891	5.05825	0.0192592
Snx16	-0.492248	5.65611	0.0184294
Fgf8	0.524934	-3.84165	0.0327166
Vamp4	-0.485065	6.04549	0.0174214
Wnt11	2.74389	-0.740216	0.0325174
Rreb1	1.13607	3.60598	0.0240941
Hdac9	0.638633	6.11386	0.0173841
Slc51a	2.69126	-2.59261	0.0333964
Prr5l	-1.20629	1.83549	0.0285867
Aacs	-0.540937	7.36954	0.0173841
Edar	2.57807	0.267883	0.0325174
Pltp	0.862289	5.67413	0.0177206
Tm7sf2	-0.761204	4.79263	0.0213437
Tmem132a	-0.603002	9.53068	0.017161
Olr1349	-0.520242	-3.84165	0.0334978
Kif3a	-0.389688	7.76141	0.0173841
Gng8	-1.93263	-0.0120509	0.033272
Mtmr9	-0.296453	6.6403	0.0176391
Cyp2d4	0.740488	3.05804	0.0208257
Gnl2	-0.457507	5.47544	0.0192592
Nudt3	0.416325	7.5039	0.0173841
Smyd1	-2.5211	-2.66034	0.0339698
Klf10	-0.579593	5.14	0.0192592
Rin2	0.463284	5.45186	0.0184294
Apol9a	2.8641	-1.15107	0.0336541
Elovl1	-0.630334	4.5333	0.0192836
Cd177	-1.46543	-3.60258	0.0339698
Gabrp	1.01807	-3.70584	0.0339698
Ptger2	2.06147	-0.122459	0.0341741
LOC684871	1.97514	-3.31223	0.0342307
Pi15	2.08948	-1.15676	0.0343078
Mapkapk2	0.390761	5.88742	0.0186891
LOC500077	-0.511958	3.17783	0.0251997
Ssbp1	-0.643709	3.85551	0.0240941
Krt1	-1.84302	0.479535	0.0347515
Abcg3l3	2.59725	0.292727	0.0342096
Mpp3	0.979215	5.19224	0.0197655
Ypel2	-0.534944	4.58856	0.01949
Arrdc2	-0.600858	3.42687	0.0228322
LOC680663	1.85742	-0.355175	0.0352365
Olr828	0.492798	-3.84645	0.0350766
Txndc8	0.492798	-3.84645	0.0350766
Wfdc12	0.492798	-3.84645	0.0350766
Cyb561d2	-0.527491	5.31347	0.0201892
Gpr83	-0.924765	2.77506	0.0263468
Eef2k	0.641255	5.28649	0.0212153
Zfp516	0.703655	4.20415	0.0228322
Klhl8	-0.284951	6.52527	0.0185763
Myl12a	0.88366	5.14042	0.0203658
Mab21l1	3.05693	1.33595	0.0322308
Spata32	-1.20852	1.0739	0.0351828
Rassf1	-0.563185	4.1187	0.0248893
Amz2	-0.410527	7.60936	0.0185976
Ascl1	1.41158	3.78138	0.027117
Gpc4	0.75322	5.00392	0.0206511
Ak2	0.40506	4.32973	0.0233436
Src	0.534691	6.62661	0.0189514
Mdk	0.828086	4.04745	0.0238435
Rcn3	1.03082	3.56959	0.0267459
Kif19	1.08109	2.83186	0.0253172
Slu7	-0.393276	5.96173	0.0196581
Ezr	0.913047	6.26881	0.0192592
Slc39a4	2.69359	-1.75594	0.0367245
Fbxw9	-0.57924	5.02319	0.0241201
Scml4	-1.40615	2.83577	0.0355793
Slc25a27	-0.536363	5.73655	0.0207305
Mdfic	1.43609	2.02889	0.0336108
Nqo1	0.715593	3.7243	0.0239174
Ralyl	-0.614834	5.79617	0.0202419
Pcdha10	-0.443177	7.50298	0.0193235
Brd9	-0.318876	6.21042	0.0200684
Dpf1	-0.60141	6.82754	0.0202731
Clcf1	-2.06614	-1.61993	0.0372216
Slc35f2	1.09735	3.10818	0.0293075
Pld2	0.685293	5.23595	0.0214325
Cdc42bpg	0.975076	2.8243	0.0302465
Aff1	0.878154	3.1965	0.0261859
Rpa1	0.378112	5.59687	0.020409
Camk1g	0.710031	5.89602	0.0198852
Tdp1	-0.579815	3.54364	0.0294433
Tsc22d3	0.559907	6.71413	0.0194562
Dusp4	1.02012	4.10186	0.0278561
Rab39a	-0.473041	3.79613	0.0251997
Litaf	-0.487694	3.71794	0.0250864
Epyc	2.34005	0.239983	0.0320898
Mfap3l	0.643156	6.24835	0.0196895
Kcnj16	1.8472	1.74921	0.0334071
Col3a1	3.61767	5.57658	0.0223949
Lsr	1.31963	4.19929	0.0258313
Brinp2	-0.663638	7.03456	0.0197096
Arhgef6	0.627875	3.10873	0.0273524
Kcns3	0.821402	3.42367	0.0226743
Faim3	2.05557	-0.20824	0.0385049
Zfand4	-0.835503	3.16321	0.0285438
Cntn1	-0.47132	9.4958	0.0196895
Glmp	0.525072	4.39717	0.0237972
Dcxr	0.829254	2.98463	0.026806
Sp5	2.18006	-1.78148	0.0393658
Mtfmt	-0.416003	4.21136	0.0252175
RGD1559896	0.435547	6.90961	0.0201993
Rassf9	1.009	2.3489	0.0308383
Snai2	2.0378	-0.187768	0.0397553
Dok7	-1.18299	2.32245	0.0311354
Cdh2	-0.442684	8.02594	0.0201065
Fam151b	-0.59751	3.8146	0.0267355
Frem2	1.14139	4.61139	0.0233436
Ppap2b	0.616486	7.96442	0.0200078
Rnf121	-0.436588	4.48821	0.0253771
Paqr6	-0.768125	1.62033	0.0314418
Nkx6-2	-1.96289	-0.724092	0.0328817
Megf6	1.80412	3.17544	0.027996
Nfic	1.08214	3.12512	0.0267865
Med10	-0.586439	5.01771	0.0232765
Afap1l1	0.589829	3.50338	0.0253433
Nr1h2	0.376126	5.56587	0.0216614
Msx1	3.04713	1.19924	0.0364
Grpr	1.47496	0.0201049	0.0408873
Igsf21	-1.52102	6.40332	0.022258
Ttc7a	0.671847	3.72853	0.025535
Aplp1	-0.346856	9.94333	0.0203918
Scrt1	0.826259	4.27287	0.0239308
Lman1l	-2.54828	-1.63406	0.0409794
Clic3	2.62454	-0.922214	0.0404518
Dapk1	-0.493219	7.03579	0.0211499
Chst4	-2.5223	-2.14954	0.040432
Pcdhgc3	0.420265	8.86292	0.0206511
Igbp1b	-2.32493	0.480943	0.0411783
Dleu7	-0.960872	3.50703	0.0331174
Dbnl	-0.278365	6.86962	0.0212031
Ctrl	-1.16091	1.71183	0.0388547
Igf2	3.43491	5.93512	0.0225812
Cckar	-2.32592	-0.194984	0.0413809
Ndufaf7	-0.445777	5.53436	0.0221302
Pold2	-0.58132	4.21545	0.028458
Eno3	-0.885062	2.44015	0.0351828
Amph	-0.381066	7.74169	0.0211924
Zfp39	-0.599517	4.40603	0.0272602
RGD1305645	3.05884	0.540584	0.0399915
Flt3	0.73435	2.81622	0.0299813
Pcbd1	-1.31277	3.02228	0.0368576
Fsd2	-1.35983	0.554283	0.042226
LOC499971	-1.57383	-1.35065	0.0420442
Pcdha3	-0.442848	7.56028	0.0215846
Apeh	0.375963	5.43258	0.0233272
Pgm1	0.420663	6.52291	0.0217534
Cpne3	0.611668	3.67429	0.0281647
Bcas1	-0.985172	5.36417	0.0216614
Cbx5	-0.393574	6.65229	0.0219842
Znhit6	-0.63138	3.85202	0.0305135
Cebpa	0.708376	2.49681	0.0312456
Tspan12	0.546615	5.23359	0.0228271
Prelp	2.25072	2.68976	0.0308065
Slc2a4	1.73168	1.0612	0.0376179
Lrrc40	-0.453255	5.73274	0.0233436
Hdhd3	-0.621468	2.7182	0.0305872
Kctd8	-1.28066	2.95762	0.0326342
Fmo1	2.83495	4.25934	0.0328872
Cfap20	-0.555089	5.81481	0.0230502
Il1rl2	-1.17865	0.423143	0.0426317
Opn1mw	-1.54409	-3.40395	0.0426857
Col5a1	1.49167	6.06532	0.0239032
Cyp3a18	-0.532468	-3.83218	0.0428414
Cntfr	0.68681	4.79593	0.0246598
Mak16	-0.456434	4.82179	0.0251997
Igf2bp2	-1.36653	2.28707	0.0424746
Polr3d	-0.336774	5.98951	0.0233577
Vnn1	2.48229	-1.41548	0.0436238
Necap2	0.354103	5.1855	0.0239174
Cygb	-0.644673	4.69191	0.0247475
Paqr7	0.556111	4.67841	0.0241898
Efhd1	0.999592	2.56961	0.0273524
Dtx4	-0.584021	4.83645	0.0278157
Tead3	1.06848	1.46494	0.0423372
Acsl4	-0.461899	7.79383	0.0224303
Cgnl1	0.911319	4.93802	0.0242641
Megf10	0.933736	3.92754	0.0273524
Mtrf1l	-0.540295	3.60698	0.02981
Dhh	2.62993	-1.75422	0.0449539
Cmbl	1.32321	2.69127	0.0294215
Gnb4	-0.645357	5.56229	0.0265829
Blvrb	-0.484841	4.63385	0.0257631
Lpcat3	0.409543	5.12847	0.0255963
Egfem1	-0.942036	5.03097	0.0265863
Atp6v1b2	-0.33739	9.20515	0.0225044
Tlr8	2.47526	-2.10254	0.0454464
Rasl10a	-0.566198	3.22531	0.0254265
Abcb6	-0.373001	6.78504	0.0233577
Kiss1r	-1.73039	1.88712	0.044058
Spint2	0.710127	5.42241	0.0258439
Crabp2	4.81204	3.32705	0.0408767
Rad1	-0.639499	3.18153	0.0345011
Mir124-2	-1.95452	0.729834	0.045597
Trim36	-0.880085	3.17797	0.0355751
Rpa3	-0.82878	2.94297	0.0359258
Rhbdf1	0.674707	4.04414	0.0306677
Dmd	-0.499661	5.69186	0.0240738
Mns1	-1.81728	2.5764	0.0399915
Tmem206	-0.533373	4.40191	0.0308
Npy1r	0.694172	4.21538	0.0267339
Hs3st6	2.61124	-0.691576	0.0457399
LOC500684	-1.01149	2.39491	0.0411783
Armc10	-0.526174	6.10085	0.0251997
Id3	1.29698	5.53194	0.025015
Dnajb1	0.307371	6.02472	0.0244041
Nid2	2.13091	4.80314	0.0297069
Bmyc	-0.561336	5.03016	0.0271857
Nme7	-0.555562	4.7665	0.0276427
Gprc5b	0.652056	4.74766	0.0244041
Tmem63a	-0.936609	1.24183	0.0404518
LOC257650	-0.851855	1.90607	0.0406098
Gucy1a3	0.552004	6.38627	0.0252175
Tshz3	-1.28922	4.92513	0.0276875
Tmem169	-0.506586	5.27796	0.0277057
Alas2	0.762975	3.23017	0.028102
Adsl	-0.349345	6.49675	0.0250027
Ptpro	-0.938257	7.48483	0.0252175
Ndst4	-2.77422	2.64501	0.0476674
Ncapd3	-0.354507	5.37189	0.0267995
Gfra2	-1.53057	4.48219	0.0301224
Nrbp2	-0.546136	8.10908	0.02434
Dio1	-1.86558	-2.58719	0.0494931
Lpp	1.12981	3.23825	0.0355751
Zfp846	-0.374944	5.43085	0.0273524
Engase	0.482235	4.33156	0.0286849
Tpcn1	0.703356	6.12223	0.0249936
Snx9	0.481252	4.24691	0.0302316
Dag1	0.533844	7.57692	0.0244966
Pim2	-0.430853	5.44876	0.0259065
Elmo3	1.0071	1.37623	0.0455355
RGD1562638	-2.54669	-2.80026	0.0494489
Ctnnb1	-0.308753	9.43869	0.02434
Ptpdc1	-0.608157	4.5709	0.0277169
Rap1gap2	-0.537222	8.11111	0.0244048
Plcd4	0.682832	4.32528	0.0279598
Necab1	0.976617	6.78646	0.0247447
Acadvl	0.449458	5.79347	0.0254431
Bcan	0.541369	8.36277	0.0247169
Pcdha12	-0.44594	7.53226	0.0251997
Trit1	-0.441167	5.07191	0.0278527
Nebl	0.464973	4.53926	0.0278459
Phgdh	0.593395	6.08797	0.0262077
Itga7	0.736086	4.35161	0.0284561
Slc7a14	-0.874554	5.03251	0.0273524
Stat1	0.623722	5.191	0.0267995
Prkg2	0.905095	4.27486	0.0325174
Pcdha7	-0.419948	7.54845	0.025486
Cd320	0.457791	4.59944	0.0292901
Sord	0.530732	5.43083	0.026961
Atl3	0.539012	4.116	0.0312208
Tbrg1	-0.373916	4.66397	0.0300939
Pnpla7	0.462022	4.38396	0.0271857
Fat1	1.10993	7.55308	0.0258203
Htr2c	1.89433	4.2543	0.0267865
Apol3	1.40469	2.80691	0.0385049
Pgpep1	0.521352	4.64641	0.0317774
Tmem237	-0.380898	5.2579	0.0278168
Actn2	-0.736454	3.92611	0.0308383
Tmie	-0.992251	3.50049	0.0406479
Polm	-0.90605	2.30492	0.0399475
Bcar3	0.599071	4.56337	0.0278157
Cers2	-0.540667	5.28714	0.027116
Adat2	-0.575707	3.14385	0.0369761
Prcp	0.558371	4.36554	0.032648
Slx1b	-0.40307	4.97392	0.0285438
Pcdha11	-0.430587	7.48032	0.0265168
Enc1	-0.55645	10.0697	0.0259221
Cd48	0.803468	4.30612	0.0315854
Aimp2	-0.431043	5.09782	0.0299813
Pcdha13	-0.427649	7.49196	0.026657
Inpp1	-0.519617	4.33715	0.0326346
Phldb1	-0.552201	6.98821	0.0267339
Igsf8	-0.508227	6.41523	0.0267339
Adamts10	0.731637	5.21863	0.0293075
Trhde	-0.896187	5.176	0.0272556
Sstr1	-1.28114	6.88123	0.027116
Gtpbp10	-0.618632	3.48267	0.0392033
Gpx3	-1.312	2.4973	0.0464196
Med17	-0.357752	5.13728	0.0302465
Pcdha2	-0.435797	7.55235	0.0268562
Cdkn1c	2.26622	4.01958	0.0325876
Pcdha8	-0.426826	7.51331	0.026961
Rad51c	-0.705626	1.67171	0.0494364
Zdhhc14	-0.462347	5.66867	0.028102
Trmt10b	-0.549201	4.2986	0.0347207
Hmgxb4	-0.379994	4.88439	0.0325876
Rab8b	-0.629026	3.3042	0.0397553
Timp4	0.991922	3.00304	0.0339193
Ppp1r21	0.265482	6.09948	0.0278168
St6galnac5	-0.693842	6.52886	0.0278459
Rpain	-0.545407	3.6664	0.0360803
Slc1a1	-0.320417	6.45681	0.0275997
Ankrd16	-0.545732	3.18537	0.0408851
Lrrc58	0.420201	6.06759	0.0278459
Pde5a	1.19166	4.34031	0.034065
Tuba8	0.752087	2.90196	0.0351828
Tapbp	0.660093	3.82436	0.0355117
Tfpt	-0.587882	4.3797	0.0344876
Mtmr12	-0.38912	4.53015	0.0321152
F13a1	2.29793	1.57941	0.049411
Fastkd3	-0.422171	4.65122	0.0324497
Spag6	1.51766	2.383	0.0379442
Adcy7	-0.885057	3.81603	0.0454265
Plscr4	0.74148	2.31157	0.0417683
Prkcg	0.820442	7.71654	0.0275374
Cyb561	-0.396239	5.94593	0.0285438
Cd93	1.13174	4.63569	0.0347207
Fuca1	0.500817	5.53814	0.0295202
Matn4	-1.09543	1.81968	0.0487371
Coprs	-0.709375	4.13965	0.0376852
Mtf2	-0.448512	5.42698	0.0310881
Kremen1	-0.885277	3.0538	0.0381081
Extl3	0.390063	6.52408	0.0283596
Grin3a	-1.41445	5.03555	0.0374693
Vps33b	-0.324218	5.32525	0.0315363
Metap1d	-0.733911	2.84784	0.0476726
Thnsl1	-0.38375	4.83358	0.0324847
Isg20l2	-0.481908	3.72582	0.0399563
Synm	0.786685	5.48914	0.0296172
Pcdhac1	-0.429456	7.46384	0.0285438
Slc1a3	0.834547	9.48155	0.027996
Zfp385a	0.827835	4.53327	0.0325174
Tbr1	-1.55317	4.94778	0.0320189
C1ql3	-1.86632	4.91679	0.0330662
Cpne2	-0.871669	4.54311	0.0426317
Itga1	0.886513	3.21836	0.0383769
Kdelc2	0.627197	5.12031	0.0313749
Crls1	-0.632022	5.18892	0.0311668
Arid5a	0.537048	3.42253	0.0381081
Dpysl4	-0.489723	7.02794	0.0289937
Chrna5	-1.13376	3.45851	0.037202
Decr2	-0.608581	2.6873	0.0456101
Lurap1l	-0.755754	2.32176	0.0465805
Tub	-0.391667	6.75643	0.0292573
Zfp36l1	0.936782	4.35098	0.0351256
Wls	0.893153	6.29477	0.0293277
Pcdha1	-0.436254	7.42784	0.0294215
Kirrel	0.839169	3.45085	0.0428764
Trmt1l	-0.329471	4.93777	0.0328021
Slc19a2	-0.575652	4.58264	0.0360987
Prima1	-1.09791	1.4314	0.0449539
Loxl3	0.820749	2.64316	0.046607
Gja4	0.890018	2.6038	0.0497071
Stxbp5	-0.442706	7.11917	0.0297069
Phka1	0.440397	5.51025	0.0312185
Dio2	0.838643	4.0533	0.0320341
Mfge8	0.624647	8.14375	0.0299813
Unc93b1	0.62325	3.25286	0.0424853
Sike1	-0.30704	5.87455	0.0320898
Zeb2	-0.642998	7.15789	0.0305135
Kcnc2	-0.570962	6.11089	0.0305102
Tfpi	0.937535	4.95958	0.0329858
Zic2	2.43204	3.96155	0.0406473
Btbd10	-0.449091	6.81052	0.0308614
Atp2b1	-0.511286	9.15909	0.0304854
Cldn5	0.797084	6.6766	0.0310881
Grb2	-0.330031	6.66679	0.0312035
Ggcx	0.470152	4.81454	0.0350766
Dyrk3	-0.733008	4.06702	0.0426055
Pvrl3	0.617304	4.58025	0.0382301
Adamts9	1.07131	3.67341	0.0435618
Tgs1	-0.424683	5.79409	0.033683
Chsy1	0.413163	5.42901	0.0347207
Ubxn11	-0.654964	4.32641	0.0394944
Plcd1	0.542203	4.663	0.0357101
Rsbn1l	-0.359289	4.86516	0.0352201
Ficd	-0.449791	4.11825	0.038367
Cdc23	-0.272871	6.48742	0.0322308
Cdk16	0.288281	8.2352	0.0312035
Arhgef12	0.37967	8.51178	0.0314258
Mt2A	1.13091	3.6898	0.0342307
Pcdha5	-0.411745	7.52209	0.0319434
Cbln1	1.80111	5.44177	0.0325174
Hexim1	0.401336	5.12558	0.0336541
Khdrbs2	-0.886651	4.4462	0.0420575
Synrg	-0.388123	6.94886	0.0322731
Vps45	-0.31568	5.83016	0.0333964
Tst	0.626263	5.87042	0.0333809
Fbxo28	-0.354088	5.28146	0.0353223
Dnase2	0.702131	3.2734	0.0444299
Cachd1	-0.652434	6.06921	0.035209
Scn3b	-0.369907	8.35249	0.0319558
Pcdh20	1.30968	5.41084	0.0334513
Masp1	-0.578185	5.94218	0.0348057
Pcdha9	-0.417668	7.49113	0.0325269
Adamts15	0.72898	3.83349	0.0399915
Ppfibp1	0.583534	6.72637	0.033004
Tmc7	-0.646346	3.55638	0.0474988
St7l	-0.414791	5.46019	0.0344517
Apbb1	-0.307179	9.18831	0.0322308
Slc3a2	0.37697	7.49865	0.0325174
Plce1	1.01575	4.14165	0.0439391
Trmu	-0.504651	4.17442	0.0428414
Slc25a20	0.40293	5.60486	0.0358075
Tsnax	-0.259482	7.18868	0.0328872
Lgals3bp	1.02373	3.41402	0.0497071
Dusp12	-0.499054	4.02515	0.0448615
Szrd1	0.424676	6.20085	0.0344876
Podxl2	-0.501826	7.71823	0.0336231
Ccdc8	0.7302	3.82638	0.0460653
Ctbp2	0.832399	5.2764	0.0385465
Sept4	-0.578193	5.35854	0.033683
Trmt13	-0.611263	4.04463	0.0457874
Pafah2	0.50579	3.26454	0.0481738
Zfp37	-0.464795	4.06985	0.046063
Ltv1	-0.358181	5.0646	0.038653
Tgm2	1.41774	4.45349	0.0412794
Fam181b	0.666374	4.09797	0.0432928
Peli1	-0.613672	5.56012	0.0375231
Scrg1	-0.725105	4.11438	0.0400753
Elf1	0.536403	3.0137	0.0493877
Decr1	0.654542	4.63042	0.0404204
Lypla2	0.36848	6.30239	0.0351828
Fzd1	0.838688	5.21721	0.0400273
Tacr3	-0.974587	1.99868	0.0498773
Ubl7	-0.297371	6.29876	0.0347207
Spry4	0.840208	4.11254	0.0423354
Tpp1	0.589095	4.99955	0.0363639
Bmper	-0.571531	4.41404	0.0399915
Zswim3	-0.409729	4.45245	0.0434174
Ift88	-0.495292	5.23875	0.039314
Rab11fip2	-0.407394	5.34472	0.0368576
Cnrip1	-0.400747	7.72188	0.0347982
Gfra1	-1.14405	5.16903	0.0408064
Epdr1	0.390762	5.33348	0.0359633
Nucb1	0.257039	7.85304	0.0347207
Traf7	0.313609	6.48807	0.0360534
Igfbp7	0.639615	5.78391	0.0358414
Myo10	0.67523	6.62547	0.0359258
Srd5a1	-0.472483	4.87595	0.039216
Kbtbd4	-0.345879	4.56892	0.0423872
Prdx6	0.58013	7.0114	0.0355243
Actl6b	-0.454451	6.90513	0.0361952
Pdik1l	-0.438464	5.31891	0.0408851
Lysmd1	-0.322033	5.5251	0.0385049
Alox15	0.799969	3.84764	0.0374817
Adamts1	0.79172	3.20037	0.0484709
Gjb6	1.61926	4.26858	0.0371768
Ankrd42	-0.401223	4.8048	0.0419878
Tie1	1.01344	5.10056	0.0406098
Col18a1	2.53448	4.60858	0.0460223
Zbed3	0.489941	3.84866	0.0493877
Golt1b	-0.440889	4.63543	0.0426055
Adam9	0.328745	6.33544	0.0369543
Vezt	-0.283202	6.55442	0.0372073
Tssc1	-0.349397	5.95957	0.0373073
Olig2	-0.686081	4.73314	0.041192
Tep1	0.785758	4.69878	0.0431254
Ppp1r9b	0.362769	9.32376	0.0358566
Fam136a	-0.738547	5.32039	0.0456101
Robo1	0.628216	7.33383	0.0372398
Fktn	-0.334283	6.40169	0.0374093
Clasp2	-0.306376	9.77909	0.036357
Mmd	-0.600351	7.7205	0.0368278
Mrc1	2.13074	3.62395	0.0496058
Lrsam1	-0.419084	5.57391	0.039216
Csnk2a2	-0.268807	5.69016	0.0394944
Gne	-0.322812	5.73441	0.0399915
Epas1	0.99573	5.61798	0.0378764
Gng12	-0.481741	3.02082	0.0484521
Ptprn2	-0.302076	8.95454	0.036735
Uap1	-0.376891	5.46713	0.0408064
Esrra	0.451318	5.35792	0.0388547
Fam163a	0.630536	4.2785	0.0397553
Ncdn	0.480004	9.78692	0.0369167
Gatm	0.41538	6.14647	0.038653
Ctps1	-0.330669	7.40462	0.037785
Csgalnact1	0.387382	5.21018	0.040432
MGC116121	-0.445568	4.17998	0.0486423
Npc1	-0.38768	5.99824	0.0387621
Rassf3	0.704129	4.04749	0.0481738
Serinc3	-0.369281	7.67957	0.037785
Abhd17b	-0.347547	5.50028	0.0399915
Stx7	-0.548043	7.53298	0.0387621
Diablo	-0.425213	4.54377	0.0473146
Dhrs3	0.581187	3.66174	0.046307
Ppp2r2a	-0.322238	6.86155	0.0391319
Spata7	-0.453122	5.04533	0.0448322
Elf2	0.408057	5.13478	0.0436367
Ephb6	-0.857734	7.08843	0.0388547
Efr3a	-0.593166	6.7144	0.0388547
Mfsd1	0.331068	5.15299	0.0417683
Gsta1	0.985828	3.30339	0.0399915
Uhrf2	-0.307237	6.81611	0.0399915
RGD1307235	-0.29625	7.44559	0.039748
Pcdha6	-0.420521	7.54143	0.0399915
U2af1	-0.480135	5.80436	0.0426317
Rasgrf2	0.660111	5.45676	0.0437122
Fam19a5	0.426385	6.84495	0.0400753
Gabra5	-0.605002	7.56388	0.0399915
Actr3b	-0.496524	6.5755	0.0405203
Gria3	-0.611202	7.6953	0.0400753
Ehbp1	-0.437535	7.16925	0.0406098
Ephb2	-0.577781	5.70817	0.0444916
Prom1	0.501643	5.31348	0.0426055
RGD1309676	0.488523	5.72417	0.0411783
Enah	0.633683	5.80459	0.0426055
Cpne4	0.797608	5.96669	0.0428414
Hcn1	0.5003	5.46668	0.041558
Gtf3c5	-0.33049	5.14795	0.0476674
Tti2	-0.303732	4.58798	0.0499658
Clmn	-0.676672	4.01238	0.0456101
Hps3	-0.397216	5.44109	0.0449539
Lrrc8a	0.373417	6.68818	0.0419011
Vps16	-0.302254	6.39436	0.0425899
Csad	0.50611	4.34426	0.0461361
Foxp1	-0.713034	5.11674	0.0469496
Rap1a	-0.516761	5.22618	0.0454595
Scn3a	-0.400329	7.67791	0.042687
Pgbd5	0.471644	6.95578	0.0425564
Thra	-0.392031	9.34393	0.0423372
Parp1	0.249326	7.06613	0.0434033
Slc25a18	1.12066	5.32467	0.0450053
Mal2	-0.693265	7.11321	0.043088
Arpc5	-0.474281	7.35048	0.0435326
Zwint	-0.486503	11.3112	0.0426055
Klhl12	-0.253717	5.6761	0.0454464
Ptprg	0.552332	7.46666	0.043539
Rab9b	-0.767371	6.15932	0.0465805
Laptm4a	0.782616	7.80132	0.04333
Tmem176a	0.567746	4.70161	0.0493877
Zfp597	-0.347862	5.46235	0.047066
Etv1	-1.02007	7.02713	0.0448322
Sall2	0.605434	5.87223	0.0458178
Mtmr1	-0.246866	6.11642	0.0450598
Acvr2a	-0.801185	7.04168	0.0456101
Magi3	0.336219	6.88765	0.0448615
Gnaz	-0.288193	6.66469	0.0454265
Gnb5	-0.362516	6.07122	0.0455722
Fam69a	-0.383325	5.96567	0.0468437
Pdxk	0.425132	5.19046	0.0473146
Ddx10	-0.467311	5.61977	0.0493877
S1pr1	0.607276	6.29318	0.0457399
Kctd1	0.472459	5.26097	0.0493358
Prex1	0.556835	7.85481	0.0457399
Dpp7	0.391105	6.58213	0.0465805
Lifr	0.483416	5.33332	0.0497021
Arid4a	-0.477635	6.42729	0.0481738
Chfr	-0.313935	6.17086	0.0499658
Hsd11b1	0.661858	4.97667	0.0493877
Tdg	-0.263688	6.6348	0.0497021
Tsc2	-0.359175	7.75822	0.0484709
Samd8	-0.286852	6.50982	0.0497071
Nnat	0.864676	9.84485	0.0484709
Rapgef2	-0.30248	8.32601	0.0493877
Gprasp1	-0.504619	9.56363	0.0496918

## Sheet: P45LIIvsLDeep
	logFC	AveExpr	adj.P.Val
Ipcef1	-2.80368	4.77757	5.22606e-11
Arhgap25	-2.01246	3.65238	5.22606e-11
Sema3b	1.85953	3.84553	6.71457e-11
Rab26	-2.45673	5.54885	6.57713e-10
Gna14	-2.73459	1.5329	7.46875e-10
Ociad2	-2.04769	5.24186	1.42517e-09
Mmp17	-2.09721	4.84718	6.84971e-09
Kcna6	-1.70125	6.53173	6.84971e-09
C4a	2.15407	3.56576	1.35598e-08
Myh2	-3.51585	1.31425	5.80218e-08
Lcat	2.03021	3.2427	9.02258e-08
Lrrtm2	-1.58679	6.53136	9.86272e-08
Opalin	-1.28377	0.00777729	1.03435e-07
Tpbg	-2.5994	3.60975	1.17472e-07
Upk1b	5.57056	-1.24906	9.86272e-08
Igfbp2	3.35458	6.64112	1.35162e-07
Myh11	2.34412	3.90742	1.45816e-07
Lcp1	-2.09347	5.13448	1.45816e-07
Rspo1	-3.87287	0.00596058	1.35162e-07
Timp3	1.8446	5.81815	1.74126e-07
Brinp3	-1.99742	6.32744	2.0033e-07
Klk6	-1.87542	-0.998105	4.00812e-07
Eepd1	-1.64349	4.94316	4.37063e-07
Cdk18	-1.24936	3.07496	4.82001e-07
Insrr	4.7877	-0.166263	4.37063e-07
Gpat2	-4.11976	-2.86396	3.61346e-07
Scarf2	1.25854	4.67931	5.38788e-07
Gjc2	-1.46797	1.77488	5.66428e-07
Vim	2.75896	7.21979	5.38788e-07
Grik3	-2.53483	5.75	5.53611e-07
LOC361016	-1.22608	3.12178	5.74887e-07
Cyth2	-0.977672	7.15291	5.8059e-07
Myh3	-4.13257	2.69197	6.17377e-07
Spx	4.53254	-2.15031	5.53611e-07
Msln	5.65319	0.63987	8.03562e-07
Slc12a4	1.05748	4.70808	9.77697e-07
LOC691995	-1.40652	7.50097	9.53367e-07
Rassf2	1.03825	5.90695	1.00073e-06
Flna	1.61387	7.80781	1.46777e-06
Tagln	2.8597	3.35088	1.75461e-06
Sstr2	-1.80285	4.14617	1.81908e-06
Ucma	-4.4618	-1.3155	1.75461e-06
Il17re	4.22145	-0.520281	1.75461e-06
Nxph3	-3.31332	4.59224	2.49849e-06
Fah	-0.856092	2.71811	2.54426e-06
Thsd7b	-1.92818	5.62457	2.55282e-06
Vangl1	1.19155	3.4114	2.96825e-06
Fap	-3.81904	2.58847	3.13526e-06
Serpinb10	4.38952	-2.02466	2.55282e-06
Pgpep1	1.01047	4.64641	3.4209e-06
Ap2a2	-0.387317	9.08752	2.96825e-06
Tle4	-1.43923	6.87204	3.03325e-06
Mmp14	2.61383	4.783	4.91782e-06
RT1-Da	4.72066	-1.12887	4.36133e-06
Nxph4	-4.49093	1.67698	4.30962e-06
Slc22a8	2.30807	3.81672	5.09424e-06
Serpind1	3.77852	-2.50479	3.68635e-06
Plcb3	0.915287	4.37347	5.14356e-06
Sstr4	-1.54323	3.77904	5.47564e-06
Slc26a2	2.21122	3.79549	5.56528e-06
Ptgis	3.20221	0.748216	4.91782e-06
Myl9	1.87174	4.45992	6.10716e-06
Alpl	2.02812	4.21265	7.14287e-06
Tcirg1	1.02595	3.72496	7.38473e-06
Sfrp1	3.83433	4.97359	8.02549e-06
Ddr2	2.50851	4.11128	7.89547e-06
Phactr2	1.3565	3.37517	8.22545e-06
Net1	2.09473	5.53524	7.89547e-06
Kcnf1	-1.26032	6.41276	7.56731e-06
B3galt2	-2.0835	6.34239	8.22545e-06
Mpzl2	5.98408	-0.561655	9.24107e-06
Sema3e	-1.65055	4.82941	8.93237e-06
Cpxm1	1.74904	4.58341	1.28194e-05
Bhmt	-4.71388	0.79025	1.20406e-05
Gpha2	4.22822	-2.34386	1.13876e-05
Fgl2	3.31151	2.02278	1.36743e-05
Slc12a7	2.79777	3.84098	1.36743e-05
Fam3c	0.885361	6.72263	1.17236e-05
Bmp7	3.12178	3.58588	1.36743e-05
Rab38	-3.17099	0.835092	1.36743e-05
Aspg	4.70245	0.210959	1.36743e-05
Cdh1	7.28593	1.53307	1.36743e-05
Fkbp9	1.8729	5.33354	1.36743e-05
Ttc22	-1.90783	3.31872	1.45563e-05
Tagln2	1.50661	4.66709	1.36743e-05
Slc13a3	3.15875	5.11561	1.36743e-05
Nppa	-2.94714	0.964099	1.40799e-05
Rprm	-4.97484	4.06964	1.4802e-05
Htra3	1.81177	3.80124	1.48667e-05
Lect1	4.31628	-2.23348	1.36743e-05
Wnt2b	3.49118	0.200553	1.36743e-05
Kank4	1.45438	3.08562	1.52836e-05
Mxra8	1.52661	3.99182	1.52836e-05
Slc35f1	-0.955755	7.08529	1.36743e-05
Tmem178a	-1.08179	6.10055	1.36743e-05
Chst13	-2.14593	-3.4372	1.46571e-05
Cldn2	4.77638	-1.06638	1.57981e-05
Tcn2	1.29382	4.7334	1.57981e-05
LOC688090	3.68198	-2.31921	1.57981e-05
RT1-Bb	3.68198	-2.31921	1.57981e-05
Rftn1	-2.31006	3.95556	1.98085e-05
Cubn	3.32419	1.28843	1.83102e-05
Kcnmb4	-1.21519	5.83354	1.60078e-05
Col14a1	3.18519	2.48817	2.1246e-05
Cyba	1.69898	3.0484	2.22216e-05
Slc38a3	0.864022	6.81885	1.79513e-05
Aebp1	2.45333	4.96859	1.91735e-05
Gjb1	-1.28159	1.11697	2.45837e-05
Cd74	3.77707	0.62155	2.53683e-05
Coch	2.46506	3.02532	2.53683e-05
RT1-A2	1.13113	2.86963	2.45837e-05
Traip	-1.56507	3.80492	2.53683e-05
Icam1	2.25341	1.77677	2.53683e-05
Cntnap4	-1.7234	6.25888	2.12476e-05
Fezf2	-2.78603	3.7385	2.53683e-05
Gdf11	0.484543	5.58446	2.20393e-05
Slc15a5	-4.21014	-0.714533	2.49747e-05
Smyd3	-0.910237	3.95647	2.53683e-05
Gpr68	-1.26651	2.55263	2.95532e-05
Actg2	4.76124	-1.53892	2.53683e-05
LOC499715	-3.64589	-2.57631	2.68531e-05
P4ha3	-2.64652	2.43415	3.47245e-05
Tnfrsf1a	1.21583	3.55605	3.47245e-05
Des	1.96464	1.75536	3.59749e-05
Sulf1	-3.12713	4.48267	3.46437e-05
Clec2d2	3.1491	-2.80566	2.95532e-05
Mrc2	2.85788	4.31376	3.47245e-05
Pdpn	1.43589	5.15465	3.25489e-05
Aldh2	0.932114	5.82346	3.0488e-05
Bok	0.907771	5.71905	3.13705e-05
Pttg1ip	0.842091	6.12884	3.07855e-05
Lsm11	-1.38932	5.03216	4.00147e-05
Rgs9	-3.51519	2.41357	4.19321e-05
Prg4	5.26997	-0.460388	4.13994e-05
Timp1	3.65704	2.57502	4.19566e-05
Ada	4.04222	2.36077	4.19566e-05
Dusp27	3.57348	-0.554194	3.7542e-05
RGD1561849	-1.25132	7.21729	3.47245e-05
Rbp4	2.24597	4.13804	3.90298e-05
Tlr5	3.03304	-1.72379	3.93574e-05
Syt10	-2.14501	2.64364	4.75035e-05
Tf	-1.13001	4.79297	3.6123e-05
Pcsk5	-1.93642	5.02601	4.19566e-05
Tnxa-ps1	1.65891	1.56686	5.27798e-05
Prr15	-2.84256	-0.0271729	4.19566e-05
Pfkl	-0.743181	7.27199	4.00147e-05
Slc5a6	0.935115	6.00663	4.13994e-05
Arhgef25	0.590416	6.42371	4.08041e-05
Sh3gl3	-0.879713	5.61849	4.19566e-05
Lix1l	0.861248	5.53176	4.5772e-05
Jam2	0.917504	5.7751	4.19566e-05
Fxyd5	2.0365	3.88938	5.35932e-05
Cftr	-3.62999	-0.377114	5.37793e-05
Slc6a20	3.36459	3.80906	5.79219e-05
Lbp	3.62912	-1.99095	5.31003e-05
Abcc2	-1.81064	0.698521	6.02941e-05
Slc6a7	-0.932561	6.58987	4.88549e-05
Gal3st1	-1.07755	2.21481	6.7168e-05
S1pr5	-1.20838	1.01132	6.02941e-05
Wnt9a	-1.57406	2.62538	7.10784e-05
Ano6	1.06259	5.1996	6.04106e-05
Myh8	-3.29141	1.27247	7.06889e-05
Slc38a4	-3.61886	1.78214	7.35003e-05
Trpc6	0.88506	4.26492	5.84561e-05
Six1	4.70286	-1.34294	7.10784e-05
Anxa8	4.50352	-1.07019	7.70292e-05
Dcc	0.877829	6.23842	6.19489e-05
Slc39a4	4.22248	-1.75594	7.66934e-05
Gabrq	-3.39462	0.494505	7.84579e-05
Oprl1	-0.440235	6.39747	6.71669e-05
Sema4a	-0.838599	5.41913	7.35003e-05
Pcsk9	-3.25904	-1.25857	8.24467e-05
Ptpn13	1.50005	4.92304	7.70292e-05
Slc47a1	5.71477	1.06493	9.97448e-05
Foxc2	4.97645	0.231479	0.00010065
Svil	1.71478	5.36968	8.24467e-05
Crip1	1.72043	2.61293	0.000102953
Loxl1	1.89942	4.24983	9.18752e-05
Mill1	3.44109	-2.72079	8.93098e-05
Vwf	1.69917	5.86585	8.17174e-05
Incenp	-0.907537	4.04797	9.61834e-05
Car13	4.27299	0.389327	0.000106819
Tgfbr3	1.55693	3.90574	9.49788e-05
Sema3c	-2.11538	6.10845	8.88874e-05
Rap2a	-0.822466	3.64506	0.000107326
Col23a1	-2.12146	3.42422	0.000114907
Fzd2	1.15698	3.78677	0.000109149
Golim4	0.982101	4.72161	9.61834e-05
Kctd15	0.713303	5.17402	9.96762e-05
Cxcl16	2.66238	2.14703	0.000134303
Abcc3	1.63381	1.69466	0.000133925
Cpxm2	3.99967	3.59742	0.000127962
Ndst3	-1.56967	3.75673	0.000125597
Tgfbi	2.36484	2.65192	0.000133925
Slc22a2	3.53573	-2.12041	0.000123305
Ubash3a	-3.38138	-0.0476944	0.000134535
Chrnb3	5.11935	-1.32215	0.00013601
RT1-CE5	0.855428	3.37076	0.000125075
Plp2	3.08994	0.22718	0.000133925
Rsph9	-1.37978	4.29688	0.000137511
Bcl11b	-1.39228	6.50546	0.000114907
Grik4	-1.23911	4.2888	0.000133884
Il2ra	3.41376	-2.37443	0.000142865
Cfb	2.00421	2.68699	0.000142495
Wisp2	3.46863	1.21549	0.000168443
Vstm4	1.81104	2.36506	0.000168443
Mustn1	1.33253	2.67068	0.000168443
Slco2a1	3.75468	1.75078	0.000171142
Ugt8	-1.03749	4.7799	0.000125597
Wnt6	5.36974	0.413987	0.000179987
Tmem37	3.01204	0.393395	0.000176422
Stambpl1	-0.63411	4.99808	0.000134535
Efna1	-1.17095	2.45681	0.000180077
Galntl6	-0.946585	4.17557	0.000167611
Ptgfr	3.14787	1.10775	0.000200919
Sfmbt2	-1.62109	2.65859	0.000202567
Dnaaf2	-0.635452	3.99725	0.000179022
Thbs1	3.91323	4.38091	0.000205715
Sorbs3	1.00912	4.41518	0.000168443
Mfap5	4.11912	-1.16453	0.000193677
Lyrm9	-0.963901	4.33025	0.000187976
Lamb2	1.55617	5.72375	0.00015777
Prodh2	-2.17507	0.854239	0.000205246
Parp14	1.28032	3.47002	0.00019304
Tnfsf13	1.01929	3.10152	0.000169595
Cybrd1	2.3789	1.52561	0.000220592
Lrrc63	-3.08167	-0.709933	0.000200919
Prrx2	4.81823	-0.68896	0.000220159
Tnfrsf11a	-0.961673	2.66584	0.000205715
Adamts9	1.93181	3.67341	0.000223338
Ssfa2	0.709728	5.3976	0.000174216
Uap1l1	1.00149	3.6135	0.000205715
Inpp5d	-1.00674	4.41937	0.000184386
Grip1	-0.584915	6.3816	0.000181439
Tspan2	-0.836854	6.4142	0.000180077
Itga8	-1.28849	4.43247	0.000206679
Rin3	1.37187	2.02616	0.000277124
Cp	2.16982	4.26982	0.000226908
Zbtb7c	1.75642	2.87215	0.000288797
Tmem88b	-1.56471	-0.46557	0.000279391
Cald1	1.36389	4.67965	0.000228584
Txnip	1.51429	6.34615	0.000212581
Prodh	0.830526	5.21869	0.000213606
Rai14	0.986411	4.59566	0.000252443
Tspan8	2.38914	2.51555	0.000320893
Alx4	4.5318	-0.823186	0.000328861
C4b	1.50176	1.33288	0.000328861
Eln	1.8706	4.61817	0.000318541
Thbs2	3.42368	3.40486	0.000329537
Xkr7	-2.57135	3.28483	0.000340038
Slc2a12	3.80801	2.33636	0.000340038
Ctsh	1.12733	5.48506	0.000241163
Olr63	2.7547	-3.11789	0.000326325
Pros1	1.20923	3.84525	0.00030836
Adamts4	-1.23316	1.55573	0.000328861
Cd14	2.5209	0.286359	0.000343806
Fancd2	-1.22433	3.28398	0.000375079
Ppp1r14a	-1.24199	0.882327	0.000336202
Palmd	0.751752	4.82748	0.000313726
Spp1	3.58004	0.697922	0.000378946
Mgp	2.17048	2.33463	0.000328861
Tp53i11	1.1257	6.39777	0.000279391
Pear1	1.28343	4.32931	0.000326055
Ermn	-1.23195	1.10629	0.000290886
Tgfbr2	1.62488	4.22672	0.000326419
Serpinf1	3.49896	4.02531	0.000343806
Cnn3	0.664009	7.50157	0.000280743
Mylk	1.25473	3.94208	0.000328861
Mrvi1	1.7984	1.8578	0.000378232
Pcp4	-1.32832	7.07875	0.000288797
Hapln4	1.18397	2.57138	0.000290886
Smo	1.19103	3.91055	0.000377972
Hs3st6	3.82962	-0.691576	0.000423247
Gnaz	-0.440382	6.66469	0.00030978
LOC688765	-0.906882	2.7113	0.000423247
Fkbp10	1.54765	4.06361	0.000387865
PCOLCE2	2.35895	1.62932	0.000458235
Mog	-1.30329	1.59258	0.000326055
Kcnj13	5.01565	0.0737605	0.000470564
Rffl	-0.797246	2.97846	0.00040489
Parp9	1.15633	3.23211	0.000413622
Kdelr3	2.20037	2.47518	0.000476184
Axl	0.789618	5.4018	0.000336202
Adamts2	1.59089	4.30791	0.000378731
Tsga10ip	2.5441	-2.90101	0.000461549
Swap70	0.742689	4.40021	0.000377972
Rtp4	1.85307	1.00151	0.000517044
Anxa1	2.31598	3.31688	0.000490395
Lgals3bp	1.37349	3.41402	0.000458382
Tnnt2	5.22515	2.19458	0.000523897
Gfap	1.35934	8.30276	0.000351258
Fbn1	1.73287	5.3236	0.000448087
Fcgrt	1.36863	5.10646	0.000396409
Stom	1.13835	3.4628	0.00051385
Slc44a2	0.412226	6.2764	0.000378232
Rasal1	-0.862183	7.19362	0.000377972
Pllp	-0.667041	3.78035	0.00040489
Efhd2	-0.887131	6.7826	0.000377972
Itgb4	3.83185	2.404	0.000571212
Evc	0.88244	3.28972	0.000519349
Wwtr1	1.11687	3.97287	0.000477133
Cxcl13	2.761	-3.02989	0.000558558
Dse	1.40496	3.90908	0.000497551
Rgs18	-3.54446	0.750571	0.000596797
Fbln1	2.39509	4.87714	0.000441096
Kcnmb1	2.85204	-2.41566	0.000573164
Cpz	4.79343	1.50547	0.000612093
Usp53	0.788271	5.61237	0.000414963
Bcat2	1.00834	4.16959	0.000517044
Cdkl1	-0.731088	4.3204	0.000502099
Tmod3	0.797069	5.08328	0.000481318
Ctsw	2.52339	-3.30181	0.000602928
Emilin1	1.61067	4.37947	0.000528736
Bnc2	4.83868	0.793985	0.00066147
Gstm2	4.48219	2.10031	0.000683315
Myh4	-2.97181	-0.806664	0.000677499
Ccp110	-0.540932	6.58089	0.000462155
Bgn	3.07377	3.02819	0.000656709
Slc19a1	0.860136	3.80973	0.000602928
Rhoj	1.59054	2.90547	0.000686443
Srr	-0.516217	6.39461	0.000481318
Orai3	0.5873	3.48087	0.000602928
Myh1	-2.64172	1.61798	0.000705799
Pde1a	-1.22161	6.68635	0.000476445
Clec1a	-1.6858	2.47691	0.000690274
Flnb	1.07183	6.75355	0.000484437
Stat3	0.51735	6.156	0.000492463
Eci3	2.04348	1.87566	0.000735223
Bcam	1.14212	4.35328	0.000549127
Defb1	3.43643	-2.10366	0.000728229
C1s	2.0288	2.89908	0.000696681
Fhod1	1.19215	2.70904	0.000757729
Thbd	3.36602	3.83665	0.00069619
Prkca	0.793022	6.65175	0.000528736
Tmem164	1.02365	6.33274	0.000554327
Plod2	1.03197	3.60445	0.000746146
Trpv2	-0.525447	6.19942	0.000575603
Plod1	0.985413	4.6373	0.000606819
St6gal2	-1.16403	4.96501	0.000621285
Glra2	-1.98968	5.00713	0.000771734
Anxa2	2.67635	4.80135	0.000656212
Lepr	1.36274	4.31644	0.000677499
Fsd2	-1.78717	0.554283	0.000830586
Ctdsp1	0.900564	5.12996	0.000596797
Cela3b	3.05832	-2.02808	0.00082308
Aldh1a3	3.73892	0.349791	0.000856119
Rhoq	0.869905	4.25306	0.000683315
Mknk2	0.526504	6.62554	0.000594028
Clic1	1.24131	3.95293	0.000746346
Calb1	1.34982	6.91944	0.000597281
Kank2	1.78285	4.9658	0.000677499
Cdc7	-0.751027	4.20674	0.000815303
Nptx2	-0.812929	4.45129	0.000696681
Slc16a3	-1.93205	0.249251	0.000997705
Cpq	0.835888	3.67843	0.000696681
Ccni	0.573807	8.11693	0.000651385
Atp1a2	1.24016	9.75872	0.000651385
Nipal4	-1.71038	0.339221	0.0010009
Doc2a	-0.695439	6.01634	0.000677499
Zhx3	0.414132	6.66934	0.000677499
Gpd1	-0.979	4.73396	0.000677499
Ephx1	1.00535	4.87586	0.000706783
Mapk4	0.520079	5.8826	0.000682881
Brsk1	0.360629	8.46759	0.000682881
Hs3st3b1	3.35816	-1.59393	0.00104042
Rxrg	-1.90838	3.54726	0.000999582
RT1-Ba	3.56048	-1.43027	0.00108509
Dpysl5	-1.63665	6.36731	0.000939925
Tram1l1	-0.659211	5.25186	0.000770627
Slc41a1	1.13764	5.7582	0.000712726
Erbb3	-0.876119	3.16204	0.000851854
LOC499643	-3.33163	-3.02468	0.00108087
Clmp	0.947384	6.20996	0.000819991
Rxfp2	-2.58658	-0.572754	0.00109689
Six2	3.31732	-2.07289	0.00108509
Dctd	-1.15875	2.65869	0.00108509
Cxcr6	1.85641	-3.61883	0.00109689
Stk32c	-0.809459	5.83086	0.000741622
Ifitm3	1.58143	1.57036	0.00108509
Pik3r1	-0.49267	7.11357	0.000734876
Pcolce	2.86701	2.69903	0.00103282
Slc16a11	2.07909	4.26772	0.000892702
Prss12	-3.1359	4.58694	0.00104692
Itgb1	0.714996	7.39419	0.000741622
Map4k3	-0.483488	7.07	0.000747467
Camk2d	0.712236	7.44161	0.000746343
C2	1.4195	3.23608	0.0010029
Ucp2	1.11745	3.89476	0.000915967
Syt5	-0.525504	7.72914	0.00076257
Tspan1	-1.72732	1.00669	0.00123738
Dap	0.922476	3.80424	0.00106603
Slc7a2	1.30213	3.42517	0.000997515
Notch2	1.50856	5.98467	0.000838058
Cdk14	0.498593	7.95519	0.00079164
Gatsl3	1.64844	2.276	0.00126684
Hapln2	-1.26822	-0.524848	0.00103258
Slc27a1	0.564804	6.3527	0.000823819
Ccdc80	1.65417	4.30639	0.00100141
Aox3	2.78834	0.50364	0.00134182
Fmod	4.0057	2.52513	0.00128513
Rabgef1	-0.37162	5.52666	0.000893113
Bmpr1a	0.673033	6.24365	0.000885284
Ltbr	0.904921	4.43993	0.00102156
Atp6ap1l	-1.72121	1.99074	0.00134365
Angpt1	1.35153	2.97836	0.00130696
Chdh	-1.19644	2.155	0.00135463
Fermt2	0.446315	6.94241	0.000893113
Efemp1	2.8569	2.17286	0.00121171
Zfp830	-0.617506	3.65411	0.00124597
Tubb6	2.06075	3.98953	0.001298
Bace2	1.11198	2.51652	0.00124126
Ptrf	1.67704	4.32127	0.00109206
Fam43a	-1.05652	2.8237	0.00128447
Slc26a7	3.08333	1.75938	0.00149801
RGD1311084	-0.979189	1.71556	0.00135463
Ptchd1	-1.25159	3.25861	0.00135463
Alcam	0.952325	8.00557	0.000952998
Tmem132d	-1.32896	4.22139	0.00105044
Tmeff1	-0.71499	7.49875	0.000989343
Psmb9	1.47795	1.13868	0.00154974
Tmem51	1.19419	3.09281	0.0012859
Shc1	1.2025	4.31069	0.00118916
Prmt10	-0.386479	5.42697	0.00106002
Eya2	3.47299	0.575394	0.00159487
Slitrk1	-0.488742	7.11695	0.00100141
Adh1	4.60758	0.404877	0.00161294
Nptx1	-1.48864	6.02354	0.00100798
Zfp286a	-0.579177	4.17098	0.00135463
Adpgk	-0.580992	4.80119	0.00110578
Tbx15	3.15875	-0.21805	0.00163517
Drd5	-3.15634	-0.434174	0.00163579
Wfs1	1.24496	6.22628	0.00103258
Galnt6	-1.7351	0.208178	0.00151667
Iqgap1	0.889267	5.87848	0.00110456
Inmt	2.34234	-2.9916	0.00165087
Pdlim5	0.845601	5.11742	0.00111966
Cyp3a9	-1.55475	-1.72914	0.00168186
Ifitm2	1.78195	4.01785	0.00137484
Prph	-2.65583	3.53361	0.00165087
Gucy2e	2.85566	-0.24111	0.00171263
Slc6a12	2.55611	-1.00633	0.00170139
Igfbp5	1.4147	5.86225	0.00125724
Grb2	-0.423047	6.66679	0.00110578
Gsdmd	1.01065	2.77062	0.00163517
Idh2	0.627576	6.28728	0.00113007
Evi2a	-0.889436	3.25702	0.00125959
Ccdc112	-0.964929	3.78465	0.00159571
Enthd1	-3.3899	-1.20145	0.00178979
Acss1	0.726288	5.79599	0.00115089
Sft2d2	1.41832	3.68188	0.00164897
Klf4	1.37628	3.04216	0.00163517
Piga	-1.23025	1.45505	0.0018683
Hspb8	1.08645	3.63594	0.00136807
Hfe	1.98921	0.852423	0.00189967
Ctsc	1.5789	3.27861	0.0016661
Irs3	1.94026	0.269522	0.00192515
Hpcal4	-0.657387	6.50895	0.00124028
Fads1	0.419746	7.98955	0.00123738
Rspo2	-1.41086	3.59769	0.00159487
Map7d3	2.50856	0.0142844	0.00200671
Lgi4	0.681651	3.94104	0.00126684
Clrn1	-2.52695	-2.8948	0.00200373
Slc2a3	-1.43698	1.19553	0.00204317
Kctd8	-1.57226	2.95762	0.00181599
Stat5b	0.579628	5.17743	0.00136483
Zswim3	-0.541326	4.45245	0.00161294
Vtn	1.03175	4.72951	0.00144175
Cdc14a	1.15563	3.15817	0.00170139
Tp53	0.534406	4.32525	0.00170139
Gtdc1	-0.60067	5.16885	0.00149675
Trim36	-1.13954	3.17797	0.00204285
Fuz	-0.597141	4.24918	0.00165087
Kcnt2	0.665883	5.3485	0.00145063
Ghr	0.866458	3.35232	0.00181599
Pcdhb5	-0.488324	4.23692	0.00166463
Ccnd3	0.658226	4.94895	0.00154805
Meaf6	-0.461719	5.92398	0.00149801
Dnajc22	2.42057	-0.208839	0.00227084
Fkbp5	0.546453	5.59883	0.00150189
Add3	0.515425	7.71475	0.00145524
Mertk	0.604943	4.80512	0.00151667
Plat	1.09842	5.73135	0.00154641
Ercc3	-0.24549	5.93588	0.00151667
Tmem2	-0.696626	5.88083	0.00161445
Mag	-1.01737	4.29968	0.00151215
Prkd3	0.815474	5.35495	0.00166463
Slc13a4	3.43953	3.21193	0.00189967
Asah2	-0.887735	3.08848	0.00173273
Agtrap	0.71155	3.85153	0.00177829
Myo1d	-0.606449	3.96637	0.00171263
Foxc1	2.14443	3.40178	0.00205334
Cd63	0.813519	5.87119	0.00159487
Oacyl	-1.59218	0.279822	0.00250403
Pls1	-0.82307	1.68724	0.00207506
Klhl12	-0.335706	5.6761	0.00159571
Abcb1a	0.758484	5.04394	0.00159487
Ptk2	-0.352646	7.77186	0.00155264
Dhtkd1	0.490557	5.24448	0.00172289
Mum1	-0.412863	5.68747	0.00167522
Glp2r	-3.05695	-2.47499	0.00257254
Hs3st5	-1.00303	4.14817	0.00221977
Plekhh1	-0.907955	4.02059	0.00172289
Klf2	1.04803	3.00654	0.00227228
Hspb6	0.646922	2.58575	0.00208749
F3	0.776819	4.25292	0.00174371
Fn1	2.27088	6.44184	0.00172289
Htr1a	0.885245	3.89529	0.00181599
Slc25a14	-0.495028	5.46543	0.00170139
Aoc3	2.65011	0.1094	0.00276028
Mad1l1	-0.604973	4.37219	0.0020601
MGC116121	-0.604677	4.17998	0.0020877
Serinc2	-1.30808	2.70304	0.00258698
Agpat4	-0.300827	6.57683	0.00167522
Olfml3	2.26813	3.26009	0.00239725
Id1	1.23416	4.3153	0.00199223
Kcnk5	2.39409	0.306685	0.00278706
Sdpr	1.06164	3.81238	0.00204285
Fxyd1	0.749565	3.89104	0.00177829
Cnp	-0.747881	7.27363	0.00166463
Tspan15	-1.0581	2.60233	0.00254718
Rab3b	-0.763186	6.11251	0.0017334
Egflam	1.33418	3.90699	0.00210687
Suv39h1	-0.482159	4.45578	0.00215733
Htr1f	-2.32115	0.349496	0.00283937
Fam134b	-0.627276	5.02266	0.0019671
Mvp	0.647357	3.73796	0.00207506
Elovl5	0.605014	5.8413	0.00176125
Gypc	1.70485	1.63011	0.00289033
Zcchc24	0.567558	6.76214	0.00174091
Krt19	3.74134	0.423083	0.0029478
Ahcyl2	0.572294	6.50239	0.00177708
Mogat2	-1.95311	0.663473	0.00300833
Ints7	-0.443967	5.79176	0.00196545
LOC100910973	0.905007	2.43769	0.00269185
Enpp4	-0.586872	4.21175	0.00201104
Chmp4c	2.57891	-1.4734	0.00306462
Ifitm1	2.19193	0.107325	0.00308948
Clec7a	3.04326	-2.2576	0.00312194
Pbxip1	0.871443	5.77968	0.00191974
Sult1a1	2.36508	3.55732	0.00227084
Scpep1	0.634553	5.40985	0.0020299
Dtx3l	1.37326	1.77054	0.00304955
Ptpn14	1.45257	3.29679	0.00283628
Tmem200c	-1.22029	4.12367	0.00246539
Efemp2	0.817999	4.65598	0.00228712
Mxd4	0.430755	5.06596	0.00210687
Ctgf	-1.30308	4.05791	0.00228712
Cytl1	3.6469	-0.7974	0.00340486
Misp	2.99449	0.242774	0.00349598
Hist2h2ab	-1.37079	2.39827	0.00337092
Fam110b	-0.549431	6.35111	0.00210297
Pcsk4	-0.796852	2.89126	0.00265431
Parva	0.784285	3.50232	0.00286159
Rhog	-0.637408	3.18604	0.00265269
Emp3	2.24432	1.93754	0.00336489
Ptbp1	0.637558	5.73156	0.00227228
Nfkbia	0.553489	4.91522	0.00227811
Aox1	1.47265	2.81387	0.00256626
Azgp1	2.27879	-3.17189	0.00363409
Ccl19	3.48663	-0.00741813	0.00363975
Smarca1	-0.614723	6.28978	0.00227228
Cxxc4	-0.826202	5.22359	0.00238918
Fstl4	1.03166	3.79928	0.00234774
Plcb1	-0.653695	8.37483	0.00212431
Dab2	2.57733	4.73718	0.00278706
Szrd1	0.514983	6.20085	0.00224127
Rapgef6	-0.854654	6.2589	0.00230312
Zfp217	1.08433	2.54702	0.00355075
Calml3	2.17664	-3.47078	0.0037217
Fgf9	0.75949	2.88659	0.00291895
Akr1c14	3.42623	2.12175	0.00358899
Angpt2	2.12218	2.55128	0.00363975
Esyt1	1.07669	4.38992	0.00265431
Pde9a	-0.745849	5.22635	0.00267431
Dsn1	-1.21379	2.46378	0.00367646
Sorcs3	0.693152	6.27881	0.00227811
St5	0.806179	5.4159	0.00238918
Slit1	-0.922572	7.29459	0.00227228
Cort	-1.8343	1.62879	0.00373169
Cdh5	1.75615	4.12458	0.00291263
Ier3	1.81591	2.49099	0.00336489
Clca4l	-2.07814	-3.37496	0.00394603
Mnda	2.10266	-3.30293	0.00395561
Glul	0.847132	9.86538	0.00227228
Yap1	0.9256	3.79943	0.00302787
Shroom2	0.449292	7.42176	0.00230405
Mal	-1.23234	2.23137	0.00228712
Sh3rf2	3.00668	-0.736727	0.00402665
Pde7b	0.572913	3.43633	0.00289033
Dhcr24	-0.567944	6.7168	0.0023926
Tpm4	0.755415	5.56124	0.00264355
Myo5b	-0.915057	7.07951	0.0023926
Pdcd5	-2.30399	-0.033858	0.00412501
Plscr2	1.24377	1.30626	0.00404423
Pkd2	0.675295	5.26238	0.00265431
Tmem95	2.24395	-3.27134	0.00413802
Ube2l6	1.34834	1.43477	0.00412354
Frk	3.57274	0.0483053	0.00422487
Pcbd1	-1.36819	3.02228	0.00392108
Nfatc4	1.99558	1.69269	0.00419003
Hmcn1	1.67429	4.75212	0.00312117
B4galt1	1.49591	2.08243	0.00412501
Rbp1	2.14043	3.34711	0.00387726
Cdc42ep4	0.59292	6.74525	0.00253436
Polr1e	-0.680574	4.3342	0.00338529
Gpr182	3.45949	-2.18369	0.00438692
Actl6b	-0.553513	6.90513	0.00265408
Adamtsl4	1.93582	1.60822	0.0042743
Irgm	0.988032	1.60436	0.00412501
Kcng1	-1.76667	4.59195	0.00356839
Zbtb8b	-0.874378	3.58747	0.00390869
RGD1561778	1.80505	-3.41758	0.00453442
Thg1l	-0.87601	2.77877	0.00411221
Gfral	2.22404	0.868844	0.00436535
Slc9a3r1	0.630864	5.43061	0.00278706
Ciita	2.89727	-2.7488	0.00459889
Clip1	-0.381235	7.52099	0.00268131
Rcn3	1.05486	3.56959	0.00361682
Atp10a	0.6777	4.03944	0.00303519
Pex11a	-0.860227	2.50842	0.00428348
Serinc4	-2.04711	-0.774338	0.00470325
Sp110	0.975193	2.27738	0.00434306
Cplx3	-1.74639	3.26573	0.00345544
Serpinh1	1.51063	6.37499	0.00284307
Epha2	1.39307	1.95882	0.0046643
Sdc4	0.839892	5.06	0.00283385
Klk8	-2.39949	-0.6653	0.00477748
Serping1	3.03462	1.22455	0.00453953
Mrap2	-0.980444	3.67661	0.00381153
Rapgef2	-0.384908	8.32601	0.00279614
Cmtm4	-0.456291	5.21539	0.00306593
Slc2a1	0.508443	6.18129	0.00284307
Gpx1	1.01082	5.54038	0.00304092
Rarres2	1.56335	3.49682	0.00334387
Pdlim2	2.37386	0.466812	0.00496117
Btn1a1	2.23923	-2.90414	0.00499675
Wdr31	-0.840345	3.29919	0.00419837
Evpl	3.01116	-0.433504	0.00502544
Sult6b1	2.96808	-1.48013	0.005084
Fgf11	-1.08855	3.28007	0.00453442
Adrbk2	-0.661666	5.59108	0.00308948
Vcl	0.712764	6.0929	0.00308948
Dcxr	0.934362	2.98463	0.00404423
Pdzrn3	0.759549	6.04131	0.00308972
Mettl10	-0.495372	4.15051	0.00384398
Ttc9	-0.337402	6.44963	0.00308948
RGD1310852	-0.601648	3.87745	0.00396827
Rab34	0.622499	4.61775	0.00364795
Wdr72	3.25011	-1.34339	0.00533567
Trim25	1.16837	2.34886	0.00494822
Esm1	2.49322	-1.59787	0.00544043
Lhx2	0.85812	6.35034	0.00329054
Apoe	0.757068	10.6625	0.00315729
Pc	0.4128	6.5877	0.00324774
Mtmr11	0.787402	3.96083	0.00434616
Bicc1	1.55174	3.22599	0.00462055
Arpc1b	1.15235	4.50711	0.00399045
Slc5a5	2.74917	1.4821	0.00544043
Igbp1b	-2.59777	0.480943	0.00581751
Col6a2	2.11787	5.17921	0.00399045
Krt77	-2.13319	-0.541802	0.0059172
Ncald	-0.977813	8.71528	0.0034091
Cars	-0.330888	6.74476	0.00352809
Ccdc27	-2.68596	-1.33219	0.00596944
Ddias	1.86723	-0.0642702	0.00597305
Trib2	-0.803958	6.83241	0.00361868
Id3	1.43261	5.53194	0.00366828
LOC102549772	-2.39426	-3.06865	0.00603513
Aifm3	1.07188	4.83918	0.00361682
Ncam2	-1.19812	7.25614	0.00355816
Inpp4b	0.543188	4.92233	0.00391567
Ism1	1.32764	1.51711	0.00557823
Ubl7	-0.348113	6.29876	0.00357691
Ddx58	0.780137	2.3244	0.00515869
Fmo2	1.99941	-1.11551	0.00603513
Sned1	3.24346	4.39586	0.00459889
Nudt13	-0.640177	2.7166	0.00541037
Myh7	-1.54967	2.13488	0.00613045
Uaca	1.17576	4.73601	0.00423092
Prokr1	-3.68395	-0.0742782	0.00620134
Thoc5	-0.363833	6.62575	0.00364919
Bin1	-0.314237	7.69165	0.00360688
Lztr1	0.327057	7.19079	0.00363409
Chrna5	-1.45807	3.45851	0.00491861
Limd1	0.920491	3.97473	0.00467001
Adamts10	0.855124	5.21863	0.00412501
Tmem63a	-0.866835	1.24183	0.00529444
Pak1ip1	-0.486925	4.20297	0.00453953
Slc9a2	1.25006	4.14024	0.00413802
Slc38a2	0.857497	7.78625	0.00364919
Krt8	3.61588	0.322418	0.00627255
Gabra3	-0.901527	6.29389	0.00375896
Bcan	0.59802	8.36277	0.00366467
Kif19	1.25759	2.83186	0.00508664
Emp2	1.2386	2.36788	0.00564783
Hopx	0.886013	3.98852	0.00399045
Olfml2a	1.93948	4.75079	0.00439835
Fads3	-0.536987	5.60425	0.00413802
LOC100361083	0.994839	4.94277	0.00453442
Vwa3a	-2.05756	3.6121	0.00486886
Bmp6	2.39098	3.15108	0.0048025
Vamp8	1.09984	2.82636	0.00505365
LOC100360552	2.59266	2.04336	0.00623851
Eef2	0.350607	11.2202	0.0037217
Vcam1	0.632242	5.64532	0.003954
Ajuba	0.967862	2.95038	0.0057795
Cpt1a	0.652428	5.85355	0.00399045
Lama5	1.17064	4.24407	0.00488903
Capn1	0.964271	3.55825	0.00503859
Myom2	0.970476	1.04864	0.00506029
Gfra1	-1.44016	5.16903	0.00476468
Efnb3	-0.590311	7.1067	0.00415167
Hes1	-1.0331	3.17789	0.0054883
A3galt2	1.42106	1.68226	0.0064784
Pid1	-0.508969	4.51803	0.00458618
Mdfi	2.00478	0.454478	0.00703073
Wnt5a	1.34222	1.61892	0.00691667
Ficd	-0.511565	4.11825	0.0048025
Zfp423	0.714367	5.73235	0.00416278
Sft2d3	-0.811802	2.52177	0.0064784
Islr	2.71044	3.83657	0.00523305
Edar	2.76312	0.267883	0.00725032
Ninj2	-1.36866	0.211989	0.00627557
Scara3	0.976722	4.47801	0.00433264
Stat1	0.668872	5.191	0.00428348
Tmem163	-1.623	5.2556	0.00523305
Inpp1	-0.581568	4.33715	0.0050933
Ccl11	-2.37944	-2.80302	0.00754913
Pnma2	-0.365834	6.53145	0.00428153
Pcyox1l	-0.388857	4.86477	0.00487367
Adam9	0.380413	6.33544	0.00433264
Klf5	1.13489	4.05214	0.00496117
Lmo4	-0.861102	7.18502	0.00433264
Sms	-0.615592	6.75382	0.00439395
Il13ra2	3.12173	-1.70071	0.00774825
Acsf2	0.8185	4.49665	0.0047724
Tap2	1.98404	-3.27622	0.00781517
C1qc	0.831441	4.06015	0.00509201
Col5a1	1.61849	6.06532	0.0047724
Inppl1	0.624741	5.66764	0.00455913
Arhgef28	-0.660597	6.17518	0.00451097
Ly49s7	1.16669	-3.70783	0.00788342
Myl12a	0.903323	5.14042	0.0047724
Col5a2	1.6256	5.18625	0.00517261
Elf4	2.09777	-0.108524	0.00788567
Fank1	-2.1132	-0.257527	0.00788567
Colec12	3.02318	4.10595	0.00571124
Nmral1	-0.828722	3.95327	0.00601486
Fam151a	2.9585	-2.66939	0.00794474
Clca1	-1.69908	-1.99789	0.00788567
Cyp7b1	0.628932	3.97773	0.00495855
Zbtb3	-0.550337	3.00882	0.00630664
Bmyc	-0.588348	5.03016	0.00496117
Slc2a4	2.01419	1.0612	0.00777124
Tlr12	3.36591	-1.3512	0.00808011
Tfpi	1.06185	4.95958	0.00489492
Angptl2	3.93091	2.43776	0.00777124
Il11ra1	0.830633	4.18523	0.00520571
Aldh1a2	3.42657	2.9654	0.00619673
Prr18	-1.41854	1.81393	0.00788747
Atp6v0e1	0.63404	4.35306	0.00505365
Tmem41a	-0.433939	4.23262	0.00503859
Abhd14b	0.559665	3.73056	0.00541037
Pdgfrb	0.923439	6.00126	0.00483517
Qdpr	-0.490892	5.73672	0.0048025
Dsc2	1.6542	1.30903	0.00843502
Srpr	0.281865	6.44033	0.00475534
Fam76a	-0.308476	5.23812	0.00496117
Smim5	2.70053	-1.18368	0.00863825
Ramp3	-0.826105	3.46879	0.00542871
Msx1	3.40215	1.19924	0.00829886
Dcdc2	1.59918	2.98502	0.00763202
Flnc	1.36558	4.57441	0.00587438
Fxyd2	2.18453	-1.0155	0.00886964
Gpr84	-0.994171	1.11886	0.00835778
Anxa5	0.929263	5.99907	0.00491141
Slc16a12	1.53235	2.52872	0.00785455
Gsta4	0.787169	4.31977	0.00578188
Pcsk1	-0.683546	3.56466	0.0057795
Scube3	2.2679	0.642964	0.00899379
Cxcl11	1.84782	-3.47061	0.00902177
Crispld2	1.33243	1.75868	0.00733348
Xrcc4	-0.505635	4.43564	0.00597751
Gpx8	0.887879	4.14824	0.00621908
Mobp	-1.18021	1.47033	0.00493148
St6galnac3	-0.372625	4.72837	0.00552676
C1r	1.93281	3.86504	0.00629319
Sycn	1.92287	-3.14846	0.00925004
Mmp16	-0.528821	6.59515	0.00522889
Ssbp3	-0.662153	5.60527	0.00533567
Aldh3a1	2.33925	0.305839	0.00913866
Gne	-0.365383	5.73441	0.00542871
Fam109b	2.56599	-0.784347	0.00947402
Fam151b	-0.645279	3.8146	0.00698396
Tnn	-2.0708	1.09276	0.00944019
Etv1	-1.20512	7.02713	0.00522889
Tns1	1.06075	4.72617	0.00583022
Pim2	-0.461567	5.44876	0.00549242
Cd48	0.846313	4.30612	0.00616143
Pcdha4	-0.445532	7.58626	0.00527718
Tln1	0.791062	6.77328	0.00533567
P3h1	0.72764	4.06324	0.00712322
Ptgds	4.10217	6.80971	0.00529444
Lingo2	0.659075	4.76918	0.00646581
Col16a1	1.04141	5.05825	0.00588887
RT1-A1	0.77255	1.99379	0.00798122
Dync1i1	-0.749265	8.37083	0.00541037
Msn	0.841697	4.68404	0.00648093
Ogfrl1	-0.573759	5.6396	0.00573905
Klra5	1.53573	-3.5527	0.0103133
Tmprss5	-1.53963	-0.12806	0.00995964
Thnsl1	-0.411364	4.83358	0.00627255
Nxn	0.633829	4.67957	0.00623632
Nrap	-1.88909	0.290684	0.0104118
Aldh9a1	0.497643	4.89232	0.00620134
Sparc	0.907578	8.93658	0.00551416
Sp140	1.28639	1.79345	0.00995653
Kcnn3	-0.779771	4.67316	0.00693424
Ppp1r3b	3.07144	1.59271	0.0104964
Pkhd1l1	2.71218	0.203086	0.0106298
C1qtnf7	2.72555	-1.54016	0.0107724
Rmnd5b	-2.58618	-0.958936	0.0107822
Slc22a5	0.545849	3.48035	0.0080642
Glmp	0.532904	4.39717	0.0067869
Tinagl1	0.890159	2.35435	0.00788567
Pdgfrl	2.6913	1.3085	0.0102532
Fam129a	1.42806	1.17539	0.00995653
S100a1	0.610348	2.87765	0.00733348
Tac1	-1.74046	3.27605	0.0088802
Bfsp1	-0.998396	2.33625	0.010431
Neto2	-0.72838	6.19177	0.00646581
Pcdh7	0.71964	7.41543	0.00587438
Terf1	-0.494967	3.97483	0.00770529
Dapk1	-0.503816	7.03579	0.00599915
Pirt	-2.11791	-1.59378	0.0112138
RT1-CE4	0.939819	1.64915	0.00997343
Ecm1	1.05665	1.9389	0.0103104
Ccr1	3.05578	-1.106	0.0113332
Ror1	1.80084	1.48689	0.011087
Gpr81	3.04353	-0.593646	0.0112544
Pde6a	1.64431	-3.42877	0.0114711
Trhde	-0.960888	5.176	0.00627255
Slc22a22	-0.728002	-3.79909	0.0115689
Usp22	-0.277341	8.99576	0.00608154
Cyp2j10	-0.992652	0.684901	0.0102532
Sema3a	1.30106	5.18464	0.00728666
Lpp	1.21053	3.23825	0.0092139
Fxyd6	-0.754965	8.4195	0.00618529
Akap13	0.811813	5.67425	0.00660268
ST7	-0.450217	5.05302	0.00724498
Cyp2t1	0.92552	1.81525	0.00969558
Nppc	-1.17082	1.75804	0.0112405
Nnt	0.623426	5.66436	0.00652892
Osr1	4.15001	0.867722	0.0117016
Plcd4	0.713864	4.32528	0.00744657
Gspt1	-1.32592	0.576321	0.0121326
Cd3d	1.38193	-3.55647	0.0122098
Eif4ebp1	0.696528	3.28751	0.00906757
Pde8a	-0.701664	2.74328	0.0088802
Serpinb9	0.579728	3.67395	0.00827532
Spint2	0.690134	5.42241	0.00734825
Sox5	-0.828778	5.70422	0.00732131
Ehd2	1.1245	3.07767	0.0091114
Nacc2	0.579336	5.32599	0.00703073
Mad2l1	-0.876762	3.14147	0.0108759
Col1a2	3.62589	-0.409922	0.0127826
Fa2h	-1.1944	1.25392	0.00811516
Smarcd2	0.480873	4.79701	0.00768682
Acsl6	0.361033	7.24045	0.00681026
Fam180a	3.11055	1.44519	0.0114692
Naaa	0.627661	2.89257	0.0092404
Aimp2	-0.449075	5.09782	0.00788567
Zfp667	-0.674269	4.80467	0.00830469
F13a1	2.43045	1.57941	0.0120369
Mbp	-1.38738	7.61607	0.00691667
Errfi1	0.455864	4.90698	0.00770529
Tmem35	-0.691217	7.20772	0.00707517
Ghrl	1.08011	-3.70225	0.0134535
Fibin	1.98889	1.4525	0.0123197
Arhgap29	1.25042	5.25088	0.00798122
Gramd3	0.599867	5.45906	0.00734825
Stmn1	-0.686361	10.2868	0.00711571
Podxl	0.639022	6.19183	0.00753711
Arhgef40	0.738195	5.91817	0.00777124
Syt15	2.32327	-1.34116	0.0138651
Emid1	-0.643593	5.06846	0.0082245
Jag1	0.927358	4.6711	0.00900081
Pdgfra	0.746949	7.35942	0.00734825
Rnf121	-0.430928	4.48821	0.00912715
Lamc2	-0.980458	3.6936	0.00944276
LOC691215	-2.49953	-2.04399	0.0139019
Smpdl3a	0.74384	3.29967	0.00875379
Aqp12a	-1.80162	-3.27843	0.0139612
Aldh1l1	0.674746	5.60208	0.00788567
Pip5k1a	-0.37084	5.60607	0.00768288
Ampd3	0.567644	5.42889	0.0077367
Camkmt	-0.533855	4.1173	0.0098106
Klf15	0.467137	4.36876	0.00832918
Odf3l1	-1.80356	-2.21921	0.0142426
Epn2	-0.332951	7.54038	0.00754913
Klrc3	0.869471	-3.79083	0.0142686
Rps6ka2	-0.596035	7.09946	0.00766432
Lrp5	0.794673	4.4065	0.00958562
Nr0b1	-1.78148	-0.537143	0.0143208
Pln	1.65156	-1.77217	0.0140812
Kiss1r	-1.73589	1.88712	0.0140947
Ahnak	2.01723	7.2882	0.00763202
Fam229a	-2.38767	-0.986393	0.0144727
Zbtb24	-0.558947	4.08317	0.010249
Mx1	2.31017	0.209889	0.0139612
Mcpt2	2.14572	-3.07599	0.014672
Gabpb1l	-0.742778	2.82292	0.0133164
Cyb561	-0.407482	5.94593	0.00794474
Lypd6b	-1.19263	3.60546	0.012151
Dleu7	-0.908553	3.50703	0.012151
Mpped2	0.670643	4.94004	0.00882629
Tnfsf12	0.638655	2.29338	0.0113332
Nrip3	0.638271	6.31317	0.00788567
Tmem194b	-0.691627	3.29033	0.0125775
Glud1	0.446148	9.10309	0.00788567
Cyp19a1	-1.43645	1.2615	0.0139612
Cyp4v3	0.669824	2.73274	0.0106623
Akt2	0.444154	6.00432	0.00827672
Ifi35	0.962902	1.91262	0.0133249
Sdk2	-1.17123	5.10771	0.00902177
Aqp4	0.932713	8.28225	0.008046
Smad6	1.47025	0.926304	0.0147911
Spata2	-0.347585	6.1993	0.00836552
Cpa2	-1.19172	1.83086	0.0150294
Pcdha3	-0.439754	7.56028	0.00830469
Zfp511	-0.523828	3.77036	0.0106621
Slc25a32	-0.456138	3.58096	0.0110915
Mycl	-1.01974	4.39912	0.0123197
Hmg20b	0.631073	3.37548	0.0111626
Plxdc1	0.595184	2.69511	0.0102532
Anks1b	-0.347891	8.5845	0.00826556
Ppic	2.0183	3.46863	0.0138651
Hebp1	-0.598698	4.24194	0.0105925
Htr1b	-0.814348	3.83269	0.0123964
Tcf15	-1.22969	0.27777	0.0158842
Pkdrej	2.10203	-3.23477	0.0163252
Pi15	2.04932	-1.15676	0.0163502
Zfp110	0.43661	5.37551	0.0092139
Pgm5	1.56767	2.50513	0.0133763
Fam83d	-1.07115	1.8933	0.0155457
Slco4a1	1.49785	2.7282	0.01498
Rhod	2.65958	-0.999033	0.0165567
Adrb3	2.95054	-2.24428	0.0165585
Rreb1	1.09916	3.60598	0.012151
Wfdc1	1.40797	2.53071	0.00963315
Tacr1	-1.63641	0.636898	0.0164781
Cryaa	2.26106	-3.03789	0.0167319
Rxfp1	-1.09902	2.85349	0.0116166
Emp1	1.39671	3.36858	0.0119755
Plxnd1	1.28894	7.19292	0.0090459
Ccdc129	1.80027	-1.31128	0.0139612
Rgs14	-0.685354	5.58315	0.00913866
Large	-0.538607	8.63572	0.00885342
Dpp7	0.438115	6.58213	0.00902177
Tapbpl	0.877107	2.94549	0.0127826
Sgk2	-1.87543	-1.85279	0.0169793
Orai2	-0.440472	6.37285	0.00919015
Zfhx4	1.44098	3.86245	0.0117504
Panx1	-0.553459	5.74625	0.0107724
Pcdha9	-0.438544	7.49113	0.00913866
Camk4	-0.741597	6.68593	0.00919015
Psmb8	0.899115	1.34814	0.0152409
Cep41	-0.992334	3.33892	0.0138026
Agpat2	2.55687	-0.767221	0.017832
Pcdha7	-0.422531	7.54845	0.00925004
Anks4b	-1.73238	0.219522	0.0179003
Trim6	2.53085	-2.35485	0.0178662
Fdps	-0.676261	7.77859	0.00925004
Col26a1	2.46815	3.49964	0.0173669
Pcdha13	-0.432933	7.49196	0.00935551
Spata5l1	-0.537395	2.98174	0.0149502
Zfp263	-0.351771	4.74706	0.011317
Abhd4	0.513875	6.63627	0.00948445
Sept1	-1.04008	1.00538	0.0174347
Apopt1	-2.2829	-1.33293	0.018391
Igf2	3.38895	5.93512	0.0103133
Zdhhc9	-0.486264	6.14342	0.00999104
Pknox1	-0.560916	3.75026	0.013078
Eva1b	1.22117	2.99043	0.0139019
RGD1307315	-0.703626	3.53404	0.0140732
Lrp4	0.845484	6.43614	0.00971441
Tns3	0.468893	6.84252	0.00965953
Arpp19	-0.533523	5.13705	0.0106539
Bbs10	-0.424099	4.22885	0.0118396
Shisa2	-1.06462	2.05995	0.0172079
Cdh19	-1.91969	-1.25891	0.018365
Ppfibp1	0.603466	6.72637	0.0102054
Nudt6	-0.973287	1.98634	0.0175605
Atoh8	-0.919267	2.02168	0.0163502
Clec2g	1.37533	3.89503	0.0117016
Cabp7	0.6576	4.80295	0.0101425
Ninj1	-0.571363	4.82773	0.0116868
Eng	0.705797	4.8422	0.0116166
Lrrc32	2.33846	1.37555	0.0185465
Stard8	0.882864	3.52409	0.0133538
Lama1	1.54266	4.49409	0.0137928
Rapgef3	0.694342	5.53541	0.0108181
Lrrc71	2.21926	0.61639	0.0198617
Mdk	0.773825	4.04745	0.0130953
RGD1559482	2.36871	-2.94985	0.0203855
Cpvl	2.28903	-2.37637	0.0203672
Slc6a13	3.01709	3.15388	0.0156426
Pcdha10	-0.420786	7.50298	0.0107025
Tubb2a	-0.432774	9.20016	0.0105582
Lrrk1	0.760978	3.31875	0.0143075
Pank2	-0.292231	5.04459	0.0118963
Pigl	-0.464296	3.09792	0.0167119
Zdhhc14	-0.467314	5.66867	0.0114155
Atl1	-0.365142	7.79377	0.0106705
Lgals1	2.02958	4.11368	0.0139019
Taf1a	-0.49549	4.15494	0.0144394
Slc7a14	-0.865368	5.03251	0.0117504
Cdc42ep2	-0.670978	4.01068	0.0133971
Syt13	-0.503853	6.64441	0.0109781
Shisa3	3.45069	0.887566	0.0193309
Traf1	1.36338	0.571193	0.0216318
Git1	0.376994	8.62075	0.0109027
Sox13	0.897981	3.4262	0.0152059
Fdft1	-0.483576	7.6212	0.0111626
Ggcx	0.47906	4.81454	0.0127826
Mid1ip1	0.384479	6.21073	0.0114591
Cers3	-2.00433	-0.612551	0.0221659
Ttll1	-0.397593	5.55072	0.0126262
Tsku	1.21263	2.84226	0.0201885
Basp1	-0.46128	8.99503	0.0112197
Col1a1	3.475	5.05893	0.0134099
Fancc	-0.70311	2.53912	0.0193547
Ephb2	-0.638279	5.70817	0.0127826
Pcdha5	-0.419393	7.52209	0.0114711
Pcdha11	-0.424902	7.48032	0.0115396
Nadk	0.386773	6.05482	0.0117175
Klhl8	-0.265155	6.52527	0.0115938
Rgs8	-0.958914	5.83996	0.0118088
Por	0.34996	6.66041	0.0115938
Pcdha8	-0.421919	7.51331	0.0116166
Hsp90ab1	-0.336594	11.1711	0.0113833
Tp53i13	0.65881	2.54625	0.0186171
Rp9	-0.653049	2.69142	0.018824
Zfp39	-0.579792	4.40603	0.0150528
N4bp2l1	-0.511389	3.4033	0.0139019
Wdr86	3.78909	0.759472	0.022193
Capn2	0.326718	7.04389	0.0117136
RGD1305645	2.98731	0.540584	0.0223453
Crabp2	4.76093	3.32705	0.0216318
Mpz	1.38219	-3.58157	0.0235172
Chrdl1	0.947673	3.3755	0.0169191
Robo1	0.653345	7.33383	0.0120413
Zdhhc13	-0.529746	5.21388	0.0134099
Ndufa1	-1.79905	-0.0570442	0.0235267
Dok4	-0.53776	5.92978	0.0139829
Capg	0.864998	2.06137	0.0199485
Fibcd1	-2.51719	-1.5822	0.0236323
Gpam	0.314128	6.88175	0.0120592
Tusc5	1.36473	0.670933	0.0219636
Clec2dl1	1.51741	-2.17415	0.0235267
Vcsa1	-2.14362	-2.35819	0.0239674
Acta2	2.69731	0.859928	0.0216125
Zfp287	-0.380661	5.49029	0.0137401
Apbb1	-0.309748	9.18831	0.0120369
Cplx1	0.500149	8.22158	0.0120413
Fmo1	2.60556	4.25934	0.0185519
Vamp5	1.5911	1.01028	0.0233308
Lhfpl2	0.833861	5.4515	0.0131096
Foxp2	-1.89946	3.35652	0.0180689
Scin	2.42787	-2.17599	0.0248201
Pcsk6	-0.596477	4.31759	0.0154453
Gemin6	-0.648706	3.47078	0.0176403
Slc51a	2.4451	-2.59261	0.0250776
Pmepa1	-0.656584	3.32655	0.0173669
Podxl2	-0.504733	7.71823	0.0126712
Rhoc	0.682691	4.75897	0.0143462
Nt5dc2	1.03126	4.28142	0.0184174
Fat4	1.03896	7.21959	0.0131057
Ednra	1.04868	3.26389	0.0198617
Hadh	0.656506	3.93267	0.0156426
Capn12	-0.885038	1.44657	0.0221969
Plgrkt	-0.742688	4.43231	0.0175493
Lonrf3	0.520706	3.68954	0.0155156
Cnih3	-0.539917	4.35104	0.0147911
Klhl5	0.350568	7.24826	0.0129086
Aldh7a1	0.415213	5.84127	0.0133971
Cpne3	0.580363	3.67429	0.0172374
Ptpn9	0.252676	5.89766	0.0137401
Pld2	0.618581	5.23595	0.0139612
Nupl2	-0.474058	3.66989	0.0176403
Cd1d1	1.36549	0.872533	0.0253774
Spink8	2.90423	-2.43605	0.0261393
Hs3st3a1	2.27454	-2.98573	0.0261529
Hephl1	-1.9267	-2.94022	0.026185
Sstr1	-1.25586	6.88123	0.0134099
Rad51ap1	-0.634511	2.95221	0.0213245
Zfp36l1	0.955919	4.35098	0.0163266
Nin	-0.606511	5.65051	0.0139612
Bnip3	0.84612	7.4372	0.0130953
Pcdhac1	-0.421215	7.46384	0.0134099
Kcnc2	-0.561278	6.11089	0.0133971
Ppp2ca	-1.55185	0.649169	0.026632
Gnb4	-0.67833	5.56229	0.0170525
Mfap3l	0.589619	6.24835	0.0134099
Mfap2	1.49156	2.93276	0.0260836
Rab13	0.785777	3.27158	0.0189251
Adam15	0.438817	6.14276	0.0137401
Atp6v1b2	-0.317127	9.20515	0.0133249
Trim5	0.839248	3.30838	0.0185705
Tspan12	0.504611	5.23359	0.0139819
Pcdha2	-0.422374	7.55235	0.0136469
Rab30	0.333345	4.91979	0.0149815
ste2	-1.31988	-3.52033	0.0270241
Sult1e1	-1.31988	-3.52033	0.0270241
Abcg3l3	2.31117	0.292727	0.0267268
Tax1bp3	0.75948	4.18311	0.019008
Pxn	0.715188	4.93116	0.0156181
Rims2	-0.479499	7.30169	0.0137401
Rab11fip1	1.53766	1.02801	0.0259365
Wls	0.868433	6.29477	0.0138026
Tcf12	0.434012	5.73298	0.014672
Pik3ap1	0.929901	2.33577	0.0248648
Mcart1	-0.817437	2.21186	0.0238301
Kat7	-0.234802	6.93521	0.0139019
Elovl2	0.363732	6.65199	0.0140306
Sntg1	-0.628602	4.10763	0.0177398
Smyd1	-2.2659	-2.66034	0.0280862
Sspn	0.724095	3.8027	0.0164065
Lrp10	0.646173	4.78617	0.0161104
Gda	-0.67534	7.84863	0.0139019
Sytl4	2.07089	0.507452	0.0277437
Bmp5	3.10826	0.403225	0.0269878
Adamts12	2.63926	4.44324	0.0219636
Lif	-1.60171	-3.45392	0.0283308
Amph	-0.352831	7.74169	0.0139612
Tsc2	-0.381041	7.75822	0.0139612
Cyp1b1	3.56749	2.30831	0.0269657
Ybx3	0.456601	5.8546	0.0152707
Dtwd1	-0.53242	2.9081	0.0219278
Pcdha1	-0.426143	7.42784	0.0142686
Slc20a1	0.345107	7.01402	0.0142426
Tfcp2l1	0.864754	1.60202	0.0219636
Nfe2l2	0.742714	4.53696	0.0156692
Tsc22d1	0.326169	9.54355	0.0142393
Wdr5b	-0.783598	2.53342	0.0250776
Thop1	-0.409304	6.01373	0.0153913
Ms4a7	2.194	-2.61787	0.029599
Pcdha6	-0.431054	7.54143	0.014672
C1qtnf3	3.22683	0.298557	0.0284789
Zc3hav1	0.965682	2.54154	0.0224279
Suclg2	0.569898	5.92166	0.0148343
Rps19	-1.6021	0.680411	0.029599
Ptgdr	2.35475	-1.36025	0.0298973
Pald1	0.468464	4.64956	0.0167347
Gfra4	-0.903743	2.59948	0.025445
Ttc23	0.742157	2.11191	0.0258178
Csf1	0.674422	3.29915	0.0216318
Wnk4	1.88818	1.29142	0.0268143
Pgap3	-0.459151	3.52823	0.0213614
Dpysl4	-0.475096	7.02794	0.0151149
RT1-CE2	0.914157	0.98815	0.0274274
Cyth3	-0.344414	6.7535	0.0152462
Mrgpre	-0.653667	4.13902	0.0201289
Npc1	-0.39304	5.99824	0.0153104
Gpc3	2.47951	4.634	0.0219636
Gpr26	0.704792	5.1454	0.0157418
Hexa	0.37725	6.0743	0.0153352
Aldh4a1	0.383427	5.00914	0.016681
Adora2b	0.617573	2.55712	0.0242263
Rassf3	0.694571	4.04749	0.0188234
Ptpn21	0.716715	2.77215	0.0236323
Ppp6r1	0.272703	7.80228	0.0151649
Prokr2	-1.50548	1.68099	0.0305004
Fbxo25	-0.338099	5.94995	0.0160881
Sema3d	1.03047	4.03666	0.019338
Adra2a	-0.693388	5.01704	0.0189511
RGD1563986	-0.568949	5.31225	0.0163879
Umps	-0.391707	5.42785	0.0175493
Atp1b3	0.600585	6.56481	0.0156991
Crym	-1.63827	7.90752	0.0156991
Pcdha12	-0.418691	7.53226	0.0158909
Alx1	2.74448	-0.837407	0.0322284
RGD1560608	-1.91356	1.252	0.0317819
Pnma1	-0.726437	2.79916	0.026106
MGC105567	2.29444	-0.794028	0.0324877
Rtkn2	-0.875019	2.62666	0.0268143
Dbh	-2.19209	-1.3598	0.0327363
Fem1b	-0.244635	7.75917	0.0160196
Sema4d	-0.674299	5.47298	0.0172079
Ren	-2.03386	-1.54924	0.0323253
Agk	-0.313721	6.13605	0.0167319
Osgin1	2.46046	-1.98302	0.0330279
Piezo1	0.994386	4.06996	0.0220584
Wdyhv1	-0.54724	2.95672	0.0230853
Adat1	-0.644241	2.87295	0.0267268
Nsun7	-0.800823	2.38251	0.0282228
Stat5a	0.890796	1.74637	0.0282228
Serhl2	0.663474	1.39227	0.0273596
Fra10ac1	-0.55775	3.93487	0.0220688
Lsm8	-0.645211	4.65935	0.0190634
Zbtb33	-2.27051	-1.18201	0.0333875
Heph	0.874223	3.3654	0.0221539
Kdr	1.42015	4.95634	0.0205541
Nup107	-0.324698	5.29457	0.018824
Wnt5b	1.50275	0.062031	0.0324752
P2ry10	1.34765	-3.56248	0.0333986
Tmem132a	-0.532162	9.53068	0.016192
Grem2	-0.517751	5.77857	0.0170692
Htr2a	-1.32888	3.95396	0.0239674
Tmem117	-0.610356	4.30259	0.0203672
LOC502894	0.341129	5.16153	0.0175493
Atp5f1	-1.32464	1.7789	0.0307337
Nid2	2.29735	4.80314	0.0238301
Nebl	0.423731	4.53926	0.0184206
Hspb1	0.999455	2.26729	0.0253217
Hnf4g	-1.8062	-0.858514	0.0341664
Vamp4	-0.426551	6.04549	0.0172978
Natd1	-1.83449	-1.78217	0.034459
B3gnt1	-1.87542	0.328939	0.0337765
Oprm1	-1.54612	2.15929	0.0323253
Sccpdh	-1.55476	0.266554	0.0344328
Htr1d	-2.23144	-1.08259	0.0349112
Yars2	-0.477407	3.66002	0.0235404
Pias3	0.313066	4.88583	0.0189511
Lef1	1.03633	1.88634	0.0288821
Il6st	0.523491	7.1975	0.0170525
Enah	0.632965	5.80459	0.0178211
Ubxn7	-0.621839	2.53156	0.0295342
Vnn1	2.24189	-1.41548	0.0350767
Prss23	0.735263	2.61322	0.0242263
Slc8a3	-0.643899	5.56684	0.0188326
Cerk	0.342666	7.03968	0.0172374
Tead3	0.955141	1.46494	0.0335327
Gabrr2	-2.01917	-0.426116	0.0352736
Apol9a	2.39948	-1.15107	0.0345666
Sdc2	0.634051	5.47072	0.0185538
Zfp385a	0.761722	4.53327	0.0196557
Synpo2	1.61819	0.778583	0.0331529
Cdcp1	-2.41276	-2.3392	0.0358386
Rem1	0.986102	0.937023	0.032691
Atp2b4	-1.16284	7.41445	0.0174347
Dock11	0.784978	4.75669	0.0221567
Fzd10	-0.829799	2.56342	0.0244326
Gjb2	2.37664	3.08666	0.0233929
Col9a1	-1.35675	1.97132	0.0347637
Noa1	-0.232896	5.41016	0.0192869
Ift43	-0.654585	2.91044	0.0274274
S100a6	1.99238	0.889925	0.0301758
Trpv4	1.87069	-0.82271	0.036743
Zbtb26	-0.493059	3.35053	0.0269606
Stxbp5	-0.419325	7.11917	0.0178671
Calca	-2.02751	-0.395245	0.0357425
Ppapdc1a	-0.732237	3.34507	0.0269377
Vwce	2.30174	-1.97212	0.036982
Pcyt1b	-0.437716	5.62338	0.0201583
Rraga	-0.267799	6.14064	0.0185519
Adamts14	1.29377	0.452558	0.0370117
MGC94199	-1.86592	-0.393021	0.036988
Rtn3	-0.298318	9.88104	0.0178116
Syde1	0.697232	2.91422	0.0267268
Igsf21	-1.35737	6.40332	0.0193547
Nr1h3	0.87209	1.01069	0.032732
Fuca1	0.46251	5.53814	0.0191312
Srpx	1.08873	1.66047	0.0334485
Usp30	-0.290395	5.94626	0.0190396
Mtrf1l	-0.48663	3.60698	0.0250776
Wbp1l	0.295508	6.51467	0.0186249
Ccnd1	0.583757	5.35815	0.0205452
Itgb5	0.554636	5.72102	0.0193547
RT1-CE6	1.22238	-3.66124	0.0377818
Hmgcr	-0.51738	8.17728	0.0186249
S100a11	1.75189	1.62604	0.0373979
Rgs12	-0.44537	6.86475	0.0189511
Ogn	2.37931	-1.89578	0.03843
LOC500959	-1.02994	0.501602	0.0367489
Rin2	0.40079	5.45186	0.0195198
Acss3	1.35021	1.65876	0.0319002
Prkab2	-0.452759	4.47448	0.0242263
Tpcn1	0.641807	6.12223	0.019186
Snx7	-0.540646	4.88953	0.0220115
Srd5a1	-0.475949	4.87595	0.0215749
Adap2	0.560529	2.41584	0.0299505
Sardh	0.384431	4.23209	0.0219381
Gabrg3	-1.09779	3.6936	0.0288169
Ssx2ip	-0.284832	6.5936	0.0192869
Klra17	0.977442	-3.68237	0.0391535
Pygm	0.73073	4.42569	0.0194106
Bnip2	0.425822	4.91097	0.0230729
Nudcd3	-0.581141	3.2123	0.0285057
RT1-Db1	1.61472	0.381479	0.0364038
Rhov	-0.696945	4.47115	0.0261282
Mrgprf	3.18382	0.285747	0.037492
Khdrbs2	-0.8483	4.4462	0.0260134
Gbp2	1.20404	1.89361	0.0336602
LOC690806	-0.720006	3.40164	0.0281932
Jak1	-0.249033	8.13156	0.019186
Ccdc8	0.720481	3.82638	0.0277437
Spice1	-0.651578	3.96763	0.0269606
Cyp20a1	0.453357	4.64613	0.0230582
Defa24	-0.728002	-3.75157	0.0402541
Lilrb4	1.74168	-2.71695	0.0406097
Calml4	2.26651	0.447964	0.039946
Hdac10	-0.876303	4.51801	0.0288313
Rab33b	-0.364374	5.07737	0.022338
Pnpla3	-0.692418	4.12551	0.031179
Gnrhr	-1.97928	-2.33295	0.0412027
Ripk1	0.488502	4.13558	0.0257332
B3gnt6	1.72114	-3.15477	0.0411
Gatm	0.397066	6.14647	0.0204394
Map4	0.262248	8.44513	0.0199468
Nek6	0.498542	5.78107	0.0215526
Denr	-0.39974	5.36028	0.0223415
Wdr89	-0.609631	2.52278	0.0336624
Tprn	-0.573165	4.24219	0.0247052
Enpep	1.79444	2.389	0.0323253
Spsb1	-0.702675	3.26277	0.0285589
Gpr83	-0.813622	2.77506	0.0303318
Krt42	-1.8188	-1.06748	0.0423288
Olr1637	1.39468	-3.51127	0.0418848
Racgap1	-0.854975	2.79278	0.036982
Tpp1	0.559189	4.99955	0.0216318
Slc6a1	0.480593	8.87291	0.0203672
Ptprm	0.347774	6.75442	0.0208814
Cfi	1.86149	-3.09597	0.0424712
Sohlh2	1.76128	-3.09354	0.0427874
Dusp9	-1.03413	0.724192	0.0364038
Unc93b1	0.598552	3.25286	0.0301402
Ppapdc1b	-0.511266	4.28161	0.0289143
Vgll4	0.391209	4.99714	0.0235321
RGD1559896	0.377231	6.90961	0.0209014
Bdh2	1.32961	0.68993	0.0412605
Adcy4	1.03882	1.8689	0.0383493
Fmo3	2.54178	0.428636	0.0377818
Apitd1	-0.491109	3.87925	0.0269771
Lrrn2	-0.417543	7.22595	0.0211402
Adh7	2.35366	-2.08966	0.0430517
Snai2	1.7639	-0.187768	0.043585
Paqr8	0.47384	5.41219	0.0215749
Ocln	0.557704	4.13991	0.0251653
Ramp1	-0.618727	4.03307	0.0242835
Tpm2	0.928225	3.56896	0.0260836
Nubpl	-0.594148	3.16343	0.0312764
Btn3a2	0.680248	-3.75131	0.043585
Crtac1	-0.550801	6.28771	0.0215123
Lats2	0.585101	4.96027	0.0230991
Sept4	-0.545248	5.35854	0.0215209
Ctnnb1	-0.276665	9.43869	0.0211068
Lox	3.06864	0.736038	0.0430187
Ccdc69	1.92326	-2.29009	0.0440131
Trmt10b	-0.49325	4.2986	0.0277437
Ttc7a	0.586442	3.72853	0.0269657
Lca5	-0.639069	3.61197	0.0305479
Tpi1	-0.988797	1.75882	0.0351007
Mir188	-0.835422	-3.74051	0.0445728
Il17ra	-0.408244	4.59213	0.0242263
Capn6	1.11168	1.68857	0.0389399
Laptm4a	0.768701	7.80132	0.0216318
Cxcr3	1.85749	-2.67516	0.0452051
Sept2	0.504898	6.99245	0.0220688
RGD1304694	-0.30693	7.48529	0.0220875
Tex30	-0.749264	2.04227	0.0398755
Drd4	-1.94104	-3.13699	0.0455734
Tlr3	0.893128	1.9027	0.036988
Parpbp	1.55722	-0.827229	0.0455074
Faah	-1.18918	0.459396	0.0447315
Rest	0.637263	3.94854	0.0291821
Tap1	0.765912	1.71629	0.0394517
Grhl3	-1.93967	-0.627259	0.0456134
Dsg3	1.94528	-2.80064	0.0459315
Ikbke	0.909475	2.5347	0.0355638
Sytl1	0.883001	1.0872	0.0394517
Tmem169	-0.464696	5.27796	0.0268823
RGD1624210	0.869471	-3.72273	0.0459315
Efcab2	-0.788001	2.34189	0.0410618
Slc28a1	2.35862	-1.82487	0.0465819
B2m	0.78643	7.67861	0.0222502
Sphk1	1.97689	1.41185	0.040816
Ptk7	0.764061	4.99319	0.0287173
Ankrd54	-0.46452	4.14762	0.0305308
B3galt6	-0.419323	4.56945	0.0290662
Col3a1	3.18999	5.57658	0.0267268
Egfr	0.825642	4.71021	0.0286382
Zfpm2	-1.76991	2.91883	0.0377728
Epyc	1.45691	0.239983	0.0318981
Gins3	-0.660612	2.61302	0.0383493
Mterfd3	-0.510004	3.55594	0.0334462
Csrp2bp	-0.329966	4.85974	0.0267017
Wdr73	-0.412515	5.29162	0.0269377
Lfng	0.574134	4.54252	0.0268143
Vsig10	1.00184	1.49691	0.0415224
Kremen1	-0.867875	3.0538	0.0339182
Synrg	-0.359081	6.94886	0.0237939
Nqo1	0.598032	3.7243	0.0289747
Lmo2	0.585584	4.12933	0.0319291
Phyhip	-0.898359	1.1272	0.0385447
Dnase2	0.603633	3.2734	0.0309909
Cgref1	-0.625329	5.69329	0.0269657
Card6	1.04053	2.5292	0.0408035
Aplp1	-0.298524	9.94333	0.0233328
Ercc8	-0.290268	6.27906	0.0251776
Ryk	0.358295	5.17697	0.0269657
Cfd	1.7514	0.463171	0.0472337
Wnt16	1.476	2.64121	0.0347754
Gys2	-1.99873	-1.12899	0.0492151
Rab4a	-0.3329	5.88856	0.0248475
Adsl	-0.305681	6.49675	0.0246716
Rbms1	0.725751	3.60136	0.0335116
Rarg	0.635646	3.5427	0.0324877
Tbc1d2b	0.465094	5.91253	0.0253681
Arg1	-1.20931	2.25313	0.0468473
St6galnac5	-0.625598	6.52886	0.0247953
Ccr1l1	-1.43605	-3.49771	0.0492151
Zfp956	-0.439502	4.62369	0.0288821
Elf3	-1.9985	-1.58619	0.0495492
Sox10	-0.662009	4.38611	0.0277437
Ptrhd1	-0.674186	3.18283	0.0368867
Appl2	0.484674	4.11052	0.0280344
Clmn	-0.637473	4.01238	0.0267049
Plp1	-1.33783	6.91023	0.0241935
Pla2g7	0.741422	1.87027	0.0331529
Coro6	0.683734	2.5187	0.0295312
Vps16	-0.288935	6.39436	0.0254744
Nuak2	0.798342	2.4187	0.0398995
Mex3b	-0.613257	5.40732	0.0310099
Sh3kbp1	-0.407288	6.81644	0.0259365
Slc25a22	-1.10115	1.45357	0.0458744
Apol3	1.17009	2.80691	0.0367038
Pcdhgc3	0.358915	8.86292	0.0249391
Zfp133	-0.375881	4.75931	0.0288169
RGD1307704	-0.375181	4.65031	0.0301375
Opn3	-0.935246	3.10069	0.0372531
Dbnl	-0.237233	6.86962	0.026199
Pdlim4	0.501572	4.21013	0.0280393
Plk3	-0.735246	3.51331	0.0416325
Dusp2	-0.625865	2.95296	0.0463708
Gatad2a	0.346894	6.17194	0.0269657
Tdp1	-0.46895	3.54364	0.039946
Senp8	-0.649	2.23231	0.0431363
Ten1	-0.525817	3.54017	0.0365397
Brinp2	-0.558264	7.03456	0.0267873
Arhgef6	0.506213	3.10873	0.0366879
Ifi30	0.793642	3.42396	0.0394517
Mettl2b	-0.383114	4.15534	0.0372531
St8sia3	-0.65528	5.49653	0.0291249
Dph2	-0.445623	3.86908	0.0360765
Mob1a	0.526001	5.29758	0.029599
Nfatc2	1.01171	1.15245	0.0491558
Nat14	-0.486007	5.48558	0.0285347
Vps45	-0.284483	5.83016	0.0285347
Cdkn1c	2.15016	4.01958	0.0355346
Mrpl1	-0.728857	1.80032	0.0478255
Lzts1	-0.396863	7.75201	0.0270241
Tmem206	-0.437447	4.40191	0.0353569
Tgm2	1.36835	4.45349	0.0348689
Dimt1	-0.544567	3.9827	0.0372531
Myo1c	0.638284	5.95968	0.0296601
Anks1a	0.404025	5.92435	0.0292716
Cachd1	-0.583002	6.06921	0.030198
Chml	-0.69647	4.03374	0.0349213
Gpn2	-0.444586	3.72219	0.0384386
Ifi44	1.10533	2.20389	0.0458747
Abcg3l1	0.759048	2.10183	0.0455074
Ccdc85a	-0.533179	5.04849	0.0324451
Cenpl	-0.647389	3.16036	0.044504
Reck	0.592054	4.97335	0.0316961
Rhbdf1	0.58739	4.04414	0.0383493
Fkbp7	0.715609	2.40544	0.0455749
Phyh	0.416108	6.02537	0.0285941
Eif2ak1	-0.213073	6.26849	0.0288821
Srsf12	-0.455719	4.14647	0.0374895
Slc4a4	0.774208	6.55917	0.0285057
Gemin8	-0.423215	4.38031	0.033254
Eef2k	0.5179	5.28649	0.0326021
Galnt16	-0.541755	7.12268	0.028342
Lekr1	-0.688868	2.23708	0.0454849
Acy3	0.590944	2.29788	0.0458747
Cpm	-1.09645	4.54573	0.0348731
Afap1l1	0.509143	3.50338	0.0365397
Ppap2b	0.513096	7.96442	0.0284561
Ipo9	0.234608	7.502	0.0287173
Slc39a1	0.471151	6.24295	0.0291344
Mgat1	0.334482	6.01193	0.0296601
Ggact	0.685127	3.86018	0.033254
Arhgap22	-0.562634	2.87372	0.0401825
Zfp516	0.572877	4.20415	0.0363508
Nucb1	0.232921	7.85304	0.0288313
Taf1b	-0.445085	4.21907	0.0377252
Prpf4	-0.263546	5.37673	0.0324078
Cfh	0.715324	5.11936	0.0300565
Arhgap31	0.633277	4.61463	0.0340499
March3	0.635689	3.12201	0.0455734
Fbxw9	-0.482682	5.02319	0.0378097
Gspt2	-0.386503	5.01762	0.0324933
Cdh15	-0.858672	2.54858	0.0474003
Dtd2	-0.506681	2.95203	0.044918
Nipsnap1	-0.310663	7.38688	0.0294789
Xkr4	-0.564281	6.96051	0.0301758
Qtrtd1	-0.46939	3.59746	0.0428874
Cmbl	1.03749	2.69127	0.0374149
Pbx4	-0.838929	2.56522	0.0491326
Fads2	0.296423	7.24229	0.030052
RGD1562747	-0.579696	3.94698	0.039945
Col11a2	0.827179	5.41718	0.0297944
Hdac1	0.338295	5.30761	0.0330802
Ccne2	-0.817119	2.54036	0.0480198
Apln	0.478497	4.22701	0.0324877
Rbmx2	-0.664562	3.4452	0.0440131
Il1r1	0.94822	2.35241	0.0473329
Clu	0.729093	8.58965	0.0298973
C1ql2	1.27532	0.803154	0.045663
Glb1	0.362953	4.62273	0.0355346
Prelp	1.70238	2.68976	0.0419529
Rasl11b	-0.93666	4.30672	0.0398995
Cntn1	-0.388106	9.4958	0.0304287
Gys1	0.303762	5.60768	0.0327618
Terf2ip	-0.41232	6.56525	0.0317869
Pik3ip1	-0.322299	4.89226	0.0333879
Btbd17	0.511879	4.59912	0.0367489
Psrc1	-0.670092	3.20318	0.0463727
RT1-T24-4	0.595417	2.53701	0.0418434
Dyrk3	-0.617687	4.06702	0.0420341
Olfml2b	0.789349	3.32646	0.0472337
Atrip	-0.378218	4.22335	0.0417231
Snx15	-0.375476	4.77222	0.0360758
Grb10	0.553518	6.19996	0.0324451
Stx1a	-0.455334	8.32488	0.0313923
Cdc42bpg	0.760153	2.8243	0.049651
Tek	0.658302	4.98997	0.0340361
Fgfr1	0.569485	6.17674	0.0324451
Cdk16	0.25397	8.2352	0.0316961
Snrnp35	-0.362142	4.4891	0.0374149
Mtmr9	-0.238616	6.6403	0.0324451
Tmcc2	0.286544	8.06921	0.0318903
Pcdhac2	-0.327433	7.9296	0.0323253
Trim47	0.576677	2.98601	0.0478836
Mmp15	0.463476	5.94758	0.0337818
Nmt2	-0.279711	6.61936	0.0325661
Katna1	-0.459632	4.08394	0.0428769
Lin7a	-0.685431	2.84881	0.0492151
Prkg2	0.672024	4.27486	0.03822
Magee2	-0.75323	4.1044	0.049798
Chic2	-0.448137	3.33731	0.049964
Rhbdl3	0.513937	4.7292	0.0345951
Plcd1	0.473422	4.663	0.0375985
Retsat	0.518887	5.57481	0.0333312
Dip2a	-0.423568	7.05668	0.0333312
Kazn	-0.601742	5.52879	0.0351793
Tsnax	-0.228208	7.18868	0.0331166
Myt1l	-0.446913	8.11559	0.0330594
Anxa6	0.611269	6.88282	0.0331529
Hdac9	0.508194	6.11386	0.0337079
Sox11	-0.997998	5.29461	0.0462485
Lrrc28	-0.423584	5.20067	0.0394517
RGD621098	-0.293255	5.16125	0.0372879
Erap1	0.750587	4.89068	0.0374149
LOC100134871	1.01244	6.95803	0.0344328
Klf10	-0.454686	5.14	0.0374149
Tapbp	0.520398	3.82436	0.0427813
Sptb	0.517418	6.90669	0.0344328
Sqle	-0.420181	7.20108	0.0355346
Zfp37	-0.392634	4.06985	0.0463708
Gnai2	0.282245	8.04983	0.0348391
Mtmr12	-0.312252	4.53015	0.039731
Cep57	-0.391938	5.28424	0.0398033
Pbx1	-0.626799	7.36969	0.0357425
Ralyl	-0.498537	5.79617	0.0377692
Ltbp3	0.96301	4.27968	0.0424363
Samm50	-0.268361	6.18306	0.036988
B4galt4	0.432236	4.28482	0.04573
Poc5	-0.379895	4.12394	0.0454235
Abca1	0.631372	6.5315	0.0370153
Smpdl3b	0.485933	3.31896	0.048387
Cpt2	0.476201	3.59681	0.0478255
Tbr1	-1.33217	4.94778	0.0423821
Cpox	-0.341072	4.40608	0.0428874
Zc3h7b	0.256924	9.06855	0.036988
Npc2	0.454849	5.86205	0.0381564
Tmtc2	0.546188	4.50687	0.0452051
Usp29	-0.50259	7.69725	0.0380723
Cygb	-0.504834	4.69191	0.0417231
Tfe3	0.283297	4.92813	0.0413484
Cers4	0.434192	5.73814	0.039731
Wdr1	-0.276245	8.58328	0.0377728
Fam163b	-1.05253	4.93087	0.0468473
Fbll1	-0.507642	5.77876	0.0419529
Vrk1	-0.487139	4.20432	0.0492442
Mccc1	0.328694	4.78075	0.0433554
Med4	-0.488275	4.7747	0.0463727
Ldb2	-0.643962	5.74153	0.0410618
Aldh6a1	0.499473	5.6864	0.0394517
C1ql3	-1.434	4.91679	0.0423445
Cux2	0.762698	6.62823	0.0390928
Srebf1	0.527247	5.99753	0.039731
Gsta1	0.858984	3.30339	0.0395648
Prkcz	-0.253149	7.65567	0.0392142
Rnf219	-0.29999	4.78543	0.0447315
Rnf130	-0.376713	5.58192	0.0422004
Ak2	0.314716	4.32973	0.0492221
Zhx2	0.559125	4.7317	0.0455074
Mpp6	0.444278	6.61833	0.039945
Ppapdc3	-0.346405	4.9138	0.043472
Enc1	-0.457942	10.0697	0.0395897
Rhoa	0.290609	7.30644	0.0403352
Dock1	0.508097	6.14454	0.0411
Myo10	0.582683	6.62547	0.0410618
Sat1	0.434084	5.61927	0.0423537
Wdr44	-0.381923	5.00245	0.0462485
Grm1	-0.818594	5.49182	0.0444601
Rnh1	0.355931	5.47232	0.0423288
Slc25a18	0.968142	5.32467	0.0412126
Ciz1	0.369677	5.71945	0.0427963
Gpi	-0.263603	9.2218	0.0400686
Tor1a	-0.337173	5.07613	0.0462485
Arhgef3	-0.49017	5.44791	0.0414827
Zfp111	-0.397376	4.65672	0.0476695
Traf7	0.269028	6.48807	0.0423445
Nek9	0.246452	6.33496	0.0423281
Nos1ap	-0.808437	4.21896	0.0465063
Fbxo2	0.665115	4.69256	0.0419529
Iqcb1	-0.42929	5.16474	0.0459315
Mfge8	0.520334	8.14375	0.0412605
Fam102b	-0.603382	6.37955	0.044773
Lsg1	-0.293374	5.1107	0.0463727
Hook1	-0.444425	6.1021	0.043584
Gna13	0.339978	4.66895	0.0492442
Ppm1h	0.485587	5.7255	0.0441626
Zfp346	-0.291435	5.44983	0.0465819
Pja1	-0.35001	8.34477	0.0422004
Ppp1r7	-0.286064	7.22284	0.0425886
Samd8	-0.259594	6.50982	0.0436643
Decr1	0.522032	4.63042	0.0478255
Dgat2	-0.413066	5.95274	0.0447998
Trmt112	-0.427292	5.14617	0.0471193
Smox	0.34932	4.93361	0.0473825
Ankib1	-0.215387	7.06908	0.0446443
Dnajb1	0.243472	6.02472	0.0458744
Prdx6	0.491722	7.0114	0.0446443
Kit	0.471074	7.0237	0.044773
Tmem68	-0.413839	5.7763	0.0472337
Erlin2	0.366296	5.99262	0.0468609
Ngef	-0.713248	7.54538	0.0446443
Abcd2	0.455542	5.33312	0.045663
Ddx25	-0.394657	6.13432	0.0474621
Synm	0.633408	5.48914	0.0472337
Cxcl14	0.537566	5.34761	0.0464998
B4galt3	-0.329334	5.92781	0.048387
Man1a1	0.731629	5.60298	0.0475842
Ece1	0.470048	5.72852	0.0478836
Hba1	0.873494	8.79135	0.0458744
Nnat	0.770298	9.84485	0.0460243
Lyz2	0.721491	4.95705	0.047274
Acadvl	0.356943	5.79347	0.0479849
Usp46	-0.336082	7.54659	0.0470376
Ivd	0.287254	6.37544	0.0475842
Cbs	0.414229	6.04187	0.0478255
Rnf41	-0.27967	6.89837	0.0481789
Zwint	-0.422517	11.3112	0.0467932
Ezh1	-0.203528	6.15558	0.0479849
Hba2	0.872142	8.80034	0.0471988
Lpgat1	-0.261311	7.33612	0.047499
Lrrtm3	-0.595641	6.07648	0.0490333
Atp2b1	-0.418073	9.15909	0.047499
Efr3a	-0.503453	6.7144	0.0481789
Ppp1r1b	0.509244	4.90746	0.0491052
Arhgef12	0.311288	8.51178	0.0484636
Mapk8	-0.450337	8.17987	0.0486683
Ezr	0.683606	6.26881	0.0492819
Ldha	-0.35713	8.87409	0.0483243
Ctnna2	-0.263433	8.20211	0.0494697
Nudt3	0.309807	7.5039	0.0495058
Elp2	-0.230739	7.14542	0.0499654
Ppp1r9b	0.303008	9.32376	0.0491558
Acsbg1	0.516383	7.55832	0.0496593
Ldhb	0.359497	8.39134	0.0496659

## Sheet: Young(P2P9)vsOld(P23P45)
	logFC	AveExpr	adj.P.Val
Tubb2b	4.96204	9.95781	6.49721e-43
Tubb5	2.20431	11.0676	3.95821e-42
Opalin	-9.36533	0.00777729	3.4213e-42
Crmp1	3.03189	9.35429	3.71756e-40
Zfp365	-3.14698	7.13873	4.43358e-38
Cxadr	3.12375	7.2392	4.96855e-38
Tubb3	2.04187	10.5892	6.87017e-38
Usp22	1.5233	8.99576	1.26152e-37
Mapt	1.86279	10.4195	2.72992e-37
Dpysl3	4.82178	7.5344	4.46573e-37
Cbx7	-3.40145	3.51799	9.3913e-36
Stmn2	1.85397	9.47886	1.54554e-35
Csrp1	-3.5779	6.04247	1.66876e-35
Dbp	-2.87312	5.57812	5.12546e-35
Dcx	4.8065	7.91949	7.30064e-35
Tppp	-3.01165	6.17555	2.1896e-34
Tf	-5.27471	4.79297	2.35461e-34
Kcnab2	-2.88384	5.87622	2.92216e-34
Sdc3	1.94168	9.42363	9.39419e-34
Faim2	-2.33836	6.76654	9.39419e-34
Ybx1	2.96936	7.86488	1.33121e-33
Fam212b	-2.04044	6.47534	2.57466e-33
Kiaa0895l	2.49758	6.6363	2.89194e-33
Kdm2b	2.4848	6.5504	3.20156e-33
Gng2	2.04894	9.24626	5.96744e-33
Tdg	1.31915	6.6348	8.24687e-33
Lpcat1	1.77888	6.53731	1.07088e-32
Klk6	-6.9564	-0.998105	2.73948e-33
Traf4	2.2082	5.44649	1.54623e-32
Tmem25	-2.11551	4.5339	1.92596e-32
Csdc2	2.23889	7.18303	2.31981e-32
Dstyk	-1.31027	6.62233	3.43543e-32
Casp3	2.66503	6.39411	4.00291e-32
LOC294154	-1.28607	7.72755	4.03891e-32
Nr1d2	-2.12951	5.73489	5.00775e-32
Dusp3	-2.16704	7.22492	6.86267e-32
Kcnip3	-2.3902	5.68908	7.02165e-32
Bcl2l2	-1.52906	7.18593	7.35429e-32
Ppp1r14c	2.29788	5.76571	7.83679e-32
Mapre1	1.68281	7.67723	9.26115e-32
Jade2	-2.58622	4.18278	9.26115e-32
Cabp7	-3.53485	4.80295	9.37351e-32
Lgi4	-3.88563	3.94104	9.59726e-32
Prex2	-3.54025	6.70693	1.62223e-31
Sept8	-2.25769	7.10227	1.74373e-31
Mbp	-6.0476	7.61607	1.75651e-31
Tef	-1.66097	7.85738	2.01003e-31
Htra1	-3.08953	4.98024	2.08583e-31
Acsl6	-1.46278	7.24045	2.08348e-31
Efnb3	2.16338	7.1067	2.0972e-31
Mobp	-11.3564	1.47033	1.11695e-31
Tmem229b	1.52983	7.47801	3.07333e-31
Camkk1	-1.68927	6.59458	3.07333e-31
Cnp	-2.61729	7.27363	3.07333e-31
Fam107a	-3.71009	6.60504	3.10835e-31
Tuba1a	2.49486	10.9728	3.31821e-31
Gls2	-2.40439	4.6874	3.94435e-31
Ankrd33b	-5.63297	2.36267	3.07333e-31
Ephx4	-3.14703	4.47919	6.20735e-31
Smarcd3	2.16888	6.76655	6.20735e-31
Dok4	2.07337	5.92978	6.94153e-31
Pllp	-2.70212	3.78035	6.94153e-31
Camk2n1	-2.56065	7.21111	7.92477e-31
Dpysl5	4.37811	6.36731	8.46364e-31
Cntnap1	-3.40317	6.86957	8.49164e-31
Lppr3	3.22574	7.06145	8.56253e-31
Dlgap1	-1.24851	8.10304	8.49164e-31
Adhfe1	-3.82645	3.40272	7.59634e-31
Pex5l	-3.73891	5.46779	1.0936e-30
Plp1	-7.56225	6.91023	1.46606e-30
Crebl2	-1.82001	5.49967	1.54556e-30
Ugt8	-3.62004	4.7799	1.60128e-30
Bzw2	1.9607	7.04482	1.57942e-30
Fabp7	3.99458	7.74229	1.62143e-30
Sgtb	-1.72637	6.63033	1.63569e-30
Tmbim1	-2.92685	2.93484	1.62143e-30
Sox4	2.66145	6.38791	2.18283e-30
Wdr6	1.93949	8.59157	2.18283e-30
Vat1	2.20162	6.15169	2.35408e-30
Epdr1	-1.7633	5.33348	2.7173e-30
Ppp4r1	1.54281	5.97662	3.32181e-30
Mertk	-2.35642	4.80512	3.42714e-30
Chi3l1	-5.47004	2.48785	3.10907e-30
Mal	-10.3534	2.23137	2.46718e-30
Cotl1	2.21289	5.95576	5.33303e-30
Ppp1r1b	-3.19772	4.90746	6.71518e-30
Ddn	-2.43157	9.10594	7.08823e-30
Acbd4	-1.97416	5.24099	7.62712e-30
Trpv2	1.45217	6.19942	1.07413e-29
Scn1b	-3.96024	6.24768	1.16694e-29
Fnbp1l	2.29474	7.7306	1.1867e-29
Pxdn	3.16593	5.16667	1.32138e-29
Tmod1	-4.68731	2.49344	8.53717e-30
Phospho1	-4.05448	1.97117	1.07413e-29
Mag	-5.1481	4.29968	1.56361e-29
LOC691995	2.61774	7.50097	1.71482e-29
Mob3a	2.01275	5.23428	1.84859e-29
Zfp483	-2.00548	5.72022	2.00089e-29
Mtss1	1.90799	7.04366	2.02601e-29
Scn2b	-2.24946	5.50582	2.28068e-29
Prodh	-2.57411	5.21869	2.6411e-29
Nsg1	1.84429	8.87811	2.53194e-29
Cyp3a9	-5.51093	-1.72914	1.07413e-29
Dlg1	-2.04575	6.40339	3.0958e-29
Ntsr2	-5.32791	3.4658	3.0958e-29
Gpsm1	1.7076	7.61724	3.56299e-29
Ccdc28a	-2.44068	2.95242	3.50565e-29
Cpeb1	-2.42939	3.7322	4.40128e-29
Dnajc27	-1.37487	7.25433	4.60115e-29
Tmem119	-3.74079	2.85276	4.35219e-29
Reep1	1.23212	8.71219	5.07307e-29
Rabl6	-0.820799	7.38937	5.08357e-29
Phtf2	1.37779	5.11939	5.80929e-29
Ppapdc2	-1.90987	6.03074	5.88188e-29
Tomm34	-1.47151	6.33091	6.85602e-29
Itm2c	-1.8799	8.72207	7.5403e-29
Thy1	-2.30031	8.44585	7.89482e-29
March9	1.74631	5.54641	9.21713e-29
Gprc5b	-2.9875	4.74766	1.03565e-28
Mcm6	2.25557	4.46433	1.17043e-28
Anxa11	-2.48501	5.33962	1.17043e-28
Ppm1k	-1.30788	5.69941	1.28892e-28
Sept4	-2.4039	5.35854	1.52948e-28
Sec14l2	-1.99058	5.762	1.5376e-28
Lppr1	3.23296	4.32295	1.59742e-28
Ctss	-3.20335	6.12229	1.72087e-28
Me3	-1.7595	5.34181	1.73404e-28
Cap2	-3.42129	6.18218	2.04647e-28
Wnt10a	-5.95626	-0.387728	1.38698e-28
Mycn	2.93341	4.78748	2.86545e-28
Nasp	2.24711	5.81171	3.11094e-28
Hapln2	-6.6854	-0.524848	1.87223e-28
Mgll	-1.9292	5.95779	3.11094e-28
Chn1	-2.60959	8.33842	3.34288e-28
Apaf1	1.57296	6.30094	3.44566e-28
Ankrd40	-1.83598	6.03434	3.54955e-28
Efr3a	-2.28423	6.7144	3.66645e-28
Maged2	1.79516	6.84458	3.7397e-28
Myo16	2.25092	6.94742	3.78785e-28
Cmtm5	-2.40803	4.15841	4.06922e-28
Atp6v1b2	-1.14368	9.20515	4.28467e-28
Crebrf	-1.85364	6.2224	4.49818e-28
Pnpla3	2.30895	4.12551	5.53154e-28
Ermn	-6.94673	1.10629	4.03476e-28
Mapk10	-1.19621	7.68311	5.38104e-28
S100b	-3.57305	7.75423	5.42678e-28
Nat8l	-1.72026	7.18828	5.42678e-28
RGD1311558	1.86809	7.87289	5.48273e-28
Itpka	-2.78965	5.69912	5.8427e-28
Sod2	-1.4589	6.65508	5.74975e-28
Akr1cl	-5.82055	0.204901	4.12519e-28
Gba	-1.3263	6.58945	6.26786e-28
Mturn	2.00127	6.75478	6.39824e-28
Pdk2	-1.99179	5.6535	8.04307e-28
Mog	-7.7749	1.59258	6.03452e-28
Grip1	1.34492	6.3816	8.04307e-28
Nsf	-1.76333	8.52027	8.04307e-28
Hdac11	-1.58367	7.22181	8.29898e-28
Podxl2	1.75507	7.71823	9.28731e-28
Car2	-2.55704	5.72582	1.0811e-27
Plekhb1	-3.28479	5.43257	1.19577e-27
Snap25	-2.07294	9.57508	1.12614e-27
Nln	1.18098	6.93599	1.24305e-27
Dhcr7	1.61171	6.51877	1.37167e-27
Cplx1	-1.74231	8.22158	1.40538e-27
Marcksl1	2.41272	6.68634	1.47255e-27
Lgi3	-2.74692	4.9768	1.67228e-27
Acot11	-4.15565	1.42694	1.35056e-27
Napa	-1.22541	7.15981	1.87892e-27
Dnaja4	-1.37024	5.60498	2.07786e-27
Rasl10a	-2.80876	3.22531	2.49072e-27
Scn3a	1.43294	7.67791	2.40164e-27
Panx1	1.68353	5.74625	2.62408e-27
Sstr3	-2.21328	4.06928	3.18207e-27
Clmp	2.25655	6.20996	3.11911e-27
Hapln4	-7.1169	2.57138	2.40164e-27
Tnip1	-1.16467	5.33122	3.38033e-27
Pkia	1.62108	7.95943	3.38035e-27
Hsd17b11	-1.86857	4.10779	3.9772e-27
Kcnh8	3.60036	1.44688	2.15601e-27
Vamp1	-2.87431	5.31393	3.97686e-27
Scg5	-2.09029	8.0966	3.74635e-27
Cyp46a1	-1.71912	6.93435	3.88733e-27
Slc4a10	-1.25545	8.0416	3.89177e-27
Arhgef9	-1.43723	7.1885	4.43717e-27
Syp	-1.46781	8.17865	4.61415e-27
Tmem88b	-5.77753	-0.46557	3.57871e-27
Ypel4	-2.15173	3.95076	6.34237e-27
Mat2b	-1.90202	6.52933	5.66144e-27
Gnb1	0.710021	9.53265	6.00849e-27
Tubb2a	1.41187	9.20016	6.35987e-27
Kdm1b	1.37677	5.14964	7.22793e-27
Susd2	-3.08092	3.00167	7.53069e-27
Nrsn1	-1.82922	5.69111	8.24041e-27
Mxi1	-1.45676	6.23164	8.24041e-27
Gpd1	-3.12668	4.73396	1.09095e-26
Ankrd34c	-3.14716	2.13833	9.95183e-27
Fbxw9	1.66469	5.02319	1.115e-26
Nucb1	-0.868234	7.85304	1.04802e-26
Prkar2b	1.40787	7.49939	1.20156e-26
Ehmt1	1.11265	6.52623	1.40049e-26
Kcnj11	-1.6245	4.42338	1.62641e-26
Gnb4	1.96697	5.56229	1.61756e-26
Vav2	2.49688	5.34481	1.70328e-26
S1pr5	-4.71245	1.01132	1.28317e-26
Zbtb5	1.89291	5.19693	1.7452e-26
Fv1	1.45576	6.81664	1.77282e-26
Fn3k	-3.27507	3.3781	2.23481e-26
Got1	-1.47802	7.2027	2.07307e-26
Ercc8	1.00168	6.27906	2.12831e-26
Map2k1	-1.63842	7.58695	2.14232e-26
Pip4k2c	-1.22116	6.18113	2.32674e-26
Zfp57	2.02844	5.17776	2.56349e-26
Xdh	-3.7181	1.68842	2.22615e-26
Aco1	0.916235	6.79085	2.54858e-26
Lmnb1	2.62958	5.11757	3.57206e-26
Lmbrd1	-1.40192	6.73034	3.44033e-26
Ppp1r14b	2.26274	5.58265	3.76283e-26
Daam1	1.2562	7.15081	3.54632e-26
Ttc33	-1.18664	5.40836	3.83704e-26
Rasgrp2	1.85213	5.91875	3.93308e-26
Gpr158	-2.35311	6.95061	3.76283e-26
Abhd17c	1.69115	5.38468	4.37817e-26
Wfs1	-3.53225	6.22628	4.58998e-26
Tbcd	0.777787	7.60271	4.40018e-26
Nkiras2	1.34057	4.60169	4.9373e-26
Nono	0.97966	7.84562	4.47213e-26
Hpca	-2.08178	7.4861	4.52188e-26
Arhgef3	-2.09574	5.44791	4.797e-26
Rnase4	-4.34293	3.82728	5.31229e-26
Thrsp	-4.65484	2.49445	4.797e-26
Slc2a1	-1.43529	6.18129	4.797e-26
Ralgds	1.24827	7.56497	4.797e-26
Gfod1	-1.59081	5.49834	5.08571e-26
Aldoa	-1.44033	10.1433	5.31229e-26
Kcnk10	2.4912	4.92026	6.35135e-26
Fgfr1op2	-1.09273	6.11039	5.83206e-26
Lzic	1.31243	5.54409	6.35135e-26
Tmem41a	-1.45867	4.23262	6.91085e-26
Kntc1	2.69848	3.83148	7.2375e-26
Gnai3	1.36396	6.66389	7.11488e-26
Ankrd6	1.25794	7.02902	7.15966e-26
Tyro3	-1.60353	7.96127	7.45495e-26
Adcy7	2.44255	3.81603	8.90932e-26
Dact3	-1.31986	6.87112	7.74821e-26
Fchsd1	3.12797	4.2083	9.78491e-26
Cxcr4	3.18158	3.77607	9.70961e-26
Agt	-3.81596	4.7076	1.00121e-25
Setd7	-2.11746	5.35785	9.81695e-26
Dclk2	1.44379	7.38198	9.73544e-26
Map6d1	-1.66166	4.37955	1.13254e-25
Cdip1	-1.02719	7.52869	1.03582e-25
Ghitm	-1.20834	7.62447	1.05968e-25
Syt12	-2.61219	4.03902	1.24244e-25
Dcaf15	1.45052	5.41486	1.17341e-25
Prkar2a	0.917957	6.18635	1.14106e-25
Rcbtb2	1.30811	4.87236	1.31698e-25
RGD1304694	1.0235	7.48529	1.17341e-25
Pc	-1.12913	6.5877	1.18351e-25
Hes6	3.18635	5.98826	1.34006e-25
Apod	-4.27432	4.32202	1.62856e-25
Pvalb	-7.16047	2.03734	1.5747e-25
Pabpc4	1.15747	6.39756	1.44505e-25
Hace1	-1.14689	6.44547	1.62506e-25
Arc	-3.61251	5.35145	1.90602e-25
Evl	1.3263	7.79297	1.85438e-25
Pgam1	-1.42815	8.43259	1.90917e-25
Srxn1	-2.33464	4.19199	2.37053e-25
Pamr1	-2.78016	3.95513	2.44261e-25
Pcp4l1	-2.8866	3.19519	2.46511e-25
Zfp282	1.32995	6.01009	2.27823e-25
Actb	1.01527	11.3605	2.21064e-25
Ptgs2	-3.48357	2.49797	2.55281e-25
Fads2	1.01856	7.24229	2.36438e-25
RGD1560108	2.00158	6.62936	2.51052e-25
Skp2	1.47755	3.93681	2.92124e-25
Pfkm	-0.890615	8.66864	2.53467e-25
Thra	1.25844	9.34393	2.55806e-25
Gjc2	-3.72598	1.77488	2.79384e-25
Dynlt1	2.65318	5.57909	3.14044e-25
Fmnl1	-1.75528	6.32148	2.85175e-25
Sbf2	1.49478	7.55916	3.15044e-25
Ttc7b	-1.07409	6.66897	3.27625e-25
Ehd1	0.997733	6.94856	3.27625e-25
Mbnl2	-2.19076	6.79942	3.35315e-25
Ddx21	0.864649	6.31247	3.73515e-25
Nek7	-1.54972	3.93747	4.7032e-25
Amigo1	-1.32148	4.97712	4.44875e-25
Rbmx	1.58306	6.57516	4.52629e-25
Arg2	2.79784	2.93541	4.70512e-25
Gsn	-2.84356	5.06791	5.03351e-25
Fndc5	-2.25638	5.5867	5.05454e-25
Timeless	2.04322	3.18342	5.55833e-25
Abcd2	-1.85538	5.33312	5.08915e-25
Nckipsd	-1.12095	5.71218	5.05454e-25
Whsc1	0.881575	7.16949	5.01709e-25
Mmp24	1.64649	7.36776	5.13906e-25
Lrrk2	-2.0237	5.49637	5.78222e-25
RGD1309821	-1.62255	4.37741	6.44829e-25
Oxr1	-1.93926	8.75238	5.78222e-25
Pygm	-3.31421	4.42569	7.29884e-25
Tnc	3.98772	6.97573	7.29884e-25
Kidins220	1.27722	9.92684	6.90444e-25
Abcg2	-2.27057	4.29228	8.25492e-25
Fgf2	-4.1159	0.941697	7.29884e-25
Tmem59l	-1.55658	7.52185	7.18999e-25
Dact2	-2.75415	4.69581	8.22658e-25
Fam126a	1.90588	4.26904	1.05955e-24
Mettl7a	-1.96868	4.40805	1.01755e-24
Basp1	1.34573	8.99503	9.08571e-25
Apln	-2.00905	4.22701	1.08769e-24
Adamts4	-3.92537	1.55573	9.72349e-25
Kif3b	0.995573	7.68621	9.72349e-25
Cds1	-1.39184	6.59482	1.0153e-24
Habp4	-1.94657	6.01836	1.05955e-24
Arf2	1.32502	6.4536	1.05894e-24
Mpzl1	1.28715	6.51442	1.05955e-24
Ezh1	-0.75259	6.15558	1.06136e-24
Dll1	1.88612	4.2665	1.33688e-24
Selplg	-5.13839	0.884113	1.18363e-24
Auh	-1.06868	5.83403	1.19855e-24
Dbndd2	-1.57141	5.47811	1.24602e-24
Foxk2	0.659358	7.52374	1.18771e-24
Kcng4	-5.98949	0.456898	1.29207e-24
Ncoa5	0.912107	6.60285	1.24602e-24
Mgat4b	1.14424	6.63086	1.26788e-24
Pkm	-1.01021	9.2225	1.24602e-24
Sumf1	-1.29233	4.54732	1.68633e-24
Ddrgk1	-0.97207	5.805	1.56339e-24
Kcnab3	-2.45218	2.97833	1.91578e-24
Vipr1	-3.12794	2.70243	1.9026e-24
Chfr	0.984656	6.17086	1.64953e-24
Frmd3	1.80175	4.65707	1.85884e-24
Gpld1	-2.46433	3.41045	1.92534e-24
Igsf3	2.58253	6.68086	1.67686e-24
Atp13a4	-2.733	2.19788	1.87896e-24
Gsta1	-5.8322	3.30339	1.96436e-24
Dhx57	1.1801	7.17917	1.68633e-24
Hhatl	-5.25979	0.873655	1.91677e-24
Rbm3	2.0579	6.65551	1.85268e-24
Bach1	1.51336	4.32097	2.10565e-24
Ypel2	-1.69857	4.58856	2.05237e-24
Actr1b	-0.988298	7.96859	1.83371e-24
Vasp	1.54748	4.66964	2.11762e-24
Abhd3	-1.94867	6.17397	1.9136e-24
Adck3	-1.44127	4.59382	2.06926e-24
Wee1	-1.43624	4.25143	2.12366e-24
Sgca	-4.8999	-0.314375	1.85884e-24
Zfp286a	1.19706	4.17098	2.28594e-24
Dcakd	1.31959	5.68474	2.12882e-24
Bhlhe40	-2.35138	4.48942	2.39419e-24
Ppm1g	1.17692	6.88336	2.11762e-24
Cacnb4	-2.03307	6.71204	2.32232e-24
Pip5k1a	-1.07309	5.60607	2.46508e-24
Rnf150	-1.43766	4.78044	2.64864e-24
Cpe	-1.14169	10.6566	2.36962e-24
Nkiras1	-1.68814	6.66132	2.46589e-24
Cdk4	1.37778	6.46686	2.5729e-24
RGD1561849	-2.25453	7.21729	2.77625e-24
Ndrg2	-2.55642	8.84181	2.76982e-24
Myc	3.05551	3.64288	3.47594e-24
Mad2l2	1.53104	4.14373	3.46083e-24
Cd276	1.45381	4.4516	3.47841e-24
Tmeff1	1.56476	7.49875	2.97101e-24
Fbxo33	-0.951235	5.00542	3.29872e-24
Itpr1	-2.72717	8.10278	3.01842e-24
Abcb6	1.01213	6.78504	3.12745e-24
Clu	-2.38761	8.58965	3.15157e-24
Ercc3	-0.577974	5.93588	3.31736e-24
H2afy2	1.56893	5.40122	3.53163e-24
Ahsa2	1.54234	5.57747	3.54522e-24
Smpd3	1.06585	7.76634	3.4328e-24
Trim28	0.911079	8.1607	3.4647e-24
Zfp786	1.47892	3.99308	4.59047e-24
Pcdh18	2.121	4.96409	4.43416e-24
Nrip3	-1.79421	6.31317	4.21752e-24
Eif5a2	-1.87022	6.04673	4.50505e-24
Dennd5a	-0.946532	8.5219	4.41116e-24
Serinc3	-1.09526	7.67957	4.50505e-24
Rnf144b	-1.70523	3.9409	5.89544e-24
Hn1	2.01825	7.90894	5.05423e-24
Gpr37	-1.75456	4.63123	5.79209e-24
Nefh	-3.30371	5.24711	5.83868e-24
Dbn1	1.53572	8.60011	5.37493e-24
Osbpl1a	-1.30673	7.94848	5.38274e-24
Ccsap	-1.24245	4.60352	6.1928e-24
Ncan	1.89767	9.30385	5.50645e-24
Ndrg4	-1.11292	10.7968	5.53082e-24
Cdh2	1.16669	8.02594	5.65401e-24
Znfx1	-0.883129	5.75332	6.22297e-24
Dnmt1	1.32782	6.67743	6.89203e-24
Fah	-1.56897	2.71811	8.60108e-24
Sf3b3	0.892189	7.19016	6.96597e-24
Sirt2	-1.55533	6.65086	7.26099e-24
N4bp2l1	-1.84978	3.4033	9.07651e-24
Limk2	0.843719	6.98025	7.33092e-24
Slc29a4	3.54362	4.92056	9.25509e-24
Zbtb7a	-1.73304	5.08135	8.46233e-24
Rnf6	-1.12606	6.00781	8.13206e-24
Hmgcr	1.51976	8.17728	7.93491e-24
Kcna1	-3.67066	3.72822	1.01416e-23
Sgpp2	-4.33601	1.11357	9.49117e-24
RGD1359108	0.997496	6.10262	8.86697e-24
Cgrrf1	-1.7773	3.96152	1.03866e-23
Col11a2	-3.14735	5.41718	9.75566e-24
Hexdc	1.29849	5.17697	1.00149e-23
Klf9	-2.62579	5.98603	9.75566e-24
Mfap3l	-1.75341	6.24835	1.00501e-23
Stmn1	1.7968	10.2868	9.6899e-24
Fxyd1	-2.30875	3.89104	1.2003e-23
Cox17	-1.56691	4.60316	1.13325e-23
Paqr6	-2.81229	1.62033	1.11505e-23
Mapk4	-1.14024	5.8826	1.04793e-23
Ckb	-1.0903	9.2006	1.01416e-23
Eml4	1.05691	6.86036	1.11505e-23
Sfxn1	0.736534	6.90739	1.16502e-23
Gpr146	-2.03245	2.60175	1.57223e-23
RGD1563365	1.32298	3.8794	1.55359e-23
Hagh	-1.49579	5.43954	1.35518e-23
Sephs1	0.87765	6.02173	1.32881e-23
Kcna2	-2.17327	5.28319	1.40875e-23
Pcdha4	1.11191	7.58626	1.30591e-23
Kcnk1	-1.36875	5.64343	1.39175e-23
Tspyl2	-0.802234	6.38467	1.35518e-23
Kif22	2.81505	2.60266	1.55723e-23
Smpd4	1.3453	5.44844	1.49249e-23
Dpf1	1.50388	6.82754	1.39175e-23
Pafah1b3	3.83438	4.90805	1.73768e-23
Nceh1	-1.64503	6.04914	1.44325e-23
Sox11	2.85833	5.29461	1.65285e-23
Prep	0.939203	6.15298	1.49617e-23
Nup205	1.03109	6.24705	1.54387e-23
Osbpl11	0.819042	5.69641	1.61612e-23
Pvrl2	1.63287	4.393	1.88988e-23
Gstt3	-2.34877	4.00251	1.98782e-23
Dnm1	-1.75033	9.23937	1.61732e-23
Ssrp1	0.936283	7.333	1.65634e-23
Cuedc1	1.3232	5.38294	1.85178e-23
Ubl3	-1.27668	7.21151	1.76479e-23
Grasp	-2.0234	3.86198	2.22883e-23
Phf14	1.0109	7.21593	1.85961e-23
Atp6v1c1	-1.33448	7.77442	1.95892e-23
L1cam	1.40868	9.19375	2.00634e-23
Wdr5	0.870105	6.15097	2.12253e-23
Cdk14	-1.0434	7.95519	2.05478e-23
Git1	-1.02365	8.62075	2.05478e-23
Actg1	1.21541	10.3949	2.08541e-23
Plin2	1.80552	4.89941	2.54328e-23
Pnpla7	-1.45602	4.38396	2.54328e-23
Apoe	-1.78402	10.6625	2.26057e-23
Azin2	-2.43482	2.97527	3.01881e-23
Arl8a	0.775527	7.83976	2.36126e-23
Tnfsf13	-2.98262	3.10152	3.26054e-23
Myom2	-3.9306	1.04864	3.12001e-23
Mcmbp	1.07592	5.71802	2.83543e-23
Mfsd4	-1.87035	4.41855	3.30319e-23
Cpne2	2.06788	4.54311	3.57328e-23
Abhd6	-0.902133	5.85527	3.02632e-23
Idh1	1.88436	7.03903	2.99507e-23
Stx7	1.52597	7.53298	2.97346e-23
Abcb1a	-1.90697	5.04394	3.29117e-23
Kcnc2	-1.61269	6.11089	3.20903e-23
Tpd52l1	-2.12382	4.2105	3.76027e-23
Paqr8	-1.5122	5.41219	3.33792e-23
Eif4g2	0.899792	9.6573	3.22973e-23
Ptprn	-1.30426	8.1521	3.40386e-23
Fahd2a	-1.03392	5.17057	3.75229e-23
Ppp1r14a	-4.06169	0.882327	4.26993e-23
Kcnj4	-2.99605	5.64735	4.33061e-23
Rnf39	-2.5018	2.80052	5.39179e-23
Espl1	3.10794	1.53185	4.27656e-23
Gnaq	0.821539	7.10858	4.27656e-23
Aass	-2.7283	2.57821	5.54142e-23
Eif3b	0.678991	7.03293	4.3235e-23
Pde8b	-1.67052	5.00247	4.98349e-23
Aen	1.30618	4.61838	5.33399e-23
Cys1	-2.14141	1.9272	5.81054e-23
Clca1	-4.69215	-1.99789	4.5828e-23
Ctps2	1.14959	6.71027	5.09124e-23
Pcdha3	1.11522	7.56028	5.10684e-23
Setdb1	0.965445	6.6003	5.24166e-23
Pgls	1.39875	5.03	6.00103e-23
Igf2bp2	3.30768	2.28707	6.02174e-23
Pip4k2b	0.661046	7.22059	5.81978e-23
Slc24a2	-2.90483	7.09683	5.93755e-23
Ttc39b	-1.63148	4.76293	7.06121e-23
Prune	1.04392	5.70448	6.65665e-23
Marc2	-1.4168	4.71648	7.06121e-23
Cpq	-2.34198	3.67843	8.39474e-23
Zdhhc22	-2.64149	3.73697	9.07813e-23
Ubl7	-0.819809	6.29876	7.17212e-23
Adarb1	-1.05309	7.30891	7.06121e-23
Efhd2	-1.72581	6.7826	7.18949e-23
Kcnj3	-1.62979	5.15528	7.86719e-23
Zfp354c	0.949312	5.52096	7.86719e-23
Mex3b	1.7134	5.40732	8.46208e-23
Evi2a	-2.76947	3.25702	9.80799e-23
Fbxo2	-2.83615	4.69256	9.22835e-23
Enpp2	-2.01315	5.75498	8.27703e-23
Bcl7b	-1.09054	4.89955	8.86414e-23
Mcm5	2.78019	2.30784	9.62786e-23
Pacsin1	-1.84394	6.77394	8.31348e-23
Olfml1	-3.38348	4.17529	1.04141e-22
Dusp2	1.64768	2.95296	1.10097e-22
Ezh2	2.2173	3.62608	1.10415e-22
Ptpro	2.36731	7.48483	9.03816e-23
Fa2h	-5.65051	1.25392	1.10632e-22
Rhbdl3	-1.90784	4.7292	1.06553e-22
Slc27a3	1.76178	5.04138	1.05087e-22
Arl10	1.75417	4.32467	1.12897e-22
Galnt9	-1.93997	6.1205	1.00981e-22
Cldn10	-2.8963	3.5531	1.28087e-22
Pcgf3	0.767341	5.64972	1.06831e-22
Pcdha10	1.07965	7.50298	1.0325e-22
Raf1	0.766759	7.54149	1.03325e-22
LOC100151767	1.17203	5.54248	1.12059e-22
Ldhb	-1.17138	8.39134	1.05004e-22
Hist1h2bk	2.58649	3.31991	1.58191e-22
Rnf145	0.775817	7.21083	1.239e-22
RGD1309676	-1.42121	5.72417	1.3063e-22
Spsb4	2.41777	3.27054	1.64993e-22
Hsdl1	1.02739	6.21871	1.32825e-22
Pcdha7	1.06098	7.54845	1.28953e-22
Gramd3	-1.62495	5.45906	1.40405e-22
Nacad	1.54557	7.14316	1.33218e-22
Csk	1.48436	5.58732	1.43769e-22
Tead2	2.8369	2.43289	1.58191e-22
Micu1	-0.920796	7.5831	1.34948e-22
Trpc6	-1.73127	4.26492	1.57947e-22
Dpysl2	0.990873	11.0198	1.33963e-22
Smarce1	1.29153	7.41274	1.36494e-22
Tia1	1.51586	5.70082	1.46704e-22
Slain2	1.01395	6.05374	1.43766e-22
Vash2	4.14414	4.4775	1.8269e-22
Tmem38a	-1.21905	5.94854	1.44522e-22
Syngr1	-1.2451	7.03818	1.41155e-22
Kdm4a	1.05482	6.99913	1.43769e-22
Lancl1	-0.755785	7.02778	1.43766e-22
Rev3l	1.50661	8.25856	1.43766e-22
Baiap2	-1.57636	6.80749	1.46474e-22
Cx3cl1	-1.71945	8.24219	1.44303e-22
Numb	-1.08694	4.36386	1.81827e-22
Pcdha5	1.07399	7.52209	1.53025e-22
Irf5	-1.56288	2.69218	2.08382e-22
Lzts3	-1.53708	6.32032	1.61769e-22
Cryab	-3.06021	3.37866	2.07462e-22
Hibadh	-1.23845	5.13114	1.7311e-22
Usp2	-1.63837	4.50944	1.86457e-22
Psat1	-1.50504	6.64627	1.62637e-22
Nlrx1	-1.06286	4.30223	2.03879e-22
Mettl2b	1.04751	4.15534	2.11418e-22
Sh2b2	2.44011	4.18234	2.21206e-22
Maged1	0.721817	9.13811	1.75696e-22
Pcdha2	1.10055	7.55235	1.79036e-22
Pcsk2	-1.63575	7.24934	1.82833e-22
Socs5	-0.83893	6.89641	1.86354e-22
Exnef	3.15867	1.55873	2.08382e-22
Sh3kbp1	1.14764	6.81644	1.94355e-22
Rassf5	-1.7728	4.78696	2.15674e-22
Syt1	-1.05651	8.99094	1.90131e-22
Nyap1	1.24544	5.76212	2.09753e-22
Cyfip2	-1.31875	9.95819	2.00541e-22
Ehd3	-0.70888	6.97896	2.08958e-22
Pcdha13	1.07335	7.49196	2.09782e-22
Ero1l	-1.2262	5.03468	2.32724e-22
Sncaip	1.81472	4.80876	2.54748e-22
Kctd5	1.07341	5.29915	2.3366e-22
Lig1	1.15412	5.03823	2.41918e-22
Pnrc1	-0.985457	6.21687	2.21247e-22
Cyp11b2	-4.43173	0.715255	2.82618e-22
Ugdh	0.901978	5.40609	2.4301e-22
Itih3	-3.11531	6.7252	2.35829e-22
Usp29	1.50711	7.69725	2.26068e-22
Vcp	0.687678	9.54341	2.25141e-22
Pole	2.25692	3.49481	3.12801e-22
Klhl25	1.68301	4.37543	2.98129e-22
Pigq	-0.788461	6.57346	2.42966e-22
Prkra	1.56951	5.81171	2.67751e-22
Aldh3b1	-3.40098	2.50178	3.30095e-22
Agrn	1.93079	8.6581	2.54242e-22
Pla2g16	-2.09894	3.87067	3.28215e-22
Hspb6	-1.7601	2.58575	3.58527e-22
Gng13	-3.00219	4.45952	3.36554e-22
Hipk3	-0.776361	6.96936	2.71303e-22
RGD1308601	-1.08964	4.43533	3.21692e-22
Ap1m1	0.758119	6.64038	2.86639e-22
Pls1	-2.5355	1.68724	3.70371e-22
Rras2	1.39703	5.861	3.0956e-22
Rpe65	-4.79912	-0.46815	3.48508e-22
Samd14	2.10203	5.26112	3.40653e-22
Slc19a3	-2.70496	1.73238	3.89234e-22
Thrb	-1.64797	5.7544	3.24351e-22
Rilpl1	-1.40239	5.05222	3.70054e-22
Fam184b	1.83875	5.23716	3.79023e-22
Slc5a11	-4.98819	-1.45544	3.70371e-22
Mta2	0.711224	6.37774	3.59417e-22
Alb	-4.68316	0.150415	4.30154e-22
Maob	-2.58362	4.83774	4.15971e-22
Asah2	-2.53131	3.08848	4.89718e-22
Ly6e	-1.11697	6.27545	3.86861e-22
Lyzl4	-4.99695	-1.61386	4.38018e-22
Iqgap3	3.01214	2.20505	4.61299e-22
Folh1	-2.19102	3.77043	5.0282e-22
Car6	-3.67001	1.7108	5.4346e-22
Wdr45	-0.901416	4.70213	4.66647e-22
Pcdha11	1.06055	7.48032	4.2921e-22
Pcdha8	1.05486	7.51331	4.2921e-22
Ttc13	1.00072	5.81579	4.58694e-22
Wdr46	0.898515	5.72295	4.64399e-22
Sqle	1.21809	7.20108	4.53151e-22
Gjd2	2.00504	3.51039	6.10534e-22
Cops7a	-0.816774	6.76618	4.81073e-22
Slc6a17	-1.5667	8.67886	4.85522e-22
Tpm3	1.03272	8.08066	4.92995e-22
Tmsb10	1.96848	9.90069	5.15656e-22
Nudt18	-1.5225	3.35351	7.17788e-22
Sfxn5	-1.56426	6.26422	5.76074e-22
Pgbd5	-1.27542	6.95578	5.66394e-22
Rgs7bp	-1.80541	5.84623	6.0073e-22
Tollip	-0.642357	7.18485	5.69202e-22
Crlf3	-0.985757	4.02778	7.08609e-22
Tmem169	1.1915	5.27796	6.47988e-22
Lmf2	1.17842	5.62993	6.34778e-22
Cyp27a1	-4.01292	1.92735	8.11881e-22
Trim37	-0.823788	7.39846	6.32325e-22
Igsf1	-2.13548	5.39301	7.12618e-22
Tac3	-2.82896	2.12443	8.62792e-22
Zfp428	1.39679	5.82205	6.97075e-22
Extl1	-3.92858	4.01368	8.98846e-22
Dgka	-1.47	4.59862	7.76318e-22
RGD1564036	1.66764	3.75213	8.97533e-22
Clmn	-2.34981	4.01238	8.54771e-22
Asap1	-1.71934	6.36924	7.29828e-22
Plxnb3	-2.82618	4.03529	9.13098e-22
Zmym3	1.15807	8.06932	7.45054e-22
Neto2	1.60068	6.19177	8.01098e-22
Cdc7	1.27032	4.20674	9.50402e-22
Sds	-4.03132	-1.54788	8.0101e-22
Pde7a	1.42691	4.71431	9.20786e-22
Uvrag	-0.778958	5.1194	8.54771e-22
Pcdha12	1.07316	7.53226	8.00312e-22
Slc25a1	1.26148	6.02375	8.54771e-22
Acat2	1.50179	6.15039	8.68371e-22
Cdc23	0.679388	6.48742	8.4999e-22
Ppp2r2c	-0.653187	7.79994	8.46387e-22
Gap43	1.80188	9.75188	8.49879e-22
Cxcl14	-1.82318	5.34761	9.45432e-22
Cyp2j3	-4.40823	1.24657	1.16485e-21
Acly	0.736991	8.98516	8.77863e-22
Avpi1	-1.58688	4.12819	1.09649e-21
RGD735029	-0.646929	6.26969	9.39256e-22
Smyd5	1.30047	5.64887	1.02241e-21
Snx4	0.858252	6.47891	9.7698e-22
Cdadc1	-1.02355	4.93175	1.10007e-21
Slc7a5	0.905754	7.23958	1.0111e-21
Map4k4	1.00965	8.39634	1.01083e-21
Cct6a	0.791112	7.60361	1.02655e-21
Cdc42ep3	1.3064	5.48815	1.15637e-21
Rap1gap2	-1.29196	8.11111	1.0525e-21
Nras	0.893683	6.06694	1.10628e-21
Trib2	1.68488	6.83241	1.08985e-21
Plxdc1	-2.03085	2.69511	1.47784e-21
Aadat	-4.33059	0.220527	1.39827e-21
Eef1a2	-1.02073	9.14469	1.14357e-21
Lyz2	-2.79738	4.95705	1.42392e-21
Vac14	0.961304	5.69068	1.34478e-21
Cad	1.67456	5.9747	1.39231e-21
Gnal	1.5192	6.84011	1.37497e-21
Napg	-1.09992	7.30911	1.34373e-21
Pcdha6	1.07908	7.54143	1.34478e-21
Rab3d	1.15054	5.73612	1.5374e-21
St8sia5	-2.41962	4.30439	1.82092e-21
Ephb2	1.45969	5.70817	1.70349e-21
Hpcal4	-1.30716	6.50895	1.6478e-21
Pcdhac1	1.03616	7.46384	1.65443e-21
Cyp7b1	-1.70185	3.97773	2.1069e-21
Epha3	1.78504	5.44395	1.91049e-21
Sdc4	-2.10183	5.06	1.97556e-21
Snap47	-1.14873	5.59399	1.83306e-21
LOC361016	-1.85342	3.12178	2.36103e-21
Clec11a	-1.28578	4.25974	2.19146e-21
LOC606294	-0.727495	7.08557	1.90997e-21
Pcdha1	1.05285	7.42784	1.95572e-21
Hcn3	1.57837	4.88897	2.3297e-21
RGD1565819	-3.80244	3.07638	2.75573e-21
Myrip	-1.85647	5.82679	2.13135e-21
Prmt2	1.22751	6.30697	2.11864e-21
Cabp1	-1.74734	5.33265	2.2904e-21
Uck2	0.785542	5.48212	2.27164e-21
Ccnb1	1.98106	3.24536	2.96828e-21
Cd200	0.70063	7.90929	2.11722e-21
Pcdha9	1.02345	7.49113	2.15755e-21
RGD1559747	-1.03036	4.35755	2.58573e-21
Hsd11b1	-2.0905	4.97667	2.57672e-21
Zbtb16	-1.88996	4.66475	2.54478e-21
Plcl1	-1.16813	5.92845	2.32295e-21
Pcgf5	-1.68196	3.03313	3.08485e-21
Lrp11	-0.717226	7.87444	2.34243e-21
Csnk1e	1.0243	6.8001	2.42676e-21
Sema6c	2.48355	4.9582	3.07061e-21
Snd1	0.718662	7.38764	2.49933e-21
Sh3bp2	2.0791	4.02566	3.37183e-21
RT1-M6-2	-4.84407	-1.6246	3.0662e-21
B3gnt2	-1.57981	4.11026	3.31974e-21
Zbtb7b	-1.99801	2.40907	3.81645e-21
Zfp608	1.66027	5.88423	2.9817e-21
Top2b	1.0797	8.16222	2.86504e-21
Rmdn3	-0.833236	5.38759	3.1271e-21
Fyn	0.6055	7.5099	2.98536e-21
Nrep	2.39258	6.29296	3.1271e-21
Arsb	-0.746937	6.41713	3.05089e-21
Ddx39b	1.04543	8.26402	2.99878e-21
Pdcd11	1.11536	6.90167	3.05545e-21
Kif20a	2.92514	2.43202	4.10466e-21
Ctnna2	0.779894	8.20211	3.15314e-21
Bub1b	3.47635	1.81873	4.00323e-21
Rasd1	-2.7216	3.40577	4.55253e-21
Vangl2	2.41278	3.93023	4.55796e-21
Josd2	-1.26272	4.16696	4.05021e-21
Scn1a	-1.27706	6.49766	3.48297e-21
Prkx	1.31975	4.9295	4.12843e-21
Napepld	-2.33698	2.00374	4.98732e-21
Kif2c	3.32831	1.43956	4.46798e-21
Dhx37	1.46727	5.15497	4.12373e-21
Rnf41	0.81684	6.89837	3.71229e-21
Fam163a	-2.06621	4.2785	4.68305e-21
Ptpn9	0.603577	5.89766	3.96163e-21
Nup54	0.869245	4.995	4.31612e-21
Gpr37l1	-2.445	6.96878	4.10571e-21
Tacc1	-1.3701	7.23885	4.05456e-21
Nagk	1.10188	5.61451	4.65385e-21
Il1rap	-1.47298	3.99714	5.32596e-21
Lsm11	1.71253	5.03216	5.1957e-21
Ttll12	0.918125	5.31158	4.79835e-21
Bcas3	-0.960838	5.5444	4.71776e-21
Nr3c1	-1.40539	6.62635	4.73356e-21
Ilf3	1.01505	7.00621	4.79835e-21
Trim13	1.47676	3.81157	6.65808e-21
Ypel3	-1.22349	6.77741	4.96874e-21
Cand2	1.60802	4.01854	6.54931e-21
Tgoln2	-1.11209	6.84551	5.07491e-21
Fam126b	-1.25949	5.81244	5.28838e-21
Gabpb1	1.21061	4.44179	6.92359e-21
Heatr6	1.2236	4.57474	6.82374e-21
Cyth3	0.833506	6.7535	5.90805e-21
Pgk1	-1.09064	8.77215	5.78339e-21
Cox8b	-3.42255	-2.70488	6.2217e-21
Senp2	-0.770825	6.17738	6.04513e-21
Inha	1.61206	3.64756	8.12716e-21
Dtx4	1.24981	4.83645	7.09817e-21
Nox4	4.32088	-0.783557	6.98722e-21
Smarca1	1.17399	6.28978	6.36104e-21
Hdac10	1.99902	4.51801	7.81613e-21
Gjb1	-2.71927	1.11697	8.41653e-21
Fem1b	0.599198	7.75917	6.35962e-21
Sarm1	1.33021	6.07458	6.81426e-21
Zfp641	1.44949	4.15171	8.35572e-21
Sec61a1	0.803588	6.95848	6.54931e-21
Tbc1d24	0.996605	6.93096	7.18846e-21
Grina	-0.799169	8.44631	7.34317e-21
Enpp6	-4.90998	0.13602	1.05452e-20
Slc1a2	-2.64836	7.47352	7.74993e-21
Omg	-1.61651	6.75721	7.82688e-21
Odf2	0.847962	6.2878	8.19201e-21
Etv4	1.73716	3.89677	1.05991e-20
Acss2	-0.862816	6.11597	8.34289e-21
Enpp4	-1.33373	4.21175	1.0008e-20
Junb	-2.25627	4.81824	9.67915e-21
Fbxo44	-0.858681	6.6057	8.28055e-21
Donson	1.55141	4.44719	1.03745e-20
Sult1d1	-5.30908	0.139147	1.16648e-20
Fbxl16	-1.8212	6.82346	8.57042e-21
Dync1i2	1.08449	8.15845	8.41653e-21
Atpaf1	-1.21084	4.90669	9.73716e-21
Tnnc2	-5.51466	-0.306478	1.20434e-20
Idh3a	-0.877153	7.32597	8.74912e-21
Slco5a1	3.97279	2.75088	1.27954e-20
Pdcd6ip	-0.663301	6.79399	9.32617e-21
Mtmr1	-0.628849	6.11642	9.75004e-21
Ccnb2	3.41866	1.1541	1.21901e-20
Deaf1	1.68421	6.40691	1.0239e-20
Ralgps2	1.2433	5.20294	1.11433e-20
Fam13b	0.796122	7.31522	1.00644e-20
Pcmt1	-1.08802	7.64495	1.00265e-20
Atp5sl	-0.813487	5.34657	1.11855e-20
Hmgxb4	0.831526	4.88439	1.21074e-20
Tmco4	-1.72895	1.40299	1.48952e-20
Klf15	-1.18026	4.36876	1.27464e-20
Sfpq	1.31058	7.482	1.06504e-20
Pak1	-0.88887	8.1119	1.06591e-20
Pnkd	-0.90735	6.31894	1.11855e-20
Chgb	-1.50598	8.15571	1.12246e-20
Mthfd2	2.00903	3.58681	1.65831e-20
Lrrc3	2.10213	2.47268	1.70558e-20
Rasip1	1.44137	5.51457	1.34787e-20
Ppp2r3b	1.69221	3.9531	1.71956e-20
Ctnnb1	0.691419	9.43869	1.32063e-20
Uqcr11	-1.46077	7.24431	1.36005e-20
Cttnbp2nl	0.992984	5.99231	1.42953e-20
Yeats2	0.839625	6.44499	1.39541e-20
Scn9a	2.81707	4.40562	1.88007e-20
Lss	1.37428	5.83234	1.51051e-20
Bex4	2.63427	4.62579	1.88016e-20
Cyp3a62	-4.13572	-1.596	1.73857e-20
Hnrnpul1	0.714108	7.42536	1.44387e-20
Bcas1	-2.47266	5.36417	1.6159e-20
Afap1	2.0626	5.55133	1.67388e-20
Aqp9	-4.31185	-0.101899	2.03555e-20
Nup88	0.900364	6.07376	1.60145e-20
Klf6	0.779373	7.37965	1.56326e-20
Sncb	-1.16709	8.19564	1.56909e-20
Acss1	-1.39506	5.79599	1.69603e-20
Lix1l	1.172	5.53176	1.78269e-20
Atp6v1g2	-1.4235	7.90432	1.63231e-20
Adamts7	3.32329	2.98363	2.37581e-20
Clec2dl1	-3.97484	-2.17415	1.96772e-20
Ddt	-1.15628	5.54434	1.75268e-20
Sbds	-1.05225	5.87128	1.71956e-20
Gpr12	1.56817	4.0772	2.26633e-20
Hdac2	1.00365	7.52649	1.7261e-20
Ppapdc1b	1.20339	4.28161	2.21962e-20
Tspan18	2.09	2.85966	2.58105e-20
Hcn4	2.73179	4.04414	2.52453e-20
Zfp90	1.48543	4.6109	2.28111e-20
Gmpr	-1.1699	5.24537	2.01736e-20
Hmgcs1	1.1948	10.0135	1.81632e-20
Nrp2	2.04174	6.20788	2.05666e-20
Pcdhac2	0.859341	7.9296	1.88007e-20
Hn1l	1.2348	4.41175	2.39697e-20
Bub1	2.24108	2.8126	2.88387e-20
Kcnip4	-1.63266	4.69181	2.38193e-20
Brd3	1.11936	5.97551	2.21277e-20
Trip13	2.87004	1.59851	2.8895e-20
Mycl	1.93722	4.39912	2.85073e-20
Mical1	2.31314	3.9497	3.018e-20
Pelp1	0.921099	6.6467	2.28111e-20
Dchs1	2.60105	6.32572	2.45166e-20
Lin7c	1.30367	6.48263	2.36297e-20
LOC691153	-2.23437	3.48861	3.03255e-20
Ppp2r3a	1.51598	5.72927	2.50176e-20
Gpi	-0.719009	9.2218	2.2895e-20
rnf141	0.874076	6.08352	2.45158e-20
Ramp1	-1.98427	4.03307	3.10163e-20
Pdlim4	-1.64103	4.21013	3.00934e-20
Stxbp3	-0.879199	4.78619	2.73557e-20
Abhd8	-1.12682	7.93105	2.39697e-20
Hnrnpa1	1.5281	8.56565	2.39697e-20
Sdha	-0.942622	8.32155	2.45166e-20
Sparcl1	-1.49851	10.6736	2.45223e-20
Slc39a6	1.12387	5.78632	2.90612e-20
Abhd16a	-0.814499	5.91726	2.79888e-20
Fkbp6	-3.53482	-2.11153	3.17479e-20
Kcns3	-2.3127	3.42367	3.76575e-20
Ttc19	-1.01752	6.2958	3.02831e-20
Ppp1r9b	-0.851421	9.32376	2.92794e-20
Coro6	-2.77024	2.5187	4.3882e-20
Sh3glb1	0.961972	6.20002	3.15325e-20
Cyp2d4	-2.19955	3.05804	4.31286e-20
Cldn4	-4.40339	-1.02664	4.14961e-20
Hopx	-2.40347	3.98852	4.14961e-20
Dhx32	0.76618	5.93646	3.33708e-20
Lynx1	-2.72474	7.30761	3.31226e-20
Cpne6	-2.15052	6.74904	3.33708e-20
Pde7b	-1.36189	3.43633	4.52984e-20
Egr1	-2.64701	3.82496	4.47651e-20
Casp2	1.28662	5.00965	3.87773e-20
Atat1	2.09661	4.84467	4.37227e-20
Rock2	-1.39879	7.87056	3.44627e-20
RT1-M6-1	-4.1797	-1.90944	4.49045e-20
Mtm1	-0.836081	5.74587	3.82801e-20
Fcrl2	4.13011	3.28677	5.65353e-20
Usp10	0.754911	6.48902	3.92329e-20
Masp1	1.29352	5.94218	4.12486e-20
Tk1	1.49845	3.38038	5.78998e-20
Ogfod1	-1.12925	4.65438	4.78093e-20
Klf11	1.53543	4.35842	5.53273e-20
Lmod1	-4.88156	1.28364	6.36032e-20
Art3	-2.1234	1.94131	6.39426e-20
Eps15	-0.877473	7.28778	4.38504e-20
Ppap2b	-1.31104	7.96442	4.37227e-20
Synpo	-2.15966	5.06393	5.24168e-20
Abhd12	-0.795812	7.4058	4.493e-20
Fam220a	0.837041	5.50362	4.95371e-20
Hexb	-1.41168	5.97975	4.78093e-20
Myef2	1.1479	7.4801	4.60059e-20
Tcf3	1.01051	5.08293	5.31356e-20
Camk2a	-2.02689	7.67054	4.63077e-20
Stard7	0.554239	6.72407	4.71657e-20
Fam64a	3.74801	1.39464	6.5422e-20
Armc6	1.37408	4.56178	6.03442e-20
Cd24	2.29133	7.71065	4.91337e-20
Ptprn2	-0.703017	8.95454	4.83437e-20
Nfkb1	-0.952222	4.84184	5.61263e-20
Icam5	-1.80731	7.15042	5.26526e-20
Fgd4	1.28199	6.60463	5.4568e-20
Lrrc28	1.05675	5.20067	6.25781e-20
Zcchc8	0.964619	5.23428	6.27035e-20
Sertad1	-1.42351	3.13374	8.20206e-20
Anxa4	-2.27243	4.03161	7.58699e-20
Mcf2l	0.938375	8.90442	5.85509e-20
Syn3	1.79416	5.08497	7.24654e-20
Recql4	2.3373	2.09237	8.96739e-20
Aldoc	-1.89923	9.22802	6.05315e-20
Tex15	2.45567	3.59639	8.93074e-20
Cyp4v3	-1.89308	2.73274	9.16409e-20
Tsc22d3	-1.1851	6.71413	6.39426e-20
Slc39a11	1.38156	3.66131	9.25894e-20
Sort1	-1.16368	9.15987	6.70047e-20
Rab3a	-0.956553	8.78317	6.76455e-20
Hist1h2ba	3.07724	0.553083	9.51087e-20
Spast	0.98148	6.95229	7.12628e-20
Rnf20	0.799236	6.42801	7.24966e-20
Rbfox2	0.897497	6.91022	7.54483e-20
Alas1	-0.690199	5.90324	7.80246e-20
Zfp846	0.788029	5.43085	8.78995e-20
Ndufs1	-0.936931	7.63173	8.09773e-20
Kif11	2.77266	2.72915	1.22862e-19
Fgd1	1.20877	5.13878	9.3848e-20
Coq2	-0.708838	5.46855	8.78946e-20
Sema4g	1.84414	5.27149	9.87029e-20
Vamp7	-0.970186	5.03884	9.31399e-20
Plk1	2.59868	1.81933	1.22627e-19
Sptlc1	-0.579777	5.60877	9.06152e-20
Pde1b	-1.39063	5.95117	9.08069e-20
Ccna2	3.07761	1.83455	1.22974e-19
Cyp26a1	-4.25322	-0.898993	1.17673e-19
B4galt2	0.986742	7.26238	8.78946e-20
Hsph1	-0.844246	8.00385	8.91222e-20
Ovol2	-3.9105	0.45208	1.34253e-19
Gjc1	1.43813	3.76475	1.24874e-19
Cyld	-0.921661	6.13595	9.47269e-20
Hyal1	-2.09807	2.26668	1.39845e-19
Prim1	1.12057	6.23254	9.7375e-20
Ckmt1b	-2.17472	6.8119	9.66699e-20
Acsbg1	-1.42742	7.55832	9.44788e-20
Phyh	-1.06919	6.02537	9.79691e-20
Stk32b	4.62526	1.48568	1.3657e-19
Nusap1	2.91094	2.26915	1.41783e-19
Arrdc1	1.32348	4.09651	1.3013e-19
Myo1d	-1.23395	3.96637	1.25562e-19
Dgkz	-0.898297	8.36599	1.00087e-19
Nup107	0.727351	5.29457	1.17673e-19
Dolpp1	0.866662	4.8761	1.26252e-19
Pbx2	-0.806541	6.13897	1.14866e-19
Fubp1	0.952888	7.05611	1.12678e-19
Csad	-1.35281	4.34426	1.34253e-19
Wash1	0.800872	5.28357	1.2432e-19
Met	2.28469	5.71355	1.28869e-19
Anapc4	0.731169	6.41249	1.21961e-19
Troap	3.71319	0.509597	1.65201e-19
Slc2a13	-1.44656	6.42744	1.24346e-19
Prkcz	-0.660193	7.65567	1.2173e-19
Prdx6	-1.32582	7.0114	1.24346e-19
Sowahc	1.54841	4.0729	1.72256e-19
LOC497940	2.93491	3.58672	1.8944e-19
Eprs	0.608571	8.03373	1.28718e-19
Rbmxrtl	0.852271	5.60119	1.40485e-19
Nedd4	0.7218	10.2756	1.28038e-19
Ano4	-1.10439	5.13173	1.43435e-19
Uba1	0.734652	8.7186	1.32517e-19
Ppp3r1	-1.23318	7.86646	1.33382e-19
Dcaf4	1.30531	4.61235	1.68138e-19
Ankrd9	-1.577	3.01471	1.93067e-19
S100a1	-1.73695	2.87765	1.99438e-19
Phactr3	-0.677029	7.37734	1.36237e-19
Ckap2	2.93903	2.11797	2.04084e-19
Nomo1	-0.710715	7.57353	1.38565e-19
Epb41l4a	1.98697	3.71422	2.05054e-19
Kif21b	1.93672	8.04777	1.43492e-19
Cr1l	0.770739	5.66353	1.55204e-19
Ggt7	-0.905927	7.09131	1.49804e-19
Camsap1	0.7962	8.26627	1.49827e-19
Cst6	1.78063	5.28492	1.82222e-19
Cirbp	1.19615	6.61587	1.60909e-19
Zfyve28	-1.39988	5.14821	1.81647e-19
Ninj2	-3.62676	0.211989	2.44804e-19
Hspa4l	-1.25586	7.21816	1.67277e-19
Ier5	-1.64319	5.40253	1.81128e-19
Msrb2	-1.91885	2.97895	2.41949e-19
Enpp5	-1.11968	7.8641	1.77434e-19
Vezt	0.631574	6.55442	1.8186e-19
Hist1h2ail1	1.80516	3.7672	2.51092e-19
Arap2	-1.48686	6.75361	1.8229e-19
Dkk3	-1.63261	7.49858	1.78839e-19
Trim66	-1.92951	3.14987	2.51207e-19
Cask	0.764602	7.17487	1.88744e-19
Ythdf2	0.523978	6.24288	1.94284e-19
Fnip1	-0.800068	6.55551	1.93067e-19
Synj2	-1.3671	6.57939	2.0084e-19
Ttyh1	-1.02055	9.17272	1.95241e-19
Fmo2	-4.38633	-1.11551	2.82822e-19
Phf10	0.700878	5.40926	2.26198e-19
Ets2	-0.992269	6.38836	2.13956e-19
Mdh1	-1.10612	9.45566	2.09493e-19
Fpgs	1.69012	4.01518	2.91582e-19
Glt8d1	1.05284	5.49197	2.37685e-19
Zscan21	0.832319	4.95165	2.48862e-19
Sdccag3	0.8645	6.05104	2.29022e-19
Srsf2	1.00193	7.39067	2.25123e-19
LOC365985	-1.6729	7.22788	2.28071e-19
Kcnb1	-1.33249	6.57509	2.32269e-19
Hcrtr2	2.38679	2.36018	3.53259e-19
Tyms	1.15613	4.69604	2.78561e-19
Erbb3	-1.81265	3.16204	3.288e-19
Gramd1a	1.17489	7.4449	2.35678e-19
LOC499971	3.55949	-1.35065	3.13335e-19
Sapcd2	1.85346	2.46669	3.64206e-19
Mdm1	1.36961	4.84449	2.92736e-19
Gabarapl1	-1.13846	8.66597	2.38376e-19
Ncdn	-1.07214	9.78692	2.37925e-19
Impdh2	0.655576	6.51277	2.46723e-19
Cenpf	4.21055	3.01166	3.7457e-19
Casp9	-0.973676	4.87967	2.84147e-19
Mapkapk5	0.610054	6.01031	2.64724e-19
Rgs14	-1.61868	5.58315	2.86305e-19
Ppip5k1	-1.60508	5.56014	2.7495e-19
Snx33	-1.60768	3.58422	3.60268e-19
Sptb	-1.31599	6.90669	2.71072e-19
Hnrnpr	0.911446	5.91838	2.91582e-19
Rab7l1	-1.47856	4.31899	3.405e-19
Nkx6-2	-5.48601	-0.724092	4.31553e-19
Ftl1	1.30596	7.70896	2.86305e-19
Cxxc5	-1.15527	5.28894	3.13335e-19
Agbl5	1.70887	4.17595	4.00335e-19
Spata2L	-1.3123	5.92957	3.14275e-19
Prnp	-1.51942	9.44247	2.96693e-19
Cyp11b1	-4.06392	-0.413417	4.52119e-19
Luzp1	-1.2482	6.05971	3.16572e-19
Gnb2	0.868334	8.52119	3.17256e-19
Mmp16	1.00208	6.59515	3.33638e-19
Il6r	-1.42296	3.32106	4.61615e-19
Lims2	-2.8601	1.01273	5.16542e-19
Tdp1	1.08766	3.54364	4.83059e-19
Cfh	-2.03008	5.11936	3.93828e-19
Igsf11	-1.45648	4.95422	3.93828e-19
Stk36	2.11144	3.48765	5.07015e-19
Galnt6	-4.28325	0.208178	5.24526e-19
Impact	-1.36631	7.98272	3.41853e-19
Lrfn4	1.07666	6.4247	3.61874e-19
Brsk1	-0.580677	8.46759	3.47692e-19
Cox19	0.740161	5.7436	4.0229e-19
Atp1b1	-1.01856	10.0338	3.69463e-19
Acaca	1.11989	8.06032	3.81962e-19
Igsf10	2.90755	3.15853	5.98116e-19
Rab15	-1.02777	7.73509	3.87152e-19
Tspan2	-1.23012	6.4142	4.0229e-19
Rrm2	3.36811	1.74455	6.08323e-19
Pnmal1	-0.844123	6.25778	4.15174e-19
Rgma	2.07751	6.6172	4.25381e-19
Slc1a4	1.12042	5.90504	4.4483e-19
Rnasek	-1.15825	6.17259	4.33804e-19
Inpp5d	-1.66378	4.41937	5.24666e-19
Lias	-1.10959	4.61674	5.19691e-19
Lonrf3	-1.32827	3.68954	6.01794e-19
Ssfa2	-1.08837	5.3976	4.92986e-19
Arrdc4	1.83214	3.38233	6.73732e-19
Glul	-1.50704	9.86538	4.47632e-19
Zfp202	1.71465	3.99225	6.32895e-19
Suv39h1	0.798845	4.45578	5.88602e-19
Rundc3a	-0.74183	8.36429	4.65846e-19
Slc13a5	-1.59517	3.79701	6.44273e-19
Isyna1	1.2206	6.59339	4.95531e-19
Phactr1	-0.953091	7.52726	5.10463e-19
Cenpt	3.54731	1.01133	7.59343e-19
Zbtb8a	2.47428	2.60702	8.02728e-19
Extl2	-1.04602	5.75278	5.46485e-19
Ptprj	-1.12966	7.28097	5.20153e-19
Sptbn2	-1.11069	11.2192	5.14986e-19
Ppm1b	-0.748935	6.97039	5.24666e-19
Il34	-1.78193	5.27822	6.05894e-19
Aifm3	-2.45685	4.83918	6.38074e-19
Lrrc16b	1.49158	7.31487	5.32735e-19
Glra2	2.61307	5.00713	7.41383e-19
Scube3	4.05597	0.642964	7.82215e-19
Mcm10	2.61638	1.19531	8.01473e-19
Ctsa	-0.911405	7.42366	5.42946e-19
Kcnh1	-1.80254	4.77476	6.54432e-19
Top2a	3.65873	3.96759	8.25619e-19
Ccdc120	1.72872	4.1888	7.53047e-19
Magee2	1.63433	4.1044	7.75442e-19
Htatip2	-1.7013	2.59387	8.64854e-19
Marcks	1.63073	8.36007	5.76961e-19
Eif2ak4	1.00911	5.7849	6.46431e-19
Zbtb4	-1.04921	6.838	6.14005e-19
Ankrd10	1.318	5.90983	6.80874e-19
Foxm1	2.17434	2.7713	9.97782e-19
Camsap3	1.64069	6.16845	6.85227e-19
Slc9a4	-2.3444	2.67007	9.74668e-19
Nuf2	2.71637	2.04697	1.04389e-18
Klhdc10	0.793852	6.22595	7.16526e-19
Ttll1	0.807863	5.55072	7.56796e-19
Sgk2	-4.12497	-1.85279	1.00357e-18
Mark1	0.779613	6.97705	7.01085e-19
Jak2	0.776337	6.37255	7.18646e-19
Fbxo34	-1.24406	5.51682	7.50658e-19
Zfp266	0.859571	7.41152	7.03307e-19
Sf3b2	0.544542	8.10137	6.9905e-19
Atf6	-0.824845	5.72062	7.45008e-19
Nf2	0.72273	7.32011	7.12349e-19
Fbxl19	0.858957	6.99227	7.28199e-19
Kcnab1	-1.31634	7.10445	7.40444e-19
Gnaz	0.64169	6.66469	7.53845e-19
Rab10	0.855156	8.29972	7.40444e-19
Tmem120a	1.00803	4.76392	9.6584e-19
Kifc1	2.27447	1.95464	1.25969e-18
Esrra	-1.03414	5.35792	8.75572e-19
St6galnac6	-0.756919	7.12672	8.12289e-19
Gmeb1	0.849923	4.52497	1.01142e-18
Ubash3b	1.19779	5.07803	9.74357e-19
Atad3a	0.728728	5.94081	8.86051e-19
Bloc1s6	0.882305	4.59577	1.04151e-18
Dhrs3	-1.59629	3.66174	1.17267e-18
Blmh	0.810903	6.65282	8.72851e-19
Armcx6	1.49702	3.61382	1.26328e-18
Igsf9	4.20796	3.53373	1.3743e-18
Iscu	-1.00918	5.74797	9.19121e-19
Arhgap10	-1.60799	4.12868	1.17007e-18
Ccdc184	1.15245	5.35867	1.02529e-18
Cdh19	-4.57114	-1.25891	1.42983e-18
Hcn1	-1.15127	5.46668	1.02113e-18
Polr1e	1.11399	4.3342	1.24779e-18
Stard10	-1.43057	4.43516	1.1943e-18
Ick	1.42233	4.47772	1.27656e-18
Ttpa	-2.6597	1.26976	1.57672e-18
Homer1	-0.921613	7.31187	1.0028e-18
Spop	-0.693833	6.80162	1.01077e-18
Lrrc57	-0.808939	4.43099	1.24779e-18
Slc20a1	-0.738883	7.01402	1.04063e-18
Vars	1.03591	6.8582	1.05028e-18
Hook2	1.58082	4.89004	1.34688e-18
Srpk1	0.542568	6.68108	1.13572e-18
Ankfy1	0.72767	7.44733	1.13733e-18
Rab31	0.692528	7.7671	1.13603e-18
Rtn4	0.880575	9.66419	1.12544e-18
St8sia2	5.77772	2.01927	1.82171e-18
Nipal4	-3.39339	0.339221	1.84419e-18
Pnlip	-4.67252	1.3329	1.86628e-18
Zim1	3.65856	2.15921	1.8237e-18
Amer1	1.52489	4.20362	1.57672e-18
Hist1h2bl	1.57711	5.3599	1.38897e-18
Sult4a1	-0.793278	8.30918	1.21489e-18
Exo1	2.86403	0.46669	1.85456e-18
Pnpo	-1.39542	5.25573	1.37051e-18
Grin2c	-3.75979	4.49715	1.78896e-18
Celf6	1.55652	4.81646	1.55186e-18
Patz1	0.892877	5.52153	1.38783e-18
Robo1	1.33238	7.33383	1.26551e-18
Shisa4	-1.07862	6.61809	1.31177e-18
Pfkfb4	1.30077	3.87841	1.80156e-18
Fbxo9	-0.837835	6.85463	1.33263e-18
Adra2c	-1.64447	4.23175	1.68487e-18
Plekha8	0.870735	5.50638	1.47831e-18
Ecsit	-0.750531	5.23933	1.50476e-18
Ensa	-0.96182	8.27918	1.39849e-18
Usp42	1.24579	5.45366	1.59538e-18
Gabra1	-1.95833	7.84934	1.41266e-18
Pln	-3.74421	-1.77217	2.08207e-18
Nebl	-1.0233	4.53926	1.76147e-18
Dynlt3	-1.67971	6.24277	1.58458e-18
Tmem56	-1.16987	4.36112	1.86433e-18
Tada1	0.936862	4.9067	1.80776e-18
Adrbk1	-0.543426	7.74029	1.52519e-18
Syt11	-0.824706	8.89435	1.52024e-18
Spata5l1	1.04272	2.98174	2.34821e-18
Gfpt2	1.64513	3.54422	2.31095e-18
Fam89b	1.0313	6.43631	1.63692e-18
Slc39a14	-0.656451	5.25103	1.74692e-18
Rps6kc1	-0.576252	6.71883	1.61826e-18
Ccdc129	-5.16695	-1.31128	2.5472e-18
Scn4b	-4.84912	2.31594	2.57451e-18
Cnnm1	-1.79741	5.4005	1.80174e-18
P3h3	1.61643	6.42575	1.746e-18
Aldh1l2	5.0421	2.64391	2.64194e-18
Oxsr1	0.610201	6.83161	1.68665e-18
Hrh1	-1.82908	1.90209	2.68479e-18
Arx	1.52139	4.7831	2.14015e-18
Eif4e2	0.678176	4.97164	1.99494e-18
Gucy1a2	-0.846816	6.11506	1.82171e-18
Col4a1	1.86397	7.2637	1.82423e-18
Prickle1	-1.42768	6.65722	1.84909e-18
Tubgcp2	0.506773	6.63627	1.87838e-18
Aaed1	-1.97443	1.6639	3.00875e-18
Nipsnap3b	1.80926	5.51005	2.17751e-18
Otud7b	-1.24094	4.82095	2.14586e-18
Setd4	1.0638	4.43296	2.38113e-18
Polr3d	0.644638	5.98951	1.98485e-18
Hbegf	1.83017	2.96702	3.02274e-18
Fasn	1.43848	9.65192	1.91498e-18
Cd34	-1.50503	4.12582	2.46445e-18
Ube2c	2.9704	0.92938	3.05131e-18
Akt1	0.74698	7.79433	1.9848e-18
Rfc3	1.69576	3.86943	2.89399e-18
Galm	-1.419	3.09357	2.95679e-18
Arf4	1.00102	7.04411	2.0313e-18
Urgcp	-0.700081	6.25421	2.06608e-18
Ndfip2	-0.926559	7.0707	2.05484e-18
Tacc3	1.63857	3.16661	3.13899e-18
Pam	-1.12664	8.78649	2.05484e-18
Eif4a1	1.23627	9.17644	2.05756e-18
Hes5	1.678	4.50783	2.81292e-18
Pcdh12	2.36893	1.88863	3.44008e-18
Tmem192	-1.3298	3.50667	3.04641e-18
Rplp0	1.37214	9.701	2.15419e-18
Pik3ip1	-0.797185	4.89226	2.48374e-18
Arf3	-0.836301	7.07971	2.22181e-18
Serinc5	-1.04739	6.15693	2.34197e-18
Sirt3	-1.19524	5.66357	2.42661e-18
Zmat4	-1.9699	4.10287	3.00872e-18
Mfap2	2.58069	2.93276	3.8082e-18
Sirpa	-1.02457	7.92879	2.38113e-18
Pak6	0.955756	7.22042	2.43753e-18
Ctu1	1.262	4.42502	3.10317e-18
Tbc1d5	-0.608381	6.00799	2.5419e-18
Ube2d1	1.41571	5.14352	2.94659e-18
Kif15	2.52994	2.42229	4.21269e-18
Pdik1l	0.894235	5.31891	2.95765e-18
Kcnk4	-1.74492	4.43506	3.35513e-18
Ikbkap	0.615821	7.87264	2.75736e-18
Tp53	0.810403	4.32525	3.58191e-18
Trmt1	0.792773	6.12401	2.95679e-18
Gabra4	-1.32419	5.92789	2.98864e-18
Prkcb	-1.24554	9.00654	2.82373e-18
Nol3	-1.21194	3.504	4.02757e-18
Tango2	-0.83532	5.70681	3.06406e-18
Gart	0.633333	6.35989	3.05131e-18
Bak1	0.96515	4.32067	3.81067e-18
Ipo4	0.885106	7.21687	3.10577e-18
Rala	1.14916	5.05772	3.70391e-18
Naa40	1.05901	4.49813	4.0275e-18
Csrnp2	0.900899	6.41053	3.44008e-18
Cds2	-0.800952	6.97507	3.38198e-18
Zfp287	0.742038	5.49029	3.69427e-18
Lgi1	-0.985117	6.72871	3.44421e-18
Cdca8	1.9269	2.47955	5.54182e-18
Hmox2	-0.911209	6.36244	3.50359e-18
Ddah2	1.30123	5.94273	3.81067e-18
Arvcf	1.03304	6.3205	3.68009e-18
Ptgfrn	1.36957	7.122	3.58191e-18
Rspo3	-2.02636	3.15365	5.26926e-18
Tuba8	-1.93442	2.90196	5.43036e-18
Fchsd2	1.022	6.18787	3.81184e-18
Rhog	-1.24767	3.18604	5.26926e-18
Dhodh	0.978084	3.96306	5.00065e-18
Mms19	0.835102	5.6076	4.02102e-18
Akap8	1.02376	6.67733	3.80464e-18
Ptrh2	1.1748	4.68159	4.65365e-18
Pus7	1.21388	4.29755	4.94068e-18
Dgkb	-1.87528	6.10527	4.02102e-18
Cpped1	-1.13817	2.37568	6.03233e-18
Amz2	0.760719	7.60936	3.8082e-18
Cdca2	2.7161	1.18029	6.29314e-18
Diaph3	1.92833	2.2406	6.49957e-18
Cdk1	3.85139	1.99011	6.45896e-18
Cst3	-1.9157	10.0032	3.95589e-18
Efhd1	-2.93707	2.56961	6.35598e-18
Fzd10	-2.39737	2.56342	6.44269e-18
Cyp4f4	-2.39777	1.0521	6.66548e-18
Slc29a1	1.72868	4.3016	5.60399e-18
Ldhd	-1.89853	2.68266	6.61712e-18
Murc	3.04759	1.373	7.04418e-18
Nup160	0.965714	5.06722	5.11063e-18
Elmo1	-1.15272	6.04448	4.57297e-18
Coro1c	0.975455	6.79233	4.53926e-18
Kctd3	0.5214	7.17162	4.59859e-18
Wasl	-1.20463	5.7889	4.89189e-18
C1qa	-1.67814	4.91252	5.43435e-18
Fam76a	-0.581852	5.23812	5.26926e-18
Elac1	-0.814037	3.98174	6.1536e-18
Shoc2	0.699372	6.79999	4.92225e-18
Psap	-0.790334	10.6204	4.77233e-18
Syncrip	1.1311	5.798	5.24876e-18
Pik3cd	1.41028	5.85604	5.34349e-18
Tatdn2	0.549207	6.68941	5.04528e-18
Pdp1	-0.790032	6.26681	5.14578e-18
Nufip1	0.69903	5.47907	5.47315e-18
Ndc80	2.92239	0.844905	7.94516e-18
Zfp612	-0.947628	6.40882	5.36486e-18
Trim67	5.12735	3.59602	8.72898e-18
Usp45	-1.07261	4.71388	6.18772e-18
Ss18l1	0.972201	6.05995	5.66527e-18
Fkbp2	-0.989881	4.95405	6.24114e-18
Mapk1ip1l	0.803332	5.24427	6.20977e-18
Neurl1	-1.23202	5.31678	6.09405e-18
Tmem194b	1.21994	3.29033	8.20476e-18
Sardh	-0.925098	4.23209	7.15784e-18
Gpr85	1.21167	6.77641	5.89188e-18
Wdr7	-0.554402	8.20975	5.73348e-18
Scarf2	-1.37485	4.67931	6.79873e-18
Ivns1abp	1.06167	7.56242	5.83409e-18
Nr1d1	-2.10679	4.14298	7.45415e-18
Hmgn2	1.28081	6.82955	6.05916e-18
Cpt1b	2.30694	3.269	9.23463e-18
Cx3cr1	-1.20781	4.26489	7.45415e-18
Atp10a	-1.30514	4.03944	7.57521e-18
Hjurp	3.65124	0.980824	9.88161e-18
Rtel1	1.0817	6.38008	6.43751e-18
Zfp512b	1.33648	7.28848	6.35598e-18
Drp2	-1.04967	5.79669	6.67666e-18
Rufy3	0.73509	8.29296	6.29445e-18
Fam73b	-0.707867	6.53018	6.45639e-18
Nop56	0.882137	7.08758	6.44269e-18
Phkb	-0.858763	5.83293	6.69452e-18
Zap70	2.28429	1.7892	1.05809e-17
Snrpa	1.12776	4.72843	7.95796e-18
Pcgf2	1.95408	3.46231	1.03017e-17
Aspm	2.09031	3.77619	9.87141e-18
Gfod2	1.03026	4.8963	8.12927e-18
Snph	-1.24041	7.68841	6.84768e-18
Purb	-1.15253	6.92451	6.96332e-18
Pip5k1b	-1.44555	4.31097	8.72898e-18
Anapc1	1.02799	7.33535	6.96332e-18
Grpel2	0.649436	5.10566	7.97863e-18
Mtmr10	-1.00894	4.87956	8.00514e-18
H3f3b	1.25299	8.13723	7.04418e-18
Eva1a	-1.98695	2.12481	1.14659e-17
Hs3st5	1.4582	4.14817	1.01228e-17
Cc2d1a	0.976052	6.90433	7.44756e-18
Pcsk1	-1.50807	3.56466	1.0453e-17
Maz	0.791432	6.35973	7.81626e-18
Tnfrsf11a	-1.57214	2.66584	1.15928e-17
Slc41a3	1.2236	3.46378	1.1312e-17
Cldn6	3.74166	-1.53531	1.21213e-17
Aacs	0.973583	7.36954	8.01956e-18
Mitf	-1.68044	2.52248	1.2913e-17
RGD1565002	-0.961877	4.92456	9.32647e-18
Arhgap18	1.34153	4.14058	1.11882e-17
Slc15a2	-1.24049	5.78913	8.89956e-18
Dock7	0.933818	6.82571	8.52495e-18
Snn	0.699355	8.47655	8.38333e-18
Retsat	-1.25277	5.57481	9.0885e-18
Nr0b1	3.33829	-0.537143	1.34365e-17
Pld3	-0.595826	8.57253	8.45531e-18
Tom1l2	-0.933819	6.42751	8.74809e-18
Aspa	-2.89104	2.9889	1.30919e-17
Atp6v1d	-1.03755	7.84954	8.58128e-18
MGC112715	-1.25089	4.73925	1.01495e-17
Qtrt1	1.37147	3.77958	1.23997e-17
Cdc20	2.74801	2.23694	1.46109e-17
Clgn	1.97675	3.03605	1.3861e-17
Fabp5	1.62892	7.41856	8.89956e-18
RGD1564379	-0.808074	5.68721	9.48432e-18
Mkrn1	0.612606	6.60048	9.0885e-18
Dazap1	0.838067	5.75499	9.54052e-18
Cml5	-3.61321	1.10508	1.50568e-17
Ddx42	0.651297	7.55214	9.01909e-18
Sh3yl1	1.87973	3.8666	1.31417e-17
Pced1a	0.83103	4.9872	1.05809e-17
Arhgef25	-0.723646	6.42371	9.4594e-18
Dck	-0.922639	5.12695	1.02729e-17
Zc3hc1	0.660281	5.26758	1.0505e-17
Wdr34	1.08669	4.62692	1.19933e-17
Larp1b	-0.869619	4.86148	1.09636e-17
Ppt1	-0.96089	6.45064	9.90732e-18
Cpxm1	1.72234	4.58341	1.30177e-17
Kpna2	1.03964	5.48565	1.08877e-17
Cyb5r3	0.823352	6.26388	1.05179e-17
Cbx2	1.89596	2.96185	1.65097e-17
Dusp18	1.15415	6.00066	1.09494e-17
Pwp1	0.908066	5.32961	1.17417e-17
Plekhf1	-2.62093	1.2703	1.81053e-17
Mmd2	-1.06848	7.48323	1.10223e-17
Cdc25c	1.70155	2.3099	1.8617e-17
Dtnb	-0.751657	6.26558	1.14922e-17
Bcar3	-1.28536	4.56337	1.32262e-17
Wdr43	0.584266	5.78956	1.20141e-17
Pik3c2b	1.80613	5.26626	1.32262e-17
Cyp4f1	-2.20861	1.40699	1.93717e-17
Nr4a1	-2.44344	3.93872	1.58843e-17
Smarca4	0.867598	8.38826	1.21457e-17
Usp54	-1.47239	6.09924	1.30919e-17
Kdelc1	1.05545	4.31579	1.63619e-17
Ddx39a	1.06914	4.86874	1.50848e-17
Ap3m1	0.812197	6.25996	1.3438e-17
Insig2	-1.02208	4.27908	1.65452e-17
Shkbp1	1.14924	4.12092	1.83387e-17
Lamp5	-3.77202	3.83349	2.04669e-17
Kcnv1	-1.94231	5.44884	1.60038e-17
Pon2	-1.37191	4.09423	1.82721e-17
Zbtb12	2.10873	2.60625	2.46784e-17
Col4a3	-3.01936	1.42867	2.49135e-17
Smpdl3a	-1.82022	3.29967	2.15117e-17
Mink1	-0.845813	8.28326	1.48531e-17
Gnl3l	0.502097	7.52078	1.52966e-17
Dync1li1	0.607927	7.03454	1.58239e-17
Taf1a	0.892566	4.15494	2.06411e-17
Fgf12	-0.727739	6.66553	1.60814e-17
Wdr48	0.495154	7.09555	1.60876e-17
Galnt10	1.2683	3.86696	2.21027e-17
Appl2	-1.19805	4.11052	2.07356e-17
Gstm7	-1.27248	6.08853	1.69955e-17
Rgl2	0.959662	5.56289	1.79925e-17
Cacng3	-1.50076	5.20719	1.83174e-17
Cpsf2	0.538623	7.03804	1.66645e-17
Slc44a1	-0.898906	6.15598	1.7023e-17
Cilp2	2.29727	2.83519	2.75036e-17
Plcg1	1.03018	7.92378	1.67875e-17
Tspan11	2.25477	2.73617	2.8562e-17
Rps2	1.33853	9.34379	1.71738e-17
Vrk3	-0.565949	5.14179	1.95027e-17
Ints7	0.674418	5.79176	1.89514e-17
Luc7l	0.589297	5.56128	1.92638e-17
B3gnt7	1.80007	3.46595	2.7226e-17
Zbtb10	1.3887	3.6541	2.52392e-17
Wipi1	-0.988529	4.49525	2.13953e-17
Arhgap12	0.807279	6.46514	1.86211e-17
Prdx5	-0.903103	6.64305	1.85307e-17
Tmem80	-0.915256	4.80215	2.14321e-17
Vopp1	0.831123	7.92845	1.84352e-17
Rasgrp1	-3.26871	6.72895	2.06697e-17
Plbd2	-0.659056	6.0985	2.0175e-17
Tpgs2	1.04914	7.26402	1.99302e-17
Tvp23a	0.772713	5.14913	2.25838e-17
Rundc3b	0.514753	6.561	2.0891e-17
Mas1	-2.71631	1.50618	3.49678e-17
Mcm3	2.54675	2.60314	3.51394e-17
Prkab1	0.973087	4.48735	2.62251e-17
Atp1a2	-1.78244	9.75872	2.06246e-17
Osbpl5	1.02132	5.5314	2.31662e-17
Mki67	3.3761	3.73702	3.37146e-17
Nes	2.17648	3.06603	3.4505e-17
Prrt4	2.43654	3.17613	3.49678e-17
Sorl1	-1.78625	6.9239	2.16826e-17
Aak1	-1.13543	8.21402	2.15777e-17
Mllt1	0.77206	7.00833	2.28421e-17
Adamts18	2.9847	2.92025	3.84686e-17
Racgap1	1.6709	2.79278	3.85944e-17
Clec2l	-1.26298	6.10888	2.45083e-17
Efna2	1.21637	2.9022	3.75034e-17
Elp5	0.810654	4.67607	2.97142e-17
Odc1	1.10043	7.22695	2.45183e-17
LOC501110	-1.78976	3.1388	3.63313e-17
Ect2	2.96715	1.94413	4.16102e-17
Mcm7	1.16016	4.99462	2.96634e-17
Kdm1a	0.554767	7.21008	2.47536e-17
Napb	-1.11621	7.37952	2.52354e-17
Nsun6	1.17623	3.71724	3.63074e-17
Dazap2	-0.906317	6.99992	2.54545e-17
Gpc1	0.895201	7.34834	2.55163e-17
Vip	-1.94189	4.42608	3.3333e-17
Csrp2	1.53139	5.26134	3.08716e-17
Gstcd	1.33464	2.90783	4.18604e-17
Pttg1	2.69255	0.897175	4.37289e-17
Hist1h1b	1.71889	4.86823	3.37028e-17
Pls3	-1.30066	5.51171	3.00646e-17
Rpsa	1.40143	9.52023	2.6752e-17
Tesk2	-1.11163	2.578	4.21134e-17
Plk3	1.44542	3.51331	4.07974e-17
Slc35b4	-0.572987	6.46292	2.80077e-17
Cd302	-2.62908	2.69672	4.39331e-17
Pgap1	1.18503	6.67231	2.89362e-17
Mbnl1	-0.757011	5.1547	3.16464e-17
Slco1a2	-4.60767	4.08419	4.33607e-17
Cmtm3	1.91473	2.51237	4.87331e-17
Gas6	-0.659381	7.23752	2.93867e-17
Pcmtd2	-1.05681	6.07022	3.09603e-17
Them6	-1.20385	4.43471	3.61362e-17
Brd9	0.556055	6.21042	3.10268e-17
Mms22l	2.49346	1.04921	5.01378e-17
Fuca2	-0.87882	4.40412	3.65999e-17
Kctd10	0.784745	6.62985	3.19839e-17
Clybl	-1.49394	2.87959	4.84716e-17
Tpp1	-1.25437	4.99955	3.62739e-17
Sesn1	-0.777272	5.52585	3.45083e-17
Rqcd1	0.537993	6.10557	3.39566e-17
Slc48a1	-0.943961	6.75167	3.3333e-17
Kctd18	0.866094	4.57042	4.1349e-17
Caprin1	0.677917	8.75988	3.38064e-17
Paqr7	-1.08797	4.67841	4.02232e-17
Nptx1	-2.53658	6.02354	3.92971e-17
Gamt	-1.16597	4.85204	4.06216e-17
Usp53	-1.1303	5.61237	3.80952e-17
Sept5	-0.727508	9.53354	3.5418e-17
Mgat5b	1.13727	6.61152	3.72082e-17
Glrb	-0.837616	7.06056	3.63463e-17
Pla2g7	-2.48438	1.87027	6.13754e-17
Pptc7	-0.72449	6.14334	3.77721e-17
Pogk	0.898926	6.33566	3.81525e-17
Nudt21	0.757574	6.23898	3.85944e-17
Sod3	-3.30115	1.37256	6.36486e-17
Kcnj9	-1.79194	5.7218	4.07741e-17
Sucla2	-0.988225	7.34539	3.80933e-17
Ankrd55	1.20927	3.7079	5.39969e-17
Rasd2	-1.65059	5.47609	4.13077e-17
Suv420h1	0.732283	6.87532	3.89774e-17
F3	-1.3759	4.25292	4.88273e-17
Car14	-4.65496	0.551135	6.7428e-17
Ide	0.708264	6.36841	4.07741e-17
Myo1b	0.954153	5.87358	4.2405e-17
Supt20	0.821859	5.6578	4.34414e-17
Bc1	-2.60697	10.2084	3.99509e-17
Dusp14	-1.82156	2.82031	6.41118e-17
Xrn2	0.799899	6.76985	4.21506e-17
Tada2a	0.758272	5.47769	4.60196e-17
Kcnj10	-2.34514	3.65989	5.80824e-17
Slco2b1	-1.05648	4.84083	4.82978e-17
Brox	0.712368	7.05793	4.28892e-17
S1pr1	-1.26798	6.29318	4.46822e-17
Snapc2	-0.950568	5.54214	4.725e-17
Abcg1	-0.800598	5.88982	4.60196e-17
Fech	-0.58668	5.07628	5.08942e-17
Klhl11	-0.84628	6.42266	4.6613e-17
Fam81a	-1.03939	7.83189	4.56832e-17
Cdk5rap2	1.00471	5.32206	5.14892e-17
Tmed4	-0.798746	5.88338	4.91243e-17
Nt5dc2	1.73895	4.28142	6.46679e-17
Cdk2	1.26575	2.87381	7.67364e-17
Fbxl6	1.06776	3.93232	6.70974e-17
Hpd	-4.01871	-0.997951	8.28983e-17
Mical2	-1.81804	7.02444	4.89649e-17
B3galt6	0.827081	4.56945	6.04951e-17
Ankh	-0.785849	7.16413	4.96612e-17
Sorbs2	-1.18341	7.21935	5.01742e-17
Prmt5	0.490506	6.62925	5.17249e-17
Car4	-2.03927	3.57803	7.54281e-17
Pdxk	-0.902906	5.19046	5.77174e-17
Arse	1.2658	4.19964	7.19309e-17
Cd81	-1.02776	8.50067	5.38997e-17
RGD1308117	1.62076	1.98167	9.51625e-17
Sik1	1.33265	4.43871	7.08388e-17
Vcan	2.03743	6.74227	5.82004e-17
Snrpb	0.846921	6.09065	5.85811e-17
Sgms1	-0.778733	5.50061	6.01413e-17
Fscn1	0.813125	8.14901	5.65088e-17
Rhobtb1	1.47207	4.69616	7.09419e-17
Aif1l	1.48792	3.91562	8.18087e-17
Nmt1	-0.596165	7.1274	5.77174e-17
Fdft1	0.890857	7.6212	5.81226e-17
Alkbh1	0.629808	4.92482	6.82366e-17
Usp49	1.2753	4.33004	8.05197e-17
Sec61a2	0.520631	6.21952	6.3352e-17
Fam136a	1.3221	5.32039	7.19517e-17
Aaas	0.702904	4.64969	7.57109e-17
Lck	1.61683	2.64101	1.05862e-16
Flna	1.49691	7.80781	6.31875e-17
Mak	3.60475	-0.337197	1.09943e-16
Iffo1	-0.868998	5.53547	6.95147e-17
Fdps	1.21368	7.77859	6.50928e-17
Mcm2	1.46913	3.71097	9.4883e-17
Lancl2	0.692494	7.44511	6.61798e-17
Rgs7	-0.778525	6.99342	6.78432e-17
Fads3	0.851125	5.60425	7.61546e-17
Wdr73	0.813886	5.29162	7.9029e-17
Slc4a7	1.32436	5.29863	7.91266e-17
Slc30a3	-2.61926	4.92128	8.8217e-17
Ndufv1	-0.602093	7.64867	7.07504e-17
Pabpn1	1.00565	6.63867	7.49183e-17
Rgs3	1.22121	5.7264	8.10047e-17
Spats2l	0.903731	5.80268	8.05197e-17
Slc9a3r2	-0.906268	5.68074	7.88927e-17
Rab3c	-1.23874	6.46354	7.67025e-17
Sox12	2.34489	3.51887	1.18627e-16
Ppip5k2	1.12127	5.12481	8.78078e-17
Rab28	-0.8588	5.19796	8.48933e-17
Ptpn12	0.717759	5.92443	8.15936e-17
Kcnn2	-0.813501	4.14586	9.52123e-17
Tns3	-0.851772	6.84252	7.89823e-17
Hnrnph1	1.18675	8.20881	7.80677e-17
Elmod2	0.87684	3.55256	1.16316e-16
Sypl1	-0.943025	4.4146	9.80401e-17
Slc20a2	-0.817293	5.67798	8.63042e-17
Tsku	2.08846	2.84226	1.38299e-16
Ctnnbip1	0.675288	6.39084	8.71291e-17
Cgref1	1.21911	5.69329	9.45942e-17
Anxa3	-1.49134	4.9095	1.01186e-16
Parpbp	3.35379	-0.827229	1.47034e-16
Rcan1	0.805435	6.39471	9.01088e-17
Kif5a	-0.690944	9.88826	8.71306e-17
Dlat	-0.63529	6.85517	8.98924e-17
Tspan7	-1.29342	9.08126	8.9076e-17
Tmem63a	-2.09382	1.24183	1.61038e-16
Hdgfrp3	0.853749	7.53657	9.19428e-17
Gpr22	-1.22154	6.29462	9.51678e-17
Dexi	-0.890446	4.59366	1.11045e-16
Btg3	-1.05525	4.29721	1.19147e-16
Snta1	-0.96021	5.20074	1.05775e-16
Dpysl4	0.888957	7.02794	9.68124e-17
Afg3l2	-0.481509	6.36708	9.80401e-17
Grin2a	-2.13568	6.19639	1.00658e-16
Pwwp2b	-1.20783	3.9893	1.19664e-16
Wnt7a	0.848496	5.4822	1.06759e-16
Dynll2	-0.721663	7.56749	9.88026e-17
Fuom	-1.59298	2.60762	1.57292e-16
Slc27a1	-0.809528	6.3527	1.02785e-16
Mul1	-0.528471	5.68892	1.06759e-16
Zfp426	0.836776	5.0233	1.22126e-16
Herc3	-1.03795	7.18936	1.06776e-16
Mfap3	0.881291	4.64771	1.33243e-16
Bbc3	1.99489	2.90104	1.86242e-16
St3gal4	-0.707001	5.86887	1.16057e-16
Ctr9	0.581213	6.9694	1.12231e-16
Rnf11l1	-0.667027	6.42675	1.14839e-16
Mt3	-1.39103	7.51705	1.12906e-16
Csrnp1	-1.54698	2.58691	1.83564e-16
Zbed4	1.03218	4.80673	1.41708e-16
Exd2	-0.909522	6.00828	1.22357e-16
Ivd	-0.652979	6.37544	1.20918e-16
RGD1561149	-1.71236	5.05535	1.36252e-16
Bax	0.849217	5.02105	1.38652e-16
Ankrd37	-1.81238	1.33192	2.11065e-16
Ociad1	-0.584149	7.17899	1.22628e-16
C2cd2l	-0.720574	7.9302	1.23602e-16
Arhgef39	3.26443	0.277002	2.20309e-16
Epb41l3	-0.793936	7.31185	1.26585e-16
Farsa	0.546438	5.86182	1.36075e-16
Cplx2	-1.13989	7.48788	1.29755e-16
Ptprs	0.807329	9.99964	1.30009e-16
Trim46	0.807095	6.34228	1.38299e-16
Nkd2	1.28527	4.81976	1.6357e-16
Eftud1	0.681699	5.2515	1.52875e-16
Trmt2a	0.826891	5.40026	1.53887e-16
Tfcp2l1	-2.30944	1.60202	2.43716e-16
March1	1.10964	4.51618	1.75354e-16
Tmem206	0.880157	4.40191	1.79302e-16
Secisbp2l	-0.851334	7.38159	1.38789e-16
Clk2	0.647777	5.30752	1.55947e-16
Gng12	-1.1508	3.02082	2.11272e-16
LOC689986	-0.874529	6.78624	1.43368e-16
Srsf6	0.994029	6.99657	1.44261e-16
Mpp5	-1.05071	4.80202	1.68734e-16
Gpc5	-1.32156	5.13778	1.62029e-16
Plekhg5	-1.37319	5.42314	1.61038e-16
Tmem158	1.93411	4.51965	1.98879e-16
Slc9a5	1.26619	5.51295	1.68625e-16
Rasgrf1	-2.30966	8.06899	1.48358e-16
Lin7b	-1.02434	5.71624	1.64082e-16
E2f1	0.975195	3.50564	2.2357e-16
Tmem59	-0.783659	7.39653	1.5489e-16
Rcan3	1.91386	3.19623	2.50602e-16
Crat	-0.586972	7.09393	1.57324e-16
Lpcat4	-0.905689	5.81176	1.64751e-16
Afg3l1	0.84475	5.07626	1.866e-16
Ifngr2	0.77829	6.11805	1.6895e-16
Cachd1	1.15601	6.06921	1.75354e-16
Lpar1	-3.51639	3.9056	2.48378e-16
Polk	-1.23814	3.15788	2.48378e-16
Mtfr1l	0.657513	6.83844	1.6895e-16
Gucy1b3	-0.829936	7.44104	1.68385e-16
Gdpd2	2.51379	3.09417	2.90102e-16
March2	-0.956552	6.34947	1.79302e-16
LOC498265	1.76788	2.08877	3.11941e-16
Cldn11	-5.18609	4.78718	2.57726e-16
Zswim4	0.997274	5.0641	2.10252e-16
Rufy1	-0.562229	5.40839	1.98879e-16
Fut9	-1.58045	4.58893	2.19552e-16
Myh14	-1.22877	4.35727	2.26973e-16
Susd4	-1.05371	6.30588	1.89428e-16
Gabpb1l	1.20741	2.82292	3.0911e-16
Ppp2r5a	-0.892732	5.70823	2.00864e-16
Mob2	-0.676631	4.74643	2.2357e-16
Fzr1	0.807216	6.10537	2.00453e-16
Cdca3	3.26469	1.30777	3.47082e-16
Naaa	-1.35616	2.89257	3.08552e-16
Plgrkt	1.23172	4.43231	2.55032e-16
Atrip	0.761614	4.22335	2.57726e-16
Cyp4b1	-3.94132	-1.42552	3.48724e-16
Ostm1	-0.620297	5.77624	2.08927e-16
Wdr82	0.514942	6.59568	2.04298e-16
Kcne5	2.44724	1.83512	3.62802e-16
Mtmr12	-0.733469	4.53015	2.50659e-16
Slc14a1	-2.06329	2.98761	3.29056e-16
Slc35f6	-0.61747	5.02645	2.3796e-16
Ablim2	-1.15009	6.16377	2.1843e-16
Ogdhl	-1.18668	5.67384	2.2357e-16
Ckap4	1.00611	5.05515	2.49541e-16
Tdrd3	0.839516	5.09075	2.51221e-16
Gna14	-2.17251	1.5329	3.98874e-16
Arhgef19	-1.54363	2.22253	3.78387e-16
RGD1565166	1.39306	2.87175	3.72453e-16
Vps41	-0.917369	8.31643	2.2644e-16
Srsf3	0.876057	7.56179	2.31206e-16
Pfkfb2	0.61758	6.30756	2.40874e-16
Depdc5	-0.715622	6.29723	2.43727e-16
Faf1	0.740289	6.68424	2.4459e-16
Aloxe3	1.93327	4.20987	3.35032e-16
Sfxn3	0.556947	6.97945	2.4738e-16
Dusp4	1.56677	4.10186	3.45737e-16
Erc1	1.04169	6.86747	2.52656e-16
Tex10	0.743301	5.41651	2.81429e-16
Sspn	-1.58529	3.8027	3.47025e-16
Apoa5	-3.25452	-1.81207	4.52489e-16
Plekhh1	-1.52859	4.02059	3.29516e-16
Acsl3	-0.908464	7.82873	2.58788e-16
Tmem175	-0.59123	5.58643	2.85253e-16
Camk2g	-0.51052	6.76192	2.68707e-16
Bdnf	-1.81614	4.5295	3.2295e-16
Suclg1	-0.662391	6.67379	2.7232e-16
Panx2	-1.19896	6.34013	2.79758e-16
Aldh5a1	-1.38214	6.38238	2.8537e-16
Daglb	-0.658495	5.2951	3.08568e-16
Asrgl1	-1.33843	4.91047	3.34149e-16
Tmem30a	-1.18996	7.36235	2.84121e-16
Slk	-0.97662	6.37083	2.91316e-16
Kif18b	3.25755	1.01762	5.18368e-16
Prima1	-3.00758	1.4314	5.18368e-16
Sgol2	2.96937	1.67465	5.32054e-16
Tcof1	0.976478	5.27137	3.41609e-16
Pah	-2.59917	0.737055	5.40169e-16
Aldh6a1	-1.11158	5.6864	3.25282e-16
Ilkap	0.629422	5.6097	3.30794e-16
Ybx3	0.792748	5.8546	3.31653e-16
Dlgap5	1.96348	1.60631	5.78857e-16
Smarcc1	0.849262	6.21916	3.37793e-16
Cipc	-0.391871	6.71277	3.29808e-16
Phc1	0.911831	5.8697	3.61163e-16
Rrm1	0.77174	5.94252	3.62718e-16
Timp4	-2.43056	3.00304	5.48384e-16
Zmynd19	0.761677	4.73152	4.21981e-16
Fat4	1.81423	7.21959	3.52126e-16
Dnajc16	-0.777912	5.43483	3.73728e-16
Kcnj12	-1.44389	3.35162	4.90529e-16
Amz1	1.36154	4.26538	4.83235e-16
Lpar2	3.26596	0.0917189	6.32406e-16
Nxph1	0.899464	6.2864	3.66776e-16
Fnbp4	1.14398	5.83557	3.83671e-16
Ppfia2	0.696887	7.90013	3.57033e-16
Pspc1	0.570783	6.40761	3.78297e-16
Car12	-2.09223	2.43749	6.32334e-16
Rev1	0.851102	6.24611	3.86687e-16
Nacc2	-1.04757	5.32599	4.29304e-16
Slc25a42	-0.694345	5.31285	4.24937e-16
Eif2b5	0.547261	6.5593	3.96328e-16
Bin1	-0.487058	7.69165	3.98308e-16
Kdelr2	0.597204	5.68214	4.34343e-16
Metrn	-1.33023	5.09568	4.59025e-16
Etfb	-0.794292	5.05883	4.65343e-16
Sfswap	1.12648	6.11062	4.34794e-16
Spata20	3.03878	1.44505	7.6777e-16
LOC363337	-1.85363	1.89269	7.24653e-16
Hist1h2an	1.53688	4.42076	5.61072e-16
Sts	-0.989263	3.45587	5.9122e-16
Pigy	-0.913594	4.65636	5.05393e-16
B4galnt4	0.807156	7.28193	4.34548e-16
Tspan6	1.09942	5.33865	4.99104e-16
Slc2a6	0.843366	5.43963	4.87032e-16
Acat1	0.898201	7.52512	4.4509e-16
Gtf3a	1.01444	5.35956	5.08709e-16
Hrsp12	-0.993942	4.91007	5.14279e-16
Hsf2	0.972819	5.80347	4.86308e-16
Vsnl1	-1.75494	8.54678	4.47773e-16
Oaf	-1.10691	5.24509	5.18368e-16
Nrarp	1.07905	4.35577	6.10126e-16
Ska3	2.3112	0.870349	8.46662e-16
Sidt1	-1.38062	6.51806	4.7802e-16
Spred1	-0.771211	6.19427	4.82452e-16
Mapk6	0.758969	7.02285	4.73948e-16
Zfyve16	0.742994	5.43428	5.29784e-16
Rcn1	1.28425	6.47705	5.11867e-16
Cd38	-1.72628	2.04983	8.53902e-16
Jakmip2	0.664277	7.0364	5.01535e-16
Pak3	1.00168	7.10497	5.0722e-16
Mutyh	1.59753	3.26515	8.22496e-16
Tfeb	-1.65747	2.58478	8.44609e-16
Fhl1	0.72499	6.75127	5.29773e-16
Fkrp	-0.664159	5.6219	5.53613e-16
Trim24	0.83757	5.03509	6.29233e-16
Csf2ra	1.37246	3.07367	8.66497e-16
Rhov	1.2145	4.47115	7.05277e-16
Ucma	-4.4045	-1.3155	1.01908e-15
Pdk3	-0.863274	5.36888	6.04932e-16
Prmt1	1.03488	6.8268	5.64762e-16
Taf1c	1.26089	4.14176	7.57897e-16
Gins4	1.50969	2.87837	9.6741e-16
Mstn	2.93359	0.705201	1.04902e-15
Nkain3	2.0889	3.25125	9.6741e-16
Npy1r	-1.34722	4.21538	7.45267e-16
Fastkd1	0.834387	4.58703	7.26526e-16
Hist2h3c2	1.28742	4.71893	7.4267e-16
Abhd14b	-1.05433	3.73056	8.22496e-16
Zrsr1	-0.782704	5.30937	6.4924e-16
Mlc1	-1.48916	7.73308	6.01366e-16
Snx8	1.04356	5.60277	6.93039e-16
P4hb	0.663613	7.93668	6.0456e-16
Lysmd2	-0.899023	4.77135	7.16849e-16
Smox	-0.783553	4.93361	7.25442e-16
Cep131	1.19263	6.18068	6.92732e-16
Rnf2	0.945241	5.74152	7.24887e-16
Desi1	-0.69083	6.01802	6.99748e-16
Ncald	-1.48954	8.71528	6.79225e-16
Actr1a	0.650689	9.11291	6.93039e-16
Neil3	3.76475	-0.902602	1.29403e-15
Chka	0.637407	5.4933	7.772e-16
Pa2g4	0.716537	6.70317	7.45483e-16
Dkc1	0.874005	6.036	7.7907e-16
H2afx	0.789994	5.33717	8.38377e-16
Elmo2	-0.548593	7.28897	7.46905e-16
Clptm1	-0.426507	7.82395	7.4675e-16
Cxxc1	0.556543	5.40066	8.34892e-16
Ist1	0.605054	7.18859	7.61955e-16
Flt3	-1.41843	2.81622	1.26821e-15
Ypel5	-0.948746	6.73863	8.06323e-16
Cbs	-0.911629	6.04187	8.36482e-16
Atp6v0e1	-1.12596	4.35306	1.02454e-15
Cenpu	3.79087	-0.276848	1.53642e-15
Kif20b	1.74565	2.6444	1.44493e-15
Melk	2.46164	1.23034	1.55432e-15
Cdc16	0.604446	6.54744	8.57632e-16
RGD1562284	2.36862	3.52501	1.40202e-15
S100a13	-1.46229	4.03353	1.1377e-15
Tpx2	1.58628	3.64225	1.32255e-15
Prss22	-3.45743	-1.47591	1.58895e-15
Rnf215	0.669184	5.20273	9.79961e-16
Nop9	0.750293	4.50511	1.11549e-15
Nkain4	-1.44627	4.1893	1.1833e-15
Smarcad1	0.920947	6.33694	9.51472e-16
Foxo3	-1.30696	4.5334	1.09661e-15
Pgm3	0.622276	5.11527	1.06411e-15
Prc1	3.094	3.06749	1.6597e-15
Ddx54	0.679933	6.15912	1.00182e-15
Kif1c	-0.971371	6.57331	9.8646e-16
Slc25a33	-0.900416	5.37397	1.05307e-15
Adamtsl5	-3.30896	-0.367549	1.83681e-15
Clasp2	0.544683	9.77909	9.93864e-16
Zfp532	0.490657	7.04238	1.03333e-15
Ago3	-0.88069	4.67247	1.20318e-15
Dbnl	0.451045	6.86962	1.04154e-15
Fos	-2.24131	3.3247	1.64671e-15
Uqcc1	-0.670404	5.42704	1.13699e-15
Sppl2b	0.874194	6.17549	1.09736e-15
Anapc5	0.844231	9.00433	1.05176e-15
Fndc3b	0.952081	4.89396	1.26484e-15
Tnpo2	0.462953	8.59151	1.07349e-15
St8sia4	1.13637	3.93821	1.51401e-15
Pla2g4b	1.68463	3.50401	1.74729e-15
Car7	-1.78327	2.86738	1.80593e-15
Alyref	0.680339	5.80704	1.23052e-15
Flt1	-1.1604	5.47119	1.2425e-15
P2rx2	3.39996	3.16495	2.07117e-15
Zc3h14	0.559176	7.01995	1.25258e-15
Zwint	-0.88383	11.3112	1.22108e-15
Armc10	0.843732	6.10085	1.31937e-15
Efnb1	1.27761	4.96838	1.60685e-15
Il11	3.06786	-0.320303	2.41549e-15
Gabrd	-1.56617	4.91553	1.56226e-15
Agtpbp1	0.531098	9.06934	1.27399e-15
Hnrnpu	0.73706	8.99892	1.27947e-15
Has3	3.31792	2.42265	2.44096e-15
Klhl26	-0.687497	5.90976	1.38353e-15
Ddias	2.75639	-0.0642702	2.50732e-15
Ns5atp9	2.74039	0.796255	2.56104e-15
Olr1386	-3.55253	-1.30724	2.55341e-15
Hm13	0.559289	6.34783	1.41971e-15
Layn	-2.07891	1.65442	2.55102e-15
Dgcr8	0.674172	5.99606	1.50124e-15
Zc2hc1a	0.879983	6.13452	1.51779e-15
C1qtnf5	-1.21592	3.55789	2.08249e-15
Snx1	-0.58641	5.56985	1.62353e-15
Nxnl2	2.57994	0.762785	2.88302e-15
Toe1	0.832632	4.06194	2.06162e-15
Cntrob	1.58662	3.04925	2.5277e-15
Wdr3	0.720592	5.61823	1.6893e-15
Fstl4	-1.80935	3.79928	2.04497e-15
Tmem178a	-1.09641	6.10055	1.67263e-15
Mvd	0.994572	5.55942	1.76069e-15
Acyp2	-1.39423	4.72399	1.94272e-15
Fbxo30	1.03622	4.4246	2.13975e-15
Lrrc55	1.62278	3.63145	2.50441e-15
Rem2	1.27811	3.71157	2.39096e-15
Dcbld2	0.541768	5.59038	1.84715e-15
Bard1	2.17033	1.29541	3.25543e-15
Sh3glb2	-0.674608	7.81898	1.70575e-15
Tm7sf2	1.15153	4.79263	2.09551e-15
Asf1b	2.53493	-0.0571885	3.34425e-15
Vps33b	0.534379	5.32525	1.97636e-15
Fancc	1.14031	2.53912	3.07519e-15
Acot1	2.63359	2.40723	3.30646e-15
Slc6a8	-1.23932	5.74403	1.89633e-15
Grsf1	-0.569737	6.98838	1.80629e-15
Ncam1	1.47997	8.77963	1.8026e-15
Frmd4a	1.29022	5.95396	1.95909e-15
Tgs1	0.708007	5.79409	1.97728e-15
Ppox	0.729569	4.25332	2.44967e-15
Crip2	0.992653	7.73875	1.88811e-15
Stat1	-1.09793	5.191	2.12588e-15
Traf7	0.541717	6.48807	1.94272e-15
Chtf18	1.19806	2.68954	3.25773e-15
Apc2	1.12838	9.05119	1.88849e-15
Cep78	0.833786	3.83139	2.66122e-15
Camta2	-1.32457	7.12867	1.95665e-15
Prkca	-1.00176	6.65175	1.98687e-15
Cog4	-0.571229	6.53571	2.02096e-15
Cks1b	1.54013	3.12332	3.30484e-15
Adgrf5	-1.0219	5.33981	2.20828e-15
Nfrkb	0.842879	6.37361	2.11314e-15
Cables1	-0.714572	5.12622	2.31777e-15
Scd2	-0.770467	11.2082	2.02458e-15
Sertad4	1.51011	3.88537	2.91254e-15
Doc2b	2.38953	4.63488	3.02639e-15
Ptbp2	0.769744	7.39528	2.09902e-15
Zfp367	-1.26162	3.6868	2.99183e-15
Rad54l2	0.88628	5.51721	2.3845e-15
Serpina1	-3.51289	-2.03354	4.06747e-15
Bckdha	-0.82675	5.44401	2.34859e-15
Mcee	-1.24163	3.39615	3.22761e-15
Uhmk1	-0.846156	6.68617	2.2374e-15
Cdk20	0.673729	4.93815	2.58049e-15
Baalc	-0.672515	7.18342	2.26232e-15
Fosb	-3.69965	0.0578885	4.43465e-15
Pcca	-0.791437	4.78628	2.75639e-15
Zfp9	1.12707	5.18523	2.80212e-15
Lmln	0.766504	4.83384	2.85154e-15
Pcyt1b	0.754322	5.62338	2.65715e-15
Zfand2a	0.618101	6.26212	2.5145e-15
Trip6	1.10043	3.46971	3.75578e-15
Lmcd1	-1.94537	2.40849	4.17357e-15
Zcchc12	1.66454	7.54582	2.54011e-15
Igf2bp1	3.74774	-1.05811	5.16218e-15
Tmx2	-0.817012	7.20058	2.69857e-15
Kif23	1.72617	2.89354	4.69791e-15
Mcoln1	-0.416154	5.80302	2.91374e-15
Psmc5	-0.570212	7.0067	2.79623e-15
Acin1	0.613447	7.50759	2.79323e-15
Fam203a	0.944046	4.58662	3.54983e-15
Srgap1	1.96376	4.86455	3.52099e-15
Atp6v1a	-0.579996	9.17995	2.78518e-15
Bid	1.48014	3.85139	4.17477e-15
Msto1	1.04266	4.42451	3.69796e-15
Il12a	-1.8444	1.42642	5.38602e-15
Itgb1bp2	2.54467	0.229918	5.67573e-15
Actr5	0.887807	3.81536	4.25705e-15
Mastl	2.35927	0.770315	5.84754e-15
Pdlim7	-0.880605	4.47775	3.72192e-15
Rnf114	0.549185	6.08025	3.21989e-15
Mmp14	1.94901	4.783	4.28572e-15
Irak2	-1.16791	3.00173	4.76611e-15
Stk38	0.922081	5.24006	3.5955e-15
Ampd2	0.882917	6.39997	3.25543e-15
Nefm	-1.77267	5.28508	3.54983e-15
Dvl2	0.900809	4.97281	3.76198e-15
Kcnh7	-1.06931	5.93984	3.30153e-15
Plekhd1	-1.67125	2.70645	5.25054e-15
Kif26b	1.87881	4.37763	4.38002e-15
Ptms	0.824697	8.61092	3.20715e-15
Tifa	-1.24396	2.31039	5.68669e-15
Tp73	4.31132	0.110859	6.36247e-15
Hes7	2.34063	0.384368	6.4299e-15
Fndc3a	0.677654	6.31071	3.48789e-15
Cacna1h	1.80495	6.62413	3.72602e-15
Sec14l5	-4.45772	-0.613605	6.82347e-15
Dusp1	-1.33808	4.86441	4.17645e-15
Adcy2	-0.828025	7.42505	3.58252e-15
Pank1	-0.626439	5.14121	4.05972e-15
Plek	-2.84969	0.625673	6.92125e-15
Emilin3	3.7252	-0.647876	6.96285e-15
Stt3b	0.637784	6.744	3.71898e-15
Fam60a	1.63753	1.0488	7.32064e-15
Cyp2j10	-2.03433	0.684901	7.34233e-15
Tra2b	0.736433	6.7566	3.94185e-15
Acad11	-1.25765	3.1729	5.87463e-15
Fam111a	2.60894	1.33274	7.54293e-15
Tinagl1	-1.89756	2.35435	6.80006e-15
Lypd6b	1.71982	3.60546	5.97692e-15
Ptbp1	0.85749	5.73156	4.30364e-15
Pgpep1	0.819662	4.64641	4.91279e-15
Ciart	-1.77313	2.65659	6.80006e-15
Eef1a1	0.804501	11.2977	4.01628e-15
Cenpj	0.980093	3.65482	6.09912e-15
Nup85	0.688866	5.44277	4.67026e-15
Ruvbl1	0.801745	6.00946	4.50138e-15
Ablim3	2.24346	4.73052	5.81367e-15
Usp47	0.515881	8.09173	4.43548e-15
Pdcl3	0.80648	5.00598	5.32838e-15
Il17ra	-0.779798	4.59213	5.38394e-15
Hrh3	-1.87259	5.74543	4.98402e-15
Kcnf1	-1.18668	6.41276	4.77873e-15
Pkp2	-1.84967	2.26963	8.06631e-15
Rragd	0.908213	5.05027	5.43236e-15
Cpt1c	-0.570905	6.24163	4.87091e-15
Ctc1	0.587429	6.48491	4.9694e-15
Stim1	-0.518888	6.18373	5.02273e-15
Lrrn3	1.42162	7.6579	4.88293e-15
Ptpmt1	-0.842739	5.19139	5.45524e-15
Dock9	0.75608	8.90909	4.82262e-15
Neu1	-0.756827	4.16893	6.27592e-15
Rab11fip4	-0.742823	7.472	4.95421e-15
Celf3	0.772892	7.33147	5.03921e-15
Mybbp1a	0.486347	6.9144	5.06335e-15
Slc38a5	2.38163	3.94319	7.85051e-15
Slc7a3	1.23859	4.69058	6.54333e-15
Mxd4	-0.615362	5.06596	5.82727e-15
Cdk18	-1.21277	3.07496	8.16419e-15
Asgr2	-3.64119	-1.09695	1.00271e-14
Tgif2	1.99151	1.36973	1.00271e-14
Trafd1	0.88281	6.81224	5.30702e-15
Sfrp2	1.71506	2.53905	9.49362e-15
G0s2	-1.64258	2.18261	8.98538e-15
Gal3st1	-1.22982	2.21481	9.04905e-15
Adk	-0.856344	5.82441	5.5374e-15
Kdsr	-0.612832	4.01695	6.99085e-15
Mxd3	3.01305	-0.356916	1.03205e-14
Mogat2	2.38403	0.663473	1.04529e-14
Ttc3	0.615167	10.7912	5.31951e-15
Hhip	-2.31639	2.63874	8.59431e-15
Lyrm9	1.00131	4.33025	7.47287e-15
Otub2	0.578357	4.92059	6.61074e-15
Ppdpf	0.904844	6.35982	5.82727e-15
Kif3a	0.586551	7.76141	5.70729e-15
Hsdl2	-0.849094	4.84691	6.71305e-15
Tsta3	0.700813	5.53196	6.32872e-15
Phyhip	-2.15858	1.1272	1.1063e-14
[truncated: 8,003 more rows]
