# Supplementary material for: MicroRNAs contribute to postnatal development of laminar differences and neuronal subtypes in the rat medial entorhinal cortex
Source: Brain Struct Funct. 2017 Mar 4;222(7):3107–26. doi: 10.1007/s00429-017-1389-z (PMC5585308; doi:10.1007/s00429-017-1389-z)
Supplement: Supplementary file 5 — Supplementary material 5 (XLSX 22 KB) [file 429_2017_1389_MOESM5_ESM.xlsx]

## Sheet: Description
Co-expression modules
This data sheet contains lists of all the miRNAs in each co-expression module. The miRNAs in each co-expression module have similar expression patterns based on correlation, except for the outlier module (Module 0). The module targets tab contains the number of validated and predicted target mRNAs that are expressed in the MEC and that have negatively correlated expression patterns to the miRNAs …

## Sheet: Module 0
rno-miR-361
rno-miR-383
rno-miR-30a
rno-miR-330
rno-miR-344a-3p
rno-miR-7a-1*
rno-miR-1
rno-miR-186
rno-miR-30c-1*
rno-miR-299
rno-miR-568
rno-miR-190
rno-miR-30d*
rno-miR-148b-5p
rno-miR-30c
rno-miR-369-5p
rno-miR-203
rno-miR-30b-3p
rno-miR-450a
rno-miR-142-5p
rno-miR-140*
rno-miR-30c-2*
rno-miR-326
rno-miR-210
rno-miR-455
rno-miR-138-1*

## Sheet: Module 1
rno-miR-129
rno-miR-34c
rno-miR-30b-5p
rno-miR-101b
rno-miR-136*
rno-miR-34b
rno-miR-377
rno-miR-409-5p
rno-miR-592
rno-miR-153
rno-miR-382*
rno-miR-337
rno-miR-222
rno-miR-384-3p
rno-miR-434
rno-miR-376a*
rno-miR-101a
rno-miR-411
rno-miR-376b-5p
rno-miR-487b
rno-miR-300-5p
rno-miR-29c*
rno-miR-126*
rno-miR-329
rno-miR-127
rno-miR-22*
rno-miR-365
rno-miR-582

## Sheet: Module 2
rno-miR-485
rno-miR-195
rno-miR-194
rno-miR-146b
rno-miR-499
rno-miR-212
rno-miR-132
rno-miR-1224
rno-miR-674-3p
rno-miR-124
rno-miR-330*
rno-miR-384-5p
rno-miR-352
rno-miR-27a
rno-miR-148b-3p
rno-miR-219-5p
rno-miR-34a
rno-miR-138
rno-miR-29b
rno-miR-338*
rno-miR-129-2*
rno-let-7e*
rno-miR-24-2*
rno-miR-154
rno-miR-24
rno-miR-339-3p
rno-miR-193
rno-miR-674-5p
rno-miR-219-2-3p
rno-miR-192
rno-miR-218
rno-miR-338
rno-miR-425
rno-miR-27b
rno-miR-139-5p
rno-miR-128
rno-miR-26a
rno-miR-23b
rno-miR-490
rno-miR-539
rno-miR-145
rno-miR-29a
rno-miR-598-3p
rno-miR-30e
rno-miR-29c
rno-miR-664
rno-miR-150
rno-miR-497
rno-miR-23a
rno-miR-133b
rno-miR-185
rno-miR-29a*
rno-miR-31

## Sheet: Module 3
rno-miR-146a
rno-miR-143
rno-let-7i
rno-miR-378*
rno-miR-378
rno-miR-873
rno-miR-126
rno-miR-451
rno-miR-22
rno-miR-152
rno-miR-26b
rno-let-7f
rno-miR-199a-5p

## Sheet: Module 4
rno-miR-760-3p
rno-miR-376b-3p
rno-miR-543*
rno-miR-370
rno-miR-369-3p
rno-miR-376a
rno-miR-7b
rno-miR-134
rno-miR-144
rno-miR-300-3p
rno-miR-667
rno-miR-99b*
rno-miR-380
rno-miR-496
rno-miR-221
rno-miR-10a-5p
rno-miR-351
rno-miR-376c
rno-miR-541
rno-miR-495
rno-miR-135a
rno-miR-543
rno-miR-374

## Sheet: Module 5
rno-miR-328a
rno-miR-324-3p
rno-miR-181b
rno-let-7i*
rno-miR-207
rno-miR-335
rno-miR-125a-3p
rno-miR-874
rno-miR-151
rno-miR-325-3p
rno-miR-181a
rno-miR-764

## Sheet: Module 6
rno-miR-488
rno-miR-17-5p
rno-miR-139-3p
rno-miR-135b
rno-let-7d*
rno-let-7b
rno-let-7b*
rno-miR-20a
rno-miR-532-3p
rno-miR-25
rno-let-7c
rno-miR-324-5p
rno-miR-350
rno-miR-19b
rno-miR-345-5p
rno-miR-99b
rno-miR-340-3p
rno-miR-872
rno-miR-124*
rno-miR-431
rno-miR-181c
rno-miR-320
rno-miR-301b
rno-miR-532-5p
rno-miR-30d
rno-miR-301a
rno-miR-21
rno-miR-296*
rno-miR-130a
rno-miR-137
rno-miR-7a
rno-miR-125a-5p
rno-miR-19a
rno-miR-100
rno-miR-758
rno-miR-409-3p
rno-miR-505
rno-miR-92a
rno-miR-106b
rno-miR-340-5p
rno-miR-500
rno-miR-298
rno-let-7e
rno-miR-15b
rno-miR-99a*
rno-miR-363
rno-miR-125b-5p
rno-miR-511
rno-miR-672
rno-miR-93
rno-miR-551b
rno-miR-466b
rno-miR-130b
rno-miR-18a
rno-miR-181a-1*
rno-miR-181d
rno-miR-346
rno-miR-484
rno-miR-151*
rno-miR-17-1-3p
rno-miR-20a*
rno-miR-331
rno-miR-342-5p
rno-miR-342-3p

## Sheet: Module 7
rno-miR-98
rno-miR-483
rno-miR-199a-3p
rno-miR-652
rno-miR-28
rno-miR-223
rno-miR-99a
rno-miR-30a*
rno-let-7a
rno-miR-30e*
rno-miR-214
rno-miR-140
rno-miR-16

## Sheet: Module 8
rno-miR-103
rno-miR-322*
rno-miR-323
rno-miR-542-5p
rno-miR-503
rno-miR-433
rno-miR-542-3p
rno-miR-341
rno-miR-107
rno-miR-410
rno-miR-9
rno-miR-9*
rno-miR-322

[truncated: 1 more sheets: Module targets]
