# Supplementary material for: MicroRNAs contribute to postnatal development of laminar differences and neuronal subtypes in the rat medial entorhinal cortex
Source: Brain Struct Funct. 2017 Mar 4;222(7):3107–26. doi: 10.1007/s00429-017-1389-z (PMC5585308; doi:10.1007/s00429-017-1389-z)
Supplement: Supplementary file 6 — Supplementary material 6 (XLSX 18 KB) [file 429_2017_1389_MOESM6_ESM.xlsx]

## Sheet: miR143 targets
mRNA	rho	miRNA	TS6.context.score	TS6.context.score.percentile	TS7.context.score	TS7.context.score.percentile	TS7.weighted.context.score	TS7.weighted.context.score.percentile	LII.logFC	AveExpr	LII.adj.P.Val	Age.logFC	Age.adj.P.Val	median.expr	median.expr.filter	Age.logFC.filter
LMO4	-0.690476	rno-miR-143	-0.308	97	-0.632	99	-0.632	99	-0.650295	7.18502	3.65e-06	0.786461	8.11e-09	7.26495	TRUE	TRUE
TPM3	-0.690476	rno-miR-143	-0.149	79	-0.34	98	-0.326	98	-0.292055	8.08066	6.72e-05	1.03272	4.93e-22	8.31576	TRUE	TRUE
CACHD1	-0.619048	rno-miR-143	-0.111	69	-0.169	86	-0.169	91	-0.25482	6.06921	0.024704	1.15601	1.75e-16	5.99733	TRUE	TRUE
RNF152	-0.809524	rno-miR-143	NA	NA	-0.154	84	-0.136	87	-0.582825	5.18518	0.00064043	1.34678	1.34e-12	5.19109	TRUE	TRUE
POLR3H	-0.738095	rno-miR-143	NA	NA	-0.142	82	-0.138	87	-0.185266	5.15501	0.00516839	0.254459	3.7e-05	5.15955	TRUE	TRUE
SLC35F1	-0.785714	rno-miR-143	-0.172	84	-0.118	77	-0.118	84	-0.66058	7.08529	1.41e-09	0.726394	5.23e-12	7.24014	TRUE	TRUE
MSL1	-0.642857	rno-miR-143	-0.146	79	-0.108	74	-0.108	82	-0.0772419	7.53984	0.0407746	0.297635	9.51e-13	7.5763	TRUE	TRUE
CLASP2	-0.571429	rno-miR-143	NA	NA	-0.095	71	-0.095	80	-0.12338	9.77909	0.0281014	0.544683	9.94e-16	9.86622	TRUE	TRUE
SOX5	-0.928571	rno-miR-143	NA	NA	-0.062	58	-0.021	45	-1.06526	5.70422	4.16e-11	0.687309	1.72e-07	5.76208	TRUE	TRUE
THRA	-0.690476	rno-miR-143	NA	NA	-0.062	58	-0.062	70	-0.29852	9.34393	5.61e-05	1.25844	2.56e-25	9.43826	TRUE	TRUE
MEX3B	-0.714286	rno-miR-143	NA	NA	-0.02	23	-0.02	43	-0.616757	5.40732	4.02e-07	1.7134	8.46e-23	5.21724	TRUE	TRUE
PPP2R3A	-0.619048	rno-miR-143	-0.067	47	NA	NA	NA	NA	-0.308213	5.72927	0.0082829	1.51598	2.5e-20	5.7528	TRUE	TRUE
DLG3	-0.5	rno-miR-143	-0.078	53	-0.023	29	-0.023	47	-0.122755	7.70857	0.0233241	NA	NA	7.74259	TRUE	FALSE
UNC5A	-0.690476	rno-miR-143	-0.111	69	NA	NA	NA	NA	-0.510095	5.76177	0.00150037	NA	NA	5.78393	TRUE	FALSE
TTLL3	-0.833333	rno-miR-143	NA	NA	-0.219	92	-0.219	95	-0.502783	2.49983	0.0454668	0.924124	5.57e-05	2.53435	FALSE	TRUE
LANCL3	-0.833333	rno-miR-143	-0.209	89	-0.195	90	-0.063	70	-0.515111	2.50265	0.00648294	0.920604	5.03e-07	2.42796	FALSE	TRUE
SLC37A2	-0.52381	rno-miR-143	NA	NA	-0.19	89	-0.19	93	-0.453793	1.42107	0.0396871	0.435367	0.0263766	1.51788	FALSE	TRUE
BBC3	-0.714286	rno-miR-143	NA	NA	-0.174	87	-0.174	91	-0.459243	2.90104	0.0188194	1.99489	1.86e-16	3.28304	FALSE	TRUE
FBXO46	-0.714286	rno-miR-143	-0.098	63	-0.141	82	-0.141	88	-0.177737	4.45365	0.0224108	0.692866	2.19e-14	4.26695	FALSE	TRUE
ST8SIA4	-0.690476	rno-miR-143	-0.03	15	-0.138	81	-0.138	87	-0.284086	3.93821	0.0159298	1.13637	1.51e-15	3.8332	FALSE	TRUE
KCNH8	-0.666667	rno-miR-143	-0.085	56	-0.083	67	-0.083	77	-0.370978	1.44688	0.0495776	3.60036	2.16e-27	2.15568	FALSE	TRUE
TERT	-0.714286	rno-miR-143	NA	NA	-0.073	63	-0.073	74	-0.860947	1.92593	0.000808824	1.67509	4.14e-10	1.69426	FALSE	TRUE
SLC37A2	-0.52381	rno-miR-143	NA	NA	-0.02	23	-0.02	43	-0.453793	1.42107	0.0396871	0.435367	0.0263766	1.51788	FALSE	TRUE
MDGA1	-0.738095	rno-miR-143	-0.01	22	NA	NA	NA	NA	-0.778812	4.58877	0.00127742	1.66118	9.76e-11	4.49036	FALSE	TRUE
KRAS	-0.952381	rno-miR-143	-0.03	26	-0.386	98	-0.126	85	-0.221201	4.80141	0.0165001	NA	NA	4.82497	FALSE	FALSE
NRG2	-0.904762	rno-miR-143	NA	NA	-0.37	98	-0.087	78	-0.439325	3.12561	0.00967081	NA	NA	3.05193	FALSE	FALSE
NPR3	-0.642857	rno-miR-143	-0.314	97	-0.329	98	-0.329	98	-0.75386	3.68187	0.00121922	NA	NA	3.78495	FALSE	FALSE
METTL23	-0.571429	rno-miR-143	NA	NA	-0.283	96	-0.283	97	-0.371954	3.09198	0.00203829	NA	NA	3.12997	FALSE	FALSE
SMNDC1	-0.928571	rno-miR-143	-0.157	82	-0.266	95	-0.266	97	-0.236596	4.04065	0.0158297	NA	NA	4.06908	FALSE	FALSE
CCDC58	-0.642857	rno-miR-143	NA	NA	-0.174	87	-0.174	91	-0.395952	3.23681	0.00738946	NA	NA	3.25349	FALSE	FALSE
FOSL2	-0.785714	rno-miR-143	NA	NA	-0.126	79	-0.115	84	-0.867345	2.93072	3.98e-05	NA	NA	3.2215	FALSE	FALSE
HTR2A	-1	rno-miR-143	NA	NA	-0.1	72	-0.1	81	-1.18758	3.95396	3.62e-06	NA	NA	3.92891	FALSE	FALSE
FOSL2	-0.785714	rno-miR-143	NA	NA	-0.097	72	0	0	-0.867345	2.93072	3.98e-05	NA	NA	3.2215	FALSE	FALSE
SPRY3	-0.690476	rno-miR-143	-0.033	30	-0.095	71	-0.095	80	-0.600806	0.942237	0.00267807	NA	NA	0.940698	FALSE	FALSE
CALCOCO1	-0.666667	rno-miR-143	NA	NA	-0.094	71	-0.034	56	-1.12823	-0.436937	0.0115734	NA	NA	-0.148149	FALSE	FALSE
CREB5	-0.928571	rno-miR-143	-0.02	5	NA	NA	NA	NA	-0.590392	1.54094	0.00423381	NA	NA	1.61026	FALSE	FALSE
FAM83F	-0.904762	rno-miR-143	-0.284	96	NA	NA	NA	NA	-0.619038	1.5752	0.0392544	NA	NA	1.61656	FALSE	FALSE

## Sheet: miR219 targets
mRNA	rho	miRNA	TS6.context.score	TS6.context.score.percentile	TS7.context.score	TS7.context.score.percentile	TS7.weighted.context.score	TS7.weighted.context.score.percentile	LII.logFC	AveExpr	LII.adj.P.Val	Age.logFC	Age.adj.P.Val	median.expr	median.expr.filter	Age.logFC.filter
UBASH3B	-0.880952	rno-miR-219-5p	-0.121	64	-0.525	98	-0.463	98	0.240583	5.07803	0.0181876	1.19779	9.74e-19	5.25188	TRUE	TRUE
FADS2	-0.857143	rno-miR-219-5p	-0.087	45	-0.318	93	-0.307	95	0.186349	7.24229	0.00151007	1.01856	2.36e-25	7.4348	TRUE	TRUE
PDGFRA	-0.619048	rno-miR-219-5p	-0.293	93	-0.311	93	-0.311	95	0.611878	7.35942	2.24e-06	0.292485	0.00861896	7.44671	TRUE	TRUE
NEK6	-0.761905	rno-miR-219-5p	NA	NA	-0.3	92	-0.3	95	0.506788	5.78107	5.04e-07	0.232536	0.00655022	5.82711	TRUE	TRUE
TNRC18	-0.761905	rno-miR-219-5p	-0.17	79	-0.276	91	-0.276	94	0.440043	6.98428	0.044975	1.20572	2.34e-08	6.97194	TRUE	TRUE
AFF4	-0.571429	rno-miR-219-5p	-0.1	52	-0.233	87	-0.233	92	0.194308	8.6883	0.0130452	0.395525	2.14e-07	8.63993	TRUE	TRUE
AKAP12	-0.97619	rno-miR-219-5p	-0.068	35	-0.209	85	-0.209	90	0.453155	6.9084	0.0219161	0.922118	1.03e-06	6.96175	TRUE	TRUE
FURIN	-0.880952	rno-miR-219-5p	-0.197	85	-0.167	81	-0.165	87	0.426067	5.93035	0.000363711	0.470428	2.24e-05	5.91828	TRUE	TRUE
MAPK1IP1L	-0.785714	rno-miR-219-5p	-0.084	43	-0.166	81	-0.165	87	0.168607	5.24427	0.0188194	0.803332	6.21e-18	5.33417	TRUE	TRUE
MAPKBP1	-0.619048	rno-miR-219-5p	NA	NA	-0.138	77	-0.138	84	0.342656	6.54052	0.006369	0.371478	0.00112345	6.59755	TRUE	TRUE
PCDH19	-0.785714	rno-miR-219-5p	-0.148	73	-0.103	70	-0.103	79	0.385773	6.11697	0.0289643	1.45977	2.34e-13	6.21376	TRUE	TRUE
ARHGEF12	-0.809524	rno-miR-219-5p	-0.023	19	-0.064	60	-0.003	30	0.276557	8.51178	5.27e-05	0.581845	6.85e-14	8.47779	TRUE	TRUE
ROBO1	-0.833333	rno-miR-219-5p	-0.061	32	-0.049	54	-0.049	66	0.652757	7.33383	1.02e-07	1.33238	1.27e-18	7.1657	TRUE	TRUE
TCF12	-0.809524	rno-miR-219-5p	-0.054	30	-0.044	51	-0.044	64	0.491063	5.73298	1.08e-08	0.338475	4.09e-06	5.69351	TRUE	TRUE
BTBD7	-0.52381	rno-miR-219-5p	-0.03	0	-0.03	41	-0.025	55	0.224026	5.3946	0.00573259	0.373318	1.56e-06	5.36992	TRUE	TRUE
MKNK2	-0.5	rno-miR-219-5p	-0.184	82	NA	NA	NA	NA	0.319771	6.62554	6.58e-06	0.266234	3.08e-05	6.60861	TRUE	TRUE
AKAP13	-0.595238	rno-miR-219-5p	-0.08	41	-0.221	86	-0.188	89	0.645694	5.67425	2.81e-06	NA	NA	5.68435	TRUE	NA
SLC31A1	-0.880952	rno-miR-219-5p	-0.216	87	-0.551	99	-0.551	99	0.180852	4.76461	0.00685405	0.475125	3.7e-11	4.82675	FALSE	TRUE
CDH3	-0.904762	rno-miR-219-5p	-0.215	86	-0.316	93	-0.316	95	0.995324	0.835638	0.00975023	1.0436	0.0026965	0.79753	FALSE	TRUE
CDYL2	-0.97619	rno-miR-219-5p	NA	NA	-0.265	90	-0.198	90	0.1893	4.68127	0.0277311	0.496366	8.1e-09	4.62254	FALSE	TRUE
ZBTB7C	-0.5	rno-miR-219-5p	NA	NA	-0.256	89	0	18	1.2198	2.87215	2.36e-08	0.723174	8.26e-05	3.09718	FALSE	TRUE
RBMS1	-0.666667	rno-miR-219-5p	-0.098	51	-0.109	71	-0.109	80	0.73339	3.60136	7.24e-07	0.304351	0.0155863	3.56611	FALSE	TRUE
KLF3	-0.571429	rno-miR-219-5p	-0.131	68	-0.306	92	-0.234	92	0.560279	4.82655	0.000509875	NA	NA	4.82509	FALSE	NA
AFAP1L2	-0.571429	rno-miR-219-5p	-0.174	80	-0.257	89	-0.257	93	0.386714	4.68181	0.00169649	NA	NA	4.67907	FALSE	NA
LPP	-0.714286	rno-miR-219-5p	-0.051	28	-0.181	83	-0.181	88	0.945972	3.23825	4.02e-06	NA	NA	3.3144	FALSE	NA
REST	-0.619048	rno-miR-219-5p	-0.03	8	-0.173	82	-0.027	55	0.558761	3.94854	9.8e-06	NA	NA	3.99828	FALSE	NA
RHOQ	-0.595238	rno-miR-219-5p	-0.084	43	-0.109	71	-0.109	80	0.642636	4.25306	2.19e-07	NA	NA	4.24099	FALSE	NA
